# Supplementary material for: Gut mucosa dissociation protocols influence cell type proportions and single-cell gene expression levels
Source: Sci Rep. 2022 Jun 14;12:9897. doi: 10.1038/s41598-022-13812-y (PMC9197976; doi:10.1038/s41598-022-13812-y)
Supplement: Supplementary file 2 — Supplementary Table 1. [file 41598_2022_13812_MOESM2_ESM.xlsx]

## Sheet: Blad1
Gut mucosa dissociation protocols influence cell type proportions and single-cell gene expression levels
Werna T.C. Uniken Venema1,#, Aarón D. Ramírez-Sánchez2,#, Emilia V. Bigaeva1, Sebo Withoff2, Iris Jonkers2, Rebecca E. McIntyre3, Mennatallah Ghouraba3, Tim Raine4, Rinse K. Weersma2, Lude Franke1, Eleonora A.M. Festen1,*, Monique G.P. van der Wijst2,*
# shared first author, * corresponding authors
1 University of Groningen, University Medical Center Groningen, Department of Gastroenterology and Hepatology, Groningen, The Netherlands
2 University of Groningen, University Medical Center Groningen, Department of Genetics, Groningen, the Netherlands.
3 Wellcome Trust Sanger Institute, Wellcome Trust Genome Campus, Hinxton, UK.
4 Division of Gastroenterology, Department of Medicine, Addenbrooke's Hospital, University of Cambridge, Cambridge, UK.

## Sheet: Supplementary_Table_1_sample_in
Supplementary_Table1_Sample_info_sheet
sample_name	FACS_Panel	Tissue	Compartment	Storage	Protocol	Enzyme	FACScontrol	Yield	Alive	Viability	Method	scRNAseq_dataset
sample1	A	colon	WB	Cryopreserved	Whole-collagenase	Collagenase IV	Stained	32004	27513	86	FACS
sample2	A	colon	WB	Cryopreserved	Whole-collagenase	Collagenase IV	Stained	34643	27792	80.2	FACS
sample3	A	colon	WB	Cryopreserved	Whole-collagenase	Collagenase IV	Stained	65380	55944	85.6	FACS
sample4	A	colon	WB	Fresh	Whole-collagenase	Collagenase IV	Stained	22777	19172	84.2	FACS
sample5	A	colon	WB	Fresh	Whole-collagenase	Collagenase IV	Stained	6.76E+05	4.62E+05	68.3	FACS
sample6	A	colon	WB	Fresh	Whole-collagenase	Collagenase IV	Stained	21229	18058	85.1	FACS
sample7	A	colon	WB	Cryopreserved	Whole-collagenase	Collagenase IV	Stained	56051	42095	75.1	FACS
sample8	A	colon	WB	Cryopreserved	Whole-collagenase	Collagenase IV	Stained	113448	93394	82.3	FACS
sample9	A	colon	WB	Cryopreserved	Whole-collagenase	Collagenase IV	Stained	39210	33411	85.2	FACS
sample10	A	colon	EL	Fresh	Standard	Collagenase IV	Stained	51222	32456	63.4	FACS
sample11	A	colon	LP	Fresh	Standard	Collagenase IV	Stained	29370	24120	82.1	FACS
sample12	A	colon	WB	Fresh	Whole-collagenase	Collagenase IV	Stained	35596	30151	84.7	FACS
sample13	A	ileum	EL	Fresh	Standard	Collagenase IV	Stained	7305	5025	68.8	FACS
sample14	A	ileum	EL	Fresh	Standard	Collagenase IV	Stained	5112	2787	54.5	FACS
sample15	A	ileum	LP	Fresh	Standard	Collagenase IV	Stained	46659	37021	79.3	FACS
sample16	A	ileum	LP	Fresh	Standard	Collagenase IV	Stained	5622	4780	85	FACS
sample17	A	ileum	WB	Fresh	Whole-collagenase	Collagenase IV	Stained	51760	40422	78.1	FACS
sample18	B	colon	EL	Fresh	Standard	Collagenase IV	Stained	39054	37670	96.5	FACS
sample19	B	colon	LP	Fresh	Standard	Collagenase IV	Stained	50932	46440	91.2	FACS
sample20	B	colon	EL	Fresh	Standard	Collagenase IV	Stained	205	83	40.5	FACS
sample21	B	ileum	EL	Fresh	Standard	Collagenase IV	Stained	5159	3399	65.9	FACS
sample22	B	colon	LP	Fresh	Standard	Collagenase IV	Stained	2530	2076	82.1	FACS
sample23	B	ileum	LP	Fresh	Standard	Collagenase IV	Stained	2331	1685	72.3	FACS
sample24	B	colon	EL	Fresh	Standard	Collagenase IV	Stained	6886	3032	44	FACS
sample25	B	colon	LP	Fresh	Standard	Collagenase IV	Stained	11681	7746	66.3	FACS
sample26	B	colon	EL	Fresh	Standard	Collagenase IV	Stained	255	152	59.6	FACS
sample27	B	ileum	EL	Fresh	Standard	Collagenase IV	Stained	3378	2634	78	FACS
sample28	B	colon	LP	Fresh	Standard	Collagenase IV	Stained	16107	10220	63.5	FACS
sample29	B	ileum	LP	Fresh	Standard	Collagenase IV	Stained	8664	6935	80	FACS
sample30	B	colon	EL	Fresh	Standard	Collagenase IV	Stained	7650	4646	60.7	FACS
sample31	B	colon	LP	Fresh	Standard	Collagenase IV	Stained	4013	2543	63.4	FACS
sample32	B	ileum	EL	Fresh	Standard	Collagenase IV	Stained	73900	57213	77.4	FACS
sample33	B	ileum	LP	Fresh	Standard	Collagenase IV	Stained	25969	22062	85	FACS
sample34	B	colon	WB	Fresh	Whole-collagenase	Collagenase IV	Stained	66629	51062	76.6	FACS
sample35	B	colon	WB	Fresh	Whole-collagenase	Collagenase IV	Stained	30919	20098	65	FACS
sample36	B	colon	WB	Fresh	Whole-collagenase	Collagenase IV	Stained	34973	26261	75.1	FACS
sample37	C	colon	F2	Fresh	Cold-protease	Protease	Stained	83730	71906	85.9	FACS
sample38	C	colon	F2	Fresh	Cold-protease	Protease	Stained	72371	49290	68.1	FACS
sample39	C	colon	F2	Fresh	Cold-protease	Protease	Stained	50309	42553	84.6	FACS
sample40	C	colon	F2	Fresh	Cold-protease	Protease	Stained	91496	85914	93.9	FACS
sample41	C	colon	F2	Fresh	Cold-protease	Protease	Stained	60258	53986	89.6	FACS
sample42	C	colon	F2	Fresh	Cold-protease	Protease	Stained	41924	39725	94.8	FACS
sample43	C	colon	WB	Cryopreserved	Whole-collagenase	Collagenase IV	Stained	185071	161102	87	FACS
sample44	C	colon	WB	Cryopreserved	Whole-collagenase	Collagenase IV	Stained	320043	215446	67.3	FACS
sample45	C	colon	WB	Cryopreserved	Whole-collagenase	Collagenase IV	Stained	328370	212106	64.6	FACS
sample46	C	colon	WB	Cryopreserved	Whole-collagenase	Collagenase IV	Stained	316723	218178	68.9	FACS
sample47	C	colon	WB	Cryopreserved	Whole-collagenase	Collagenase IV	Stained	121831	88726	72.8	FACS
sample48	C	colon	WB	Cryopreserved	Whole-collagenase	Collagenase IV	Stained	134474	97240	72.3	FACS
sample49	C	colon	WB	Cryopreserved	Whole-collagenase	Collagenase IV	Stained	5742	2542	44.3	FACS
sample50	C	colon	WB	Cryopreserved	Whole-collagenase	Collagenase IV	Stained	109126	89075	81.6	FACS
sample51	C	colon	WB	Cryopreserved	Whole-collagenase	Collagenase IV	Stained	59782	49077	82.1	FACS
sample52	C	colon	WB	Cryopreserved	Whole-collagenase	Collagenase IV	Stained	50921	41515	81.5	FACS
sample53	C	colon	WB	Cryopreserved	Whole-collagenase	Collagenase IV	Stained	46656	37835	81.1	FACS
sample54	C	colon	F2	Cryopreserved	Cold-protease	Protease	Stained	23501	19640	83.6	FACS
sample55	C	colon	F2	Cryopreserved	Cold-protease	Protease	Stained	45641	38407	84.2	FACS
sample56	C	colon	F2	Cryopreserved	Cold-protease	Protease	Stained	24570	21228	86.4	FACS
sample57	C	colon	F1	Cryopreserved	Cold-protease	Protease	Stained	10553	6115	57.9	FACS
sample58	C	colon	F1	Cryopreserved	Cold-protease	Protease	Stained	22600	16199	71.7	FACS
sample59	C	colon	F1	Cryopreserved	Cold-protease	Protease	Stained	14431	10037	69.6	FACS
sample60	NA	colon	F2	Cryopreserved	Cold-protease	Protease	NA	NA	NA	95	Trypan-blue
sample61	NA	colon	F2	Cryopreserved	Cold-protease	Protease	NA	NA	NA	90	Trypan-blue
sample62	NA	colon	F2	Cryopreserved	Cold-protease	Protease	NA	NA	NA	90	Trypan-blue
sample63	NA	colon	F1	Cryopreserved	Cold-protease	Protease	NA	NA	NA	70	Trypan-blue
sample64	NA	colon	F1	Cryopreserved	Cold-protease	Protease	NA	NA	NA	50	Trypan-blue
sample65	NA	rectum	F2	Fresh	Cold-protease	Protease	NA	NA	NA	92	Trypan-blue	scRNAseq_cell_dissociation	HC_1
sample66	NA	rectum	F2	Fresh	Cold-protease	Protease	NA	NA	NA	98	Trypan-blue	scRNAseq_cell_dissociation	HC_3
sample67	NA	rectum	F1+F2 MIX	Fresh	Cold-protease	Protease	NA	NA	NA	94	Trypan-blue	scRNAseq_cell_dissociation	HC_4
sample68	NA	rectum	F2	Fresh	Cold-protease	Protease	NA	NA	NA	98	Trypan-blue	scRNAseq_cell_dissociation	HC_5
sample69	NA	rectum	F2	Fresh	Cold-protease	Protease	NA	NA	NA	92	Trypan-blue	scRNAseq_cell_dissociation	HC_7
sample70	NA	rectum	F2	Fresh	Cold-protease	Protease	NA	NA	NA	86	Trypan-blue	scRNAseq_cell_dissociation	HC_8
sample71	NA	sigmoid	WB	Cryopreserved	Whole-collagenase	Collagenase IV	NA	NA	NA	73.7	Trypan-blue
sample72	NA	sigmoid	WB	Cryopreserved	Whole-collagenase	Collagenase IV	NA	NA	NA	62	Trypan-blue
sample73	NA	sigmoid	WB	Cryopreserved	Whole-collagenase	Collagenase IV	NA	NA	NA	80.4	Trypan-blue
sample74	NA	sigmoid	WB	Cryopreserved	Whole-collagenase	Collagenase IV	NA	NA	NA	84.6	Trypan-blue
sample75	NA	sigmoid	WB	Cryopreserved	Whole-collagenase	Collagenase IV	NA	NA	NA	80	Trypan-blue
sample76	NA	sigmoid	WB	Cryopreserved	Whole-collagenase	Collagenase IV	NA	NA	NA	76.5	Trypan-blue
sample77	NA	sigmoid	WB	Cryopreserved	Whole-collagenase	Collagenase IV	NA	NA	NA	76.9	Trypan-blue
sample78	NA	sigmoid	WB	Cryopreserved	Whole-collagenase	Collagenase IV	NA	NA	NA	87.6	Trypan-blue
sample79	NA	sigmoid	WB	Cryopreserved	Whole-collagenase	Collagenase IV	NA	NA	NA	73.3	Trypan-blue
sample80	NA	sigmoid	WB	Cryopreserved	Whole-collagenase	Collagenase IV	NA	NA	NA	63.8	Trypan-blue	scRNAseq_cell_dissociation	HC_3037
sample81	NA	sigmoid	WB	Cryopreserved	Whole-collagenase	Collagenase IV	NA	NA	NA	69.2	Trypan-blue
sample82	NA	sigmoid	WB	Cryopreserved	Whole-collagenase	Collagenase IV	NA	NA	NA	66.2	Trypan-blue
sample83	NA	sigmoid	WB	Cryopreserved	Whole-collagenase	Collagenase IV	NA	NA	NA	70.3	Trypan-blue
sample84	NA	sigmoid	WB	Cryopreserved	Whole-collagenase	Collagenase IV	NA	NA	NA	90	Trypan-blue
sample85	NA	sigmoid	WB	Cryopreserved	Whole-collagenase	Collagenase IV	NA	NA	NA	79.7	Trypan-blue
sample86	NA	sigmoid	WB	Cryopreserved	Whole-collagenase	Collagenase IV	NA	NA	NA	69.6	Trypan-blue
sample87	NA	sigmoid	WB	Cryopreserved	Whole-collagenase	Collagenase IV	NA	NA	NA	80	Trypan-blue
sample88	NA	sigmoid	WB	Cryopreserved	Whole-collagenase	Collagenase IV	NA	NA	NA	68.8	Trypan-blue	scRNAseq_cell_dissociation	HC_3030
sample89	NA	sigmoid	WB	Cryopreserved	Whole-collagenase	Collagenase IV	NA	NA	NA	77	Trypan-blue
sample90	NA	sigmoid	WB	Cryopreserved	Whole-collagenase	Collagenase IV	NA	NA	NA	83	Trypan-blue
sample91	NA	sigmoid	WB	Cryopreserved	Whole-collagenase	Collagenase IV	NA	NA	NA	63.4	Trypan-blue
sample92	NA	sigmoid	WB	Cryopreserved	Whole-collagenase	Collagenase IV	NA	NA	NA	74.6	Trypan-blue
sample93	NA	sigmoid	WB	Cryopreserved	Whole-collagenase	Collagenase IV	NA	NA	NA	69.7	Trypan-blue	scRNAseq_cell_dissociation	HC_3034
sample94	NA	sigmoid	WB	Cryopreserved	Whole-collagenase	Collagenase IV	NA	NA	NA	79.6	Trypan-blue
sample95	NA	sigmoid	WB	Cryopreserved	Whole-collagenase	Collagenase IV	NA	NA	NA	80.3	Trypan-blue
sample96	NA	sigmoid	WB	Cryopreserved	Whole-collagenase	Collagenase IV	NA	NA	NA	77.4	Trypan-blue
sample97	NA	sigmoid	WB	Cryopreserved	Whole-collagenase	Collagenase IV	NA	NA	NA	75.5	Trypan-blue
sample98	NA	sigmoid	WB	Cryopreserved	Whole-collagenase	Collagenase IV	NA	NA	NA	77.1	Trypan-blue	scRNAseq_cell_dissociation	HC_3083
sample99	NA	sigmoid	WB	Cryopreserved	Whole-collagenase	Collagenase IV	NA	NA	NA	81.7	Trypan-blue
sample100	NA	sigmoid	WB	Cryopreserved	Whole-collagenase	Collagenase IV	NA	NA	NA	69.4	Trypan-blue
sample101	NA	sigmoid	WB	Cryopreserved	Whole-collagenase	Collagenase IV	NA	NA	NA	73.7	Trypan-blue	scRNAseq_cell_dissociation	HC_3296
sample102	NA	sigmoid	WB	Cryopreserved	Whole-collagenase	Collagenase IV	NA	NA	NA	79.4	Trypan-blue
sample103	NA	sigmoid	WB	Cryopreserved	Whole-collagenase	Collagenase IV	NA	NA	NA	73.3	Trypan-blue
sample104	NA	sigmoid	WB	Cryopreserved	Whole-collagenase	Collagenase IV	NA	NA	NA	68.5	Trypan-blue
sample105	NA	sigmoid	WB	Cryopreserved	Whole-collagenase	Collagenase IV	NA	NA	NA	81.9	Trypan-blue
sample106	NA	sigmoid	WB	Cryopreserved	Whole-collagenase	Collagenase IV	NA	NA	NA	75	Trypan-blue
sample107	NA	sigmoid	WB	Cryopreserved	Whole-collagenase	Collagenase IV	NA	NA	NA	67.9	Trypan-blue
sample108	NA	terminal ileum	WB	Fresh	Whole-collagenase	Collagenase IV	NA	NA	NA	79	Trypan-blue	scRNAseq_cryopreservation	TI_fresh_collII
sample109	NA	terminal ileum	WB	Cryopreserved	Whole-collagenase	Collagenase IV	NA	NA	NA	76	Trypan-blue	scRNAseq_cryopreservation	TI_frozen_collII
sample110	NA	sigmoid	WB	Fresh	Whole-collagenase	Collagenase IV	NA	NA	NA	56.4	Trypan-blue	scRNAseq_cryopreservation	Col_fresh_collIII
sample111	NA	sigmoid	WB	Cryopreserved	Whole-collagenase	Collagenase IV	NA	NA	NA	69.7	Trypan-blue	scRNAseq_cryopreservation	Col_frozen_collIII
sample112	NA	rectum	F1+F2 MIX	Fresh	Cold-protease	Protease	NA	NA	NA	97	Trypan-blue	scRNAseq_cell_dissociation	HC_2
sample113	NA	rectum	F1+F2 MIX	Fresh	Cold-protease	Protease	NA	NA	NA	100	Trypan-blue	scRNAseq_cell_dissociation	HC_6
sample114	NA	rectum	F1+F2 MIX	Fresh	Cold-protease	Protease	NA	NA	NA	95	Trypan-blue	scRNAseq_cell_dissociation	HC_9
