# Supplementary material for: Gut mucosa dissociation protocols influence cell type proportions and single-cell gene expression levels
Source: Sci Rep. 2022 Jun 14;12:9897. doi: 10.1038/s41598-022-13812-y (PMC9197976; doi:10.1038/s41598-022-13812-y)
Supplement: Supplementary file 3 — Supplementary Table 2. [file 41598_2022_13812_MOESM3_ESM.xlsx]

## Sheet: Blad2
Gut mucosa dissociation protocols influence cell type proportions and single-cell gene expression levels
Werna T.C. Uniken Venema1,#, Aarón D. Ramírez-Sánchez2,#, Emilia V. Bigaeva1, Sebo Withoff2, Iris Jonkers2, Rebecca E. McIntyre3, Mennatallah Ghouraba3, Tim Raine4, Rinse K. Weersma2, Lude Franke1, Eleonora A.M. Festen1,*, Monique G.P. van der Wijst2,*
# shared first author, * corresponding authors
1 University of Groningen, University Medical Center Groningen, Department of Gastroenterology and Hepatology, Groningen, The Netherlands
2 University of Groningen, University Medical Center Groningen, Department of Genetics, Groningen, the Netherlands.
3 Wellcome Trust Sanger Institute, Wellcome Trust Genome Campus, Hinxton, UK.
4 Division of Gastroenterology, Department of Medicine, Addenbrooke's Hospital, University of Cambridge, Cambridge, UK.

## Sheet: paired fresh vs cryopreserved d
Supplementary table 2
	FRESH one step collagenase			CRYOPRESERVED one step collagenase
	hg19-3.0.0 pipeline 3.0	Hg38-3.0.0 pipeline 3.1		hg19-3.0.0 pipeline 3.0	Hg38-3.0.0 pipeline 3.1
Sequencing	pair1	pair2		pair1	pair2
Valid barcodes	96.6	98.6		96.4	98.3
Sequencing saturation	28	63.3		47.5	61.4
Q30 bases in barcode	93.6	98.8		93.6	98.7
Q30 bases in RNA read	88.6	80.1		87.4	78.5
Q30 bases in sample index	90	95.7		92	95.8
Q30 bases in UMI	93.9	98.7		93.8	98.4
Mapping
Reads mapped to genome	94.5	94.5		94.9	92.8
Reads mapped confidently to genome	90.7	90.9		91	88.3
Reads mapped confidently to intergenic regions	9.6	14		13.8	19.7
Reads mapped confidently to intronic regions	30.9	18.4		26.7	16.8
Reads mapped confidently to exonic regions	50.2	58.5		50.6	51.8
Reads mapped confidently to transcriptome	46	56.2		46.1	49.5
Reads mapped antisense to gene	1.9	0.9		2.2	0.9
Cells
Fraction reads in cell	89.4	85.3		73.1	83.9
Mean reads per cell	49663	67617		88393	74417
Median genes per cell	1502	658		1590	1347
Total genes detected	24606	23363		23842	23351
Median UMIs per cell	6429	5289		9778	7364

## Sheet: three-step protease fresh
Supplementary table 2
Three step cold protease
	Hg38-3.0.0 pipeline 3.1
Sequencing	sample1	sample2	sample3	sample4	sample5	sample6	sample7	sample8	sample9	sample10	median	stdev
Valid barcodes	98.3	98.3	97.4	97.7	97.4	97.1	97.3	97.2	98.1	98.3	97.55	0.493176
Sequencing saturation	80	77.3	66.3	41.1	79.4	58.4	52.3	61.8	70.2	74.2	68.25	12.7855
Q30 bases in barcode	98.6	97	97	97.1	97	98.9	98.9	98.7	98.5	96.5	97.8	0.969307
Q30 bases in RNA read	80	91.9	91.9	92.1	92.1	81.7	82.4	80.9	80.4	78	82.05	6.01354
Q30 bases in sample index	95.9	93.3	95.5	91.2	92.7	97.5	97.5	97.3	96.6	93.9	95.7	2.23716
Q30 bases in UMI	98.3	96.3	96.3	96.3	96.2	98.9	98.9	98.7	98.5	96.8	97.55	1.22456
Mapping
Reads mapped to genome	93.8	96	95	94.8	94.5	95.2	93.3	94.2	94.4	94.6	94.55	0.749518
Reads mapped confidently to genome	89.9	92.6	90.4	90.3	90.2	91.2	88.2	90	91.1	91.2	90.35	1.1445
Reads mapped confidently to intergenic regions	8.6	7	9.6	7.8	8.6	7.5	10.2	6.1	7.3	8.1	7.95	1.22275
Reads mapped confidently to intronic regions	20.4	20.8	17.5	21.2	16.6	22.9	22	22	19.8	19.3	20.6	2.01011
Reads mapped confidently to exonic regions	60.9	64.9	63.3	61.3	65	60.7	56	61.9	64	63.8	62.6	2.69601
Reads mapped confidently to transcriptome	58.1	61.3	59.8	57.9	61.1	55.7	52.1	57.1	60.6	60.6	58.95	2.91244
Reads mapped antisense to gene	1.2	1.7	1.8	1.6	2	3	2.2	2.7	1.7	1.5	1.75	0.554176
Cells
Fraction reads in cell	57.1	83.8	81.1	78.2	72.7	88.1	81.1	88.6	77.3	75	79.65	9.0723
Mean reads per cell	170176	110355	113923	44825	175828	94697	97331	115014	82648	101189	105772	38672.1
Median genes per cell	916	1639	245	2043	2347	3498	3555	2731	1573	1558	1841	1058.33
Total genes detected	20864	22378	21502	22337	20437	23169	23069	23549	22895	22683	22530.5	1031.88
Median UMIs per cell	5330	5893	11772	7733	9019	14773	16690	11470	5577	5314	8376	4150.03

## Sheet: one-step collagenase cryopreser
Supplementary table 2
One step collagenase													One step collagenase
	Hg38-3.0.0 pipeline 3.1												hg19-3.0.0 pipeline 3.1
Sequencing	sample59	sample60	sample61	sample62	sample63	sample64	sample65	sample66	sample67	median	stdev		sample68	sample69	sample70	sample71	sample72	sample73	median	stdev
Valid barcodes	98.3	97.2	97	97.5	97	97.7	97.5	97.2	96.9	97.2	0.441588		97.5	97.8	97.7	97.2	96.9	96.4	97.35	0.531977
Sequencing saturation	61.4	71.4	58.5	57.5	63.9	53.3	52.8	49.5	56.2	57.5	6.61774		57.3	53.2	53.2	49.5	56	47.5	53.2	3.736
Q30 bases in barcode	98.7	87.9	87.6	87.6	87.4	87.8	87.5	87.5	87.4	87.6	3.70802		87.6	87.9	87.8	87.5	87.4	93.6	87.7	2.44022
Q30 bases in RNA read	78.5	87.6	86.9	86.7	97.5	87.2	86.7	86.2	85.8	86.7	4.81104		86.7	87.9	97.2	86.2	85.8	87.4	87.05	4.31447
Q30 bases in sample index	95.8	90	88.3	87.7	88.3	87.9	88.6	88	87.8	88.3	2.58607		87.7	90.2	87.9	88	87.8	92	87.95	1.77501
Q30 bases in UMI	98.4	86.3	86.2	86.3	85.7	86.7	86	86.2	86.1	86.2	4.07956		86.3	86.5	86.7	86.2	86.1	93.8	86.4	3.045
Mapping
Reads mapped to genome	92.8	97.1	96.9	96.8	97.1	96.9	97.5	97	96.9	96.9	1.42312		96.8	97.4	96.9	96.9	96.9	94.9	96.9	0.875595
Reads mapped confidently to genome	88.3	93.5	93.7	93.2	93.5	93.5	94.5	93.7	93.1	93.5	1.80693		92.9	93.7	93.2	93.6	92.6	91	93.05	0.989276
Reads mapped confidently to intergenic regions	19.7	10.3	9.6	12.6	12.5	12.2	10.4	12	10.6	12	3.01473		15.8	16.3	15.5	13.3	16.2	13.8	15.65	1.2818
Reads mapped confidently to intronic regions	16.8	23.1	26.4	19.1	20.2	19.7	20.9	19.1	21.4	20.2	2.74641		19.4	18.4	19.9	19.7	21.8	26.7	19.8	3.01159
Reads mapped confidently to exonic regions	51.8	60.2	57.7	61.5	60.8	61.7	63.2	62.6	61	61	3.46991		57.7	59	57.9	60.6	54.6	50.6	57.8	3.59314
Reads mapped confidently to transcriptome	49.5	57	53.3	58.6	57.9	58.8	59.8	59.8	57.5	57.9	3.39869		55.1	56.7	55.3	58	51.6	46.1	55.2	4.33866
Reads mapped antisense to gene	0.9	1.8	2.8	1.4	1.4	1.3	1.7	1.4	1.8	1.4	0.527836		1.3	1.1	1.2	1.4	1.7	2.2		0.407022
Cells
Fraction reads in cell	83.9	82.6	74.7	87	88	89	86.3	84.6	91	86.3	4.73577		81	78.3	84.8	81	88	73.1	81	5.1601
Mean reads per cell	74417	82419	62094	94616	109848	77565	56235	73346	71785	74417	16240.1		108520	87508	88061	81670	79141	88393	87784.5	10347.5
Median genes per cell	1347	1099	1373	1446	1435	1357	1229	1254	1360	1357	110.137		1560	1303	1468	1344	1470	1590	1469	114.074
Total genes detected	23351	26372	26267	26034	26710	26168	25761	25730	26768	26168	1024.82		25349	24607	25425	25036	26029	23842	25192.5	754.208
Median UMIs per cell	7364	5495	5340	10074	9638	8758	6636	9536	7206	7364	1793.76		9362	6326	8867	9850	7098	9778	9114.5	1484.06

## Sheet: two-step collagenase fresh
Supplementary table 2
	Two-step collagenase (ref: Smillie et al, 2019)
	N10	N10	N10	N10	N11	N11	N11	N11	N13	N13	N13	N13	N15	N15	N15	N15	N16	N16	N16	N16	N17	N17	N17	N17	N18	N18	N18	N18	N20	N20	N20	N20	N21	N21	N21	N21	N8	N8	N8	N8	N46	N46	N46	N46	N51	N51	N51	N51
	Epi_A	Epi_B	LP_A	LP_B	Epi_A	Epi_B	LP_A	LP_B	Epi_A	Epi_B	LP_A	LP_B	Epi_A	Epi_B	LP_A	LP_B	Epi_A	Epi_B	LP_A	LP_B	Epi_A	Epi_B	LP_A	LP_B	Epi_A	Epi_B	LP_A	LP_B	Epi_A	Epi_B	LP_A	LP_B	Epi_A	Epi_B	LP_A	LP_B	Epi_A	Epi_B	LP_A	LP_B	Epi_A	Epi_B	LP_A	LP_B	Epi_A	Epi_B	LP_A	LP_B
	V1	V1	V1	V1	V1	V1	V1	V1	V1	V1	V1	V1	V1	V1	V1	V1	V1	V1	V1	V1	V1	V1	V1	V1	V1	V1	V1	V1	V1	V1	V1	V1	V1	V1	V1	V1	V1	V1	V1	V1	V2	V2	V2	V2	V2	V2	V2	V2
Sequencing	sample11	sample12	sample13	sample14	sample15	sample16	sample17	sample18	sample19	sample20	sample21	sample22	sample23	sample24	sample25	sample26	sample27	sample28	sample29	sample30	sample31	sample32	sample33	sample34	sample35	sample36	sample37	sample38	sample39	sample40	sample41	sample42	sample43	sample44	sample45	sample46	sample47	sample48	sample49	sample50	sample51	sample52	sample53	sample54	sample55	sample56	sample57	sample58	median
Valid barcodes	0.957	0.957	0.959	0.96	0.958	0.954	0.962	0.962	0.944	0.943	0.952	0.95	0.979	0.979	0.979	0.979	0.958	0.959	0.963	0.963	0.946	0.944	0.943	0.943	0.954	0.956	0.957	0.958	0.961	0.961	0.962	0.963	0.958	0.96	0.958	0.956	0.957	0.962	0.962	0.963	0.977	0.976	0.976	0.976	0.969	0.968	0.965	0.967	0.96
Sequencing saturation	0.783	0.793	0.752	0.732	0.863	0.811	0.939	0.87	0.936	0.94	0.9	0.874	0.785	0.751	0.688	0.574	0.87	0.916	0.854	0.878	0.895	0.866	0.671	0.756	0.791	0.859	0.805	0.785	0.869	0.846	0.721	0.742	0.794	0.872	0.832	0.787	0.926	0.969	0.953	0.923	0.531	0.782	0.33	0.532	0.563	0.486	0.406	0.486	0.8
Q30 bases in barcode	0.88	0.88	0.88	0.882	0.872	0.86	0.877	0.878	0.853	0.853	0.856	0.852	0.946	0.945	0.944	0.944	0.891	0.894	0.899	0.898	0.784	0.782	0.78	0.777	0.85	0.851	0.854	0.855	0.855	0.853	0.852	0.856	0.823	0.825	0.825	0.821	0.884	0.887	0.883	0.884	0.957	0.953	0.952	0.953	0.924	0.924	0.921	0.925	0.88
Q30 bases in RNA read	0.898	0.898	0.881	0.884	0.902	0.896	0.885	0.888	0.892	0.894	0.876	0.876	0.936	0.935	0.931	0.93	0.9	0.9	0.875	0.884	0.875	0.872	0.86	0.858	0.882	0.883	0.872	0.872	0.879	0.879	0.86	0.864	0.88	0.881	0.866	0.862	0.898	0.898	0.885	0.883	0.583	0.568	0.561	0.563	0.691	0.688	0.684	0.688	0.88
Q30 bases in sample index	0.918	0.919	0.92	0.918	0.933	0.935	0.925	0.933	0.916	0.908	0.918	0.917	0.912	0.918	0.912	0.909	0.922	0.924	0.926	0.932	0.886	0.886	0.89	0.894	0.892	0.92	0.916	0.905	0.894	0.917	0.916	0.91	0.908	0.905	0.91	0.899	0.924	0.905	0.927	0.924	0.864	0.856	0.856	0.854	0.871	0.874	0.867	0.875	0.91
Q30 bases in UMI	0.882	0.883	0.881	0.884	0.891	0.884	0.888	0.889	0.867	0.867	0.865	0.861	0.947	0.942	0.942	0.942	0.901	0.9	0.906	0.904	0.787	0.786	0.782	0.778	0.858	0.86	0.856	0.856	0.866	0.868	0.869	0.869	0.828	0.829	0.823	0.818	0.877	0.88	0.878	0.875	0.952	0.948	0.947	0.948	0.914	0.915	0.912	0.916	0.88
Mapping
Reads mapped to genome	na	na	na	na	na	na	na	na	na	na	na	na	na	na	na	na	na	na	na	na	na	na	na	na	na	na	na	na	na	na	na	na	na	na	na	na	na	na	na	na	na	na	na	na	na	na	na	na
Reads mapped confidently to genome
Reads mapped confidently to intergenic regions	0.016	0.017	0.013	0.014	0.018	0.02	0.012	0.012	0.021	0.02	0.02	0.019	0.021	0.021	0.012	0.013	0.018	0.019	0.012	0.015	0.017	0.017	0.01	0.01	0.018	0.017	0.012	0.011	0.011	0.013	0.013	0.013	0.019	0.02	0.012	0.011	0.018	0.019	0.017	0.015	0.02	0.02	0.022	0.021	0.023	0.023	0.023	0.023	0.02
Reads mapped confidently to intronic regions	0.066	0.063	0.05	0.055	0.077	0.075	0.038	0.043	0.088	0.087	0.069	0.066	0.069	0.073	0.044	0.047	0.066	0.075	0.041	0.051	0.078	0.078	0.038	0.04	0.074	0.07	0.052	0.048	0.033	0.043	0.041	0.044	0.074	0.076	0.044	0.041	0.058	0.054	0.055	0.046	0.074	0.101	0.083	0.092	0.106	0.103	0.131	0.102	0.07
Reads mapped confidently to exonic regions	0.808	0.854	0.754	0.765	0.831	0.818	0.716	0.716	0.64	0.611	0.747	0.694	0.824	0.832	0.82	0.817	0.744	0.794	0.761	0.802	0.815	0.809	0.763	0.766	0.792	0.809	0.741	0.747	0.866	0.86	0.744	0.75	0.836	0.828	0.767	0.753	0.85	0.842	0.77	0.763	0.628	0.584	0.532	0.54	0.641	0.644	0.522	0.534	0.76
Reads mapped confidently to transcriptome	0.788	0.833	0.565	0.585	0.809	0.797	0.519	0.512	0.616	0.591	0.595	0.557	0.79	0.797	0.522	0.51	0.725	0.775	0.494	0.616	0.791	0.784	0.502	0.542	0.77	0.787	0.544	0.536	0.851	0.842	0.48	0.505	0.815	0.806	0.571	0.54	0.834	0.826	0.602	0.575	0.611	0.568	0.449	0.476	0.617	0.62	0.479	0.477	0.6
Reads mapped antisense to gene	0.043	0.042	0.021	0.024	0.049	0.045	0.019	0.02	0.028	0.029	0.021	0.021	0.041	0.045	0.017	0.017	0.041	0.045	0.02	0.038	0.045	0.045	0.019	0.022	0.042	0.04	0.024	0.022	0.025	0.027	0.017	0.019	0.056	0.058	0.025	0.022	0.03	0.03	0.026	0.023	0.032	0.029	0.032	0.035	0.04	0.041	0.035	0.036	0.03
Cells
Fraction reads in cell	0.906	0.847	0.955	0.93	0.816	0.939	0.925	0.967	0.793	0.709	0.975	0.975	0.865	0.859	0.98	0.979	0.934	0.821	0.982	0.974	0.938	0.933	0.98	0.97	0.884	0.953	0.981	0.979	0.78	0.748	0.988	0.981	0.935	0.964	0.979	0.973	0.766	0.864	0.986	0.982	0.617	0.58	0.957	0.945	0.647	0.652	0.856	0.948	0.94
Mean reads per cell	42471	49714	29497	24695	57580	46413	355699	107899	166549	225383	66252	48322	33151	28884	42818	22781	79146	138042	99561	112684	102278	89721	47436	73757	59812	86167	61845	55689	82336	66860	34033	32879	41982	75594	65820	54424	194049	824969	304412	175685	39760	90128	16140	30759	37806	31648	20476	32169	58696
Median genes per cell	978	1235	628	612	643	853.5	799	828	404	454	470	434	759	761	887.5	660	989	920	945.5	1143	678	838	939.5	1033.5	1198	1308	961	866	647.5	749	649	619	996	1081.5	744	729	822.5	753.5	980.5	966	688	448	952	1129	416	422	789	1340	811
Total genes detected	19348	19913	20307	20609	18997	19499	15676	18061	16090	15564	18659	18570	18545	18701	19320	18411	19219	18211	19160	19430	17226	18226	19405	19427	19267	19326	20216	19809	16338	17732	18748	19812	19060	18366	19420	18635	17028	13980	17088	18288	19447	18173	22515	22274	21262	21104	22947	23362	19110
Median UMIs per cell	3993	5228	1976	1501	2302	3091	3368	2878	1292	1581	2586	2183	2277	2273	3234	1774	3885	3540	4685	6159	3204	3950.5	6419	7290.5	5278	5884	3672	3610	3068	3151	2175	1692	3633	4338	3126	3193.5	3279.5	5319	4337	3752	2232	1024.5	3207	3260	956	965	2764	5953	3206
[truncated: 1 more columns]
