# Supplementary material for: Gut mucosa dissociation protocols influence cell type proportions and single-cell gene expression levels
Source: Sci Rep. 2022 Jun 14;12:9897. doi: 10.1038/s41598-022-13812-y (PMC9197976; doi:10.1038/s41598-022-13812-y)
Supplement: Supplementary file 4 — Supplementary Table 3a. [file 41598_2022_13812_MOESM4_ESM.xlsx]

## Sheet: Blad2
Gut mucosa dissociation protocols influence cell type proportions and single-cell gene expression levels
Werna T.C. Uniken Venema1,#, Aarón D. Ramírez-Sánchez2,#, Emilia V. Bigaeva1, Sebo Withoff2, Iris Jonkers2, Rebecca E. McIntyre3, Mennatallah Ghouraba3, Tim Raine4, Rinse K. Weersma2, Lude Franke1, Eleonora A.M. Festen1,*, Monique G.P. van der Wijst2,*
# shared first author, * corresponding authors
1 University of Groningen, University Medical Center Groningen, Department of Gastroenterology and Hepatology, Groningen, The Netherlands
2 University of Groningen, University Medical Center Groningen, Department of Genetics, Groningen, the Netherlands.
3 Wellcome Trust Sanger Institute, Wellcome Trust Genome Campus, Hinxton, UK.
4 Division of Gastroenterology, Department of Medicine, Addenbrooke's Hospital, University of Cambridge, Cambridge, UK.

## Sheet: Blad1
Supplementary_Table3a_DE_numbers_onestep_collagenase_vs_other_influence_collagenase
	Tcells (n=736 vs 18820)	Epithelium (n=2216 vs 47168)	Endothelial (n=104 vs 1187)	Myeloid (n=110 vs 5758)	Fibroblast (n=263 vs 6705)	Bcell (n=1664 vs 26183)	total DE genes
nGenes whole collagenase UP vs two-step collagenase DOWN	688	909	956	895	1083	976	5507
Of which UP upon collagenase treatment * out of 507 genes	92	95	80	118	91	131
proportion collagenase genes from UPregulated genes	0.133721	0.10451	0.083682	0.131844	0.0840259	0.134221
nGenes whole collagenase DOWN vs two-step collagenase UP	581	538	1089	638	1101	90	4037
Of which DOWN upon collagenase treatment * out of 5 genes	0	0	0	0	1	0
proportion of collagenase genes from DOWNregulated genes	0	0	0	0	0.000908265	0
	Tcells (n=736 vs 1632)	Epithelium (n=2216 vs 21677)	Endothelial (n=104 vs 81)	Myeloid (n=110 vs 396)	Fibroblast (n=263 vs 213)	Bcell (n=1664 vs 3109)
nGenes whole collagenase UP vs multi-step protease DOWN	352	921	na	350	751	232	2606
Of which UP upon collagenase treatment * out of 507 genes	63	60		94	72	59
proportion collagenase genes from UPregulated genes	0.178977	0.0651466		0.268571	0.0958722	0.25431
nGenes whole collagenase DOWN vs multi-step protease UP	981	526	na	757	1082	1305	4651
Of which DOWN upon collagenase treatment * out of 5 genes	0	0		0	0	0
proportion of collagenase genes from DOWNregulated genes	0	0		0	0	0
