# Supplementary material for: Gut mucosa dissociation protocols influence cell type proportions and single-cell gene expression levels
Source: Sci Rep. 2022 Jun 14;12:9897. doi: 10.1038/s41598-022-13812-y (PMC9197976; doi:10.1038/s41598-022-13812-y)
Supplement: Supplementary file 5 — Supplementary Table 3b. [file 41598_2022_13812_MOESM5_ESM.xlsx]

## Sheet: Blad1
Gut mucosa dissociation protocols influence cell type proportions and single-cell gene expression levels
Werna T.C. Uniken Venema1,#, Aarón D. Ramírez-Sánchez2,#, Emilia V. Bigaeva1, Sebo Withoff2, Iris Jonkers2, Rebecca E. McIntyre3, Mennatallah Ghouraba3, Tim Raine4, Rinse K. Weersma2, Lude Franke1, Eleonora A.M. Festen1,*, Monique G.P. van der Wijst2,*
# shared first author, * corresponding authors
1 University of Groningen, University Medical Center Groningen, Department of Gastroenterology and Hepatology, Groningen, The Netherlands
2 University of Groningen, University Medical Center Groningen, Department of Genetics, Groningen, the Netherlands.
3 Wellcome Trust Sanger Institute, Wellcome Trust Genome Campus, Hinxton, UK.
4 Division of Gastroenterology, Department of Medicine, Addenbrooke's Hospital, University of Cambridge, Cambridge, UK.

## Sheet: Tcell
Supplementary table 3b T cell genes differentially expressed between three-step protease (positive avg_logFC is upregulated) and one-step collagenase protocol (negative avg_logFC is upregulated)
	p_val	avg_logFC	pct.1	pct.2	p_val_adj
RACK1	0	2.80733	0.922	0	0
ATP5F1E	0	2.73299	0.896	0	0
ATP5MG	0	1.99131	0.765	0	0
JUND	0	-1.98801	0.634	0.961	0
ATP5E	0	-2.20135	0	0.791	0
JUNB	0	-2.43253	0.294	0.859	0
IGJ	0	-2.45875	0	0.707	0
JUN	0	-2.58754	0.317	0.924	0
GNB2L1	0	-2.63362	0	0.868	0
DUSP1	0	-2.77257	0.048	0.879	0
FOSB	0	-3.00289	0.051	0.912	0
FOS	0	-3.91966	0.061	0.958	0
ATP5L	4.94065645841247e-324	-1.79567	0	0.668	2.32067574508092e-319
TMEM66	9.74777e-308	-1.73444	0	0.643	4.57862e-303
TRAC	2.61979e-306	2.2457	0.737	0	1.23054e-301
ATP5MC2	1.98832e-302	1.84559	0.732	0	9.33933e-298
SARAF	9.39211e-298	1.894	0.725	0	4.41157e-293
PTPRCAP	2.21689e-296	-1.73193	0.003	0.64	1.0413e-291
HSP90AA1	6.02492e-284	-1.62582	0.739	0.946	2.82997e-279
TRBC2	5.95345e-283	2.23765	0.703	0	2.79639e-278
ATP5G2	1.08184e-273	-1.53356	0	0.587	5.08153e-269
FYB1	4.34247e-273	1.8586	0.688	0	2.0397e-268
C1orf63	2.69592e-267	-1.61656	0	0.576	1.2663e-262
GLTSCR2	3.44842e-260	-1.5281	0	0.564	1.61976e-255
CD69	5.11298e-256	-2.16507	0.414	0.811	2.40162e-251
NR4A2	6.75572e-256	-2.05678	0.012	0.605	3.17323e-251
FYB	1.0042e-254	-1.59927	0	0.554	4.71685e-250
UQCR11	5.15e-246	1.56606	0.643	0	2.419e-241
ELOB	1.38477e-236	1.51622	0.626	0	6.50441e-232
KLF6	2.97464e-234	-1.82702	0.428	0.784	1.39722e-229
TNFAIP3	7.18131e-227	-2.33969	0.137	0.664	3.37313e-222
TSC22D3	1.58852e-214	-1.75765	0.196	0.73	7.46145e-210
NOP53	3.8145e-212	1.42889	0.581	0	1.79171e-207
PPP1R15A	1.17921e-210	-1.57059	0.147	0.697	5.53887e-206
C19orf43	5.6496e-210	-1.26288	0	0.473	2.65367e-205
DNAJB1	6.63369e-209	-1.8678	0.13	0.66	3.11591e-204
RSRP1	4.4753e-203	1.39092	0.563	0	2.1021e-198
TRBC1	2.82371e-197	2.14471	0.551	0	1.32632e-192
ATP5F1D	2.88457e-194	1.32284	0.545	0	1.35491e-189
HSPA1B	1.35882e-188	-1.99788	0.034	0.522	6.3825e-184
SELK	1.76365e-187	-1.2594	0	0.429	8.28403e-183
TRIR	3.66931e-187	1.30483	0.531	0	1.72351e-182
RPS21	5.66896e-183	0.939588	0.954	0.804	2.66277e-178
ATP5D	6.03509e-180	-1.08879	0	0.414	2.83474e-175
ATP5MD	4.3718e-177	1.27543	0.509	0	2.05348e-172
ATPIF1	3.3491e-175	-1.07359	0	0.405	1.57311e-170
ATP5PF	4.38535e-170	1.22901	0.494	0	2.05984e-165
ATP5ME	2.50509e-167	1.22132	0.488	0	1.17667e-162
TCEB2	3.65966e-165	-1.05844	0	0.385	1.71898e-160
ATP5IF1	3.71714e-162	1.19905	0.476	0	1.74598e-157
ATP5MC3	2.84409e-160	1.21143	0.472	0	1.3359e-155
IGLL5	6.85744e-160	-1.81555	0.001	0.383	3.22101e-155
EIF4A1	2.78707e-157	-1.24017	0.166	0.605	1.30912e-152
ZFP36	1.90083e-156	-1.56004	0.215	0.63	8.92837e-152
MT-ATP6	5.61008e-156	-0.820759	0.948	1	2.63511e-151
TMBIM4	1.09036e-154	1.08601	0.459	0	5.12151e-150
MT-ND2	5.43847e-153	-0.801488	0.897	1	2.5545e-148
SELENOW	1.52673e-151	1.09312	0.452	0	7.17119e-147
YPEL5	4.53718e-151	-1.39279	0.149	0.588	2.13116e-146
MATR3	9.63537e-151	-0.995419	0	0.355	4.52583e-146
COPS9	1.33814e-145	1.05292	0.438	0	6.28539e-141
ATP5J	1.38649e-145	-0.964608	0	0.344	6.51246e-141
ATP5MPL	2.41173e-145	1.0698	0.437	0	1.13281e-140
DNAJA1	1.46636e-142	-1.20762	0.374	0.692	6.88765e-138
SRSF7	2.93263e-142	-1.0298	0.619	0.879	1.37748e-137
EIF1	1.55954e-141	-0.6816	0.913	0.973	7.3253e-137
UQCR11.1	4.15802e-141	-0.933156	0	0.334	1.95306e-136
USMG5	7.79623e-140	-0.914273	0	0.332	3.66197e-135
ATP5MF	1.61853e-139	1.05093	0.423	0	7.60242e-135
POLR2J3.1	1.62401e-137	1.09584	0.418	0	7.62815e-133
ATP5I	1.15502e-136	-0.862986	0	0.325	5.42527e-132
SELENOH	2.79904e-135	1.02248	0.412	0	1.31474e-130
SEM1	4.81481e-134	0.99894	0.409	0	2.26156e-129
H3F3B	8.06507e-133	-0.892945	0.872	0.955	3.78824e-128
SF3B14	1.2622e-131	-0.817287	0	0.314	5.92868e-127
AC004687.1	2.41968e-131	1.05473	0.403	0	1.13655e-126
SEPW1	5.34548e-131	-0.891193	0	0.312	2.51083e-126
SRGN	1.04844e-130	-1.02455	0.631	0.833	4.92463e-126
TMBIM4.1	9.54442e-130	-0.857829	0	0.31	4.48311e-125
ATP5G3	9.54442e-130	-0.850139	0	0.31	4.48311e-125
MT-ND1	1.15716e-129	-0.811781	0.918	1	5.43529e-125
MIR24-2	7.12085e-128	-1.11529	0	0.306	3.34473e-123
MT-ND5	1.00716e-127	-0.763056	0.865	0.996	4.73073e-123
C14orf166	1.25265e-126	-0.826661	0	0.303	5.88384e-122
SNU13	1.72185e-126	0.953694	0.39	0	8.08772e-122
SHFM1	9.14066e-125	-0.835071	0	0.299	4.29346e-120
MYEOV2	9.14066e-125	-0.808468	0	0.299	4.29346e-120
C19orf60	1.5845e-123	-0.837376	0	0.296	7.44256e-119
EGR1	6.23309e-123	-1.48228	0.013	0.359	2.92775e-118
C9orf142	6.58263e-123	-0.86984	0	0.295	3.09193e-118
NDUFB8	3.46421e-122	0.920587	0.379	0	1.62718e-117
CXCR4	5.89642e-122	-1.43842	0.197	0.552	2.76961e-117
RGS1	1.86295e-121	-1.67254	0.105	0.482	8.75046e-117
NHP2L1	7.9707e-120	-0.820693	0	0.288	3.74392e-115
ATP5PO	2.3778e-119	0.934153	0.372	0	1.11688e-114
SLC2A3	3.54421e-119	-1.34008	0.145	0.518	1.66475e-114
RTRAF	2.07025e-118	0.904789	0.369	0	9.72418e-114
DDX5	4.00015e-118	-0.772531	0.76	0.923	1.87891e-113
AC245297.3	1.79086e-117	0.944038	0.367	0	8.41186e-113
NR4A1	8.33903e-117	-1.09116	0.009	0.33	3.91692e-112
HSPA1A	8.66791e-117	-1.80184	0.157	0.492	4.0714e-112
BTG2	2.49763e-116	-1.23199	0.323	0.64	1.17316e-111
MCL1	6.813e-116	-1.0481	0.387	0.648	3.20013e-111
C14orf2	1.55481e-115	-0.792085	0	0.279	7.30311e-111
ATP5PD	3.24211e-114	0.9428	0.358	0	1.52285e-109
MRPL57	4.63626e-113	0.925654	0.355	0	2.1777e-108
FAM46C	2.83018e-111	-0.918926	0	0.269	1.32936e-106
ATP5C1	1.14283e-110	-0.740205	0	0.268	5.36798e-106
NEU1	4.77522e-110	-1.09702	0.046	0.378	2.24297e-105
LSM8	2.16245e-109	0.86473	0.346	0	1.01572e-104
REX1BD	6.17368e-109	0.877846	0.344	0	2.89984e-104
THUMPD3-AS1	1.04255e-108	0.854048	0.344	0	4.89695e-104
C11orf31	2.99675e-108	-0.749576	0	0.262	1.4076e-103
PSMA3-AS1	5.00916e-108	0.834957	0.342	0	2.35285e-103
RGS2	1.83524e-107	-1.20057	0.029	0.359	8.62032e-103
ATP5F1A	3.23859e-106	0.823668	0.337	0	1.5212e-101
RPS17	2.87549e-105	0.904443	0.356	0.004	1.35064e-100
2015-09-01	1.22127e-104	-0.749282	0	0.254	5.73642e-100
LINC01871	3.42678e-104	1.20216	0.331	0	1.60959e-99
PRKCQ-AS1	4.85781e-104	-0.968874	0	0.253	2.28176e-99
NSD3	9.61652e-104	0.814549	0.33	0	4.51698e-99
ATP5O	7.65498e-103	-0.746584	0	0.25	3.59562e-98
RPL41	1.76493e-102	0.539085	0.984	0.957	8.29006e-98
SELT	3.03264e-102	-0.715717	0	0.249	1.42446e-97
ATP5F1C	5.87747e-102	0.82854	0.325	0	2.7607e-97
PAXX	9.81184e-102	0.869992	0.325	0	4.60872e-97
WHSC1L1	1.19982e-101	-0.780364	0	0.247	5.63566e-97
BTG1	1.01967e-100	-0.776176	0.811	0.932	4.78947e-96
AMICA1	7.37094e-100	-0.752964	0	0.243	3.4622e-95
LINC00936	7.37094e-100	-0.903756	0	0.243	3.4622e-95
RP11-349A22.5	2.90071e-99	-0.778057	0	0.242	1.36249e-94
ATP5J2	2.90071e-99	-0.681078	0	0.242	1.36249e-94
CCNL1	6.47866e-99	-0.94203	0.327	0.651	3.04309e-94
NFKBIA	9.64141e-99	-1.34246	0.219	0.541	4.52867e-94
RP11-138A9.2	1.14002e-98	-0.880505	0	0.24	5.35477e-94
AC243960.1	1.23365e-98	0.85189	0.316	0	5.79458e-94
TUT4	2.04842e-98	0.811245	0.316	0	9.62161e-94
RPS10	3.21497e-98	0.805839	0.892	0.679	1.5101e-93
TMEM2	4.4745e-98	-0.900256	0	0.239	2.10172e-93
OTUD6B-AS1	5.64169e-98	0.820692	0.314	0	2.64996e-93
SELENOT	7.05839e-97	0.730708	0.311	0	3.3154e-92
GABPB1-AS1	1.93445e-96	0.901668	0.31	0	9.08629e-92
GS1-251I9.4	2.68421e-96	-0.818102	0	0.235	1.2608e-91
CD97	1.04802e-95	-0.763308	0	0.234	4.92266e-91
SELENOK	1.4469e-95	0.775252	0.308	0	6.79625e-91
ALDOA	2.02351e-95	-0.882395	0.049	0.372	9.50463e-91
HN1	4.08654e-95	-0.655076	0	0.232	1.91949e-90
OGA	6.52027e-95	0.765535	0.306	0	3.06264e-90
SELENOF	1.07623e-94	0.724501	0.305	0	5.05518e-90
TRG-AS1	1.07623e-94	0.95896	0.305	0	5.05518e-90
SF3B6	1.07623e-94	0.780748	0.305	0	5.05518e-90
ATP5F1	1.59139e-94	-0.670058	0	0.231	7.47492e-90
ATP5B	2.40396e-93	-0.663849	0	0.228	1.12916e-88
MT-CO2	5.15465e-93	-0.525289	0.972	1	2.42119e-88
RP11-640M9.1	9.32523e-93	-0.785571	0	0.227	4.38015e-88
LINC-PINT	9.32523e-93	-0.736606	0	0.227	4.38015e-88
AC092580.4	3.6127e-92	-0.712486	0	0.226	1.69692e-87
MGEA5	3.6127e-92	-0.803198	0	0.226	1.69692e-87
MT-CO3	9.02831e-92	-0.539796	0.969	1	4.24069e-87
RP11-489E7.4	1.3978e-91	-0.788136	0	0.224	6.56561e-87
MT-ND4	5.12992e-91	-0.50785	0.947	1	2.40957e-86
JPT1	1.37663e-90	0.817651	0.294	0	6.46617e-86
RP11-94L15.2	2.0845e-90	-0.687592	0	0.221	9.79109e-86
SIK1	2.0845e-90	-0.729259	0	0.221	9.79109e-86
ATP5PB	6.05927e-90	0.759885	0.292	0	2.8461e-85
ZCCHC11	8.03426e-90	-0.675954	0	0.22	3.77377e-85
GPR174	1.12009e-89	0.815293	0.339	0.012	5.26118e-85
TRGC2	1.62465e-89	1.26158	0.29	0	7.63116e-85
LINC00493	3.0927e-89	-0.634381	0	0.219	1.45267e-84
MYADM	3.1453e-89	-1.03811	0.107	0.413	1.47738e-84
ATP5F1B	7.11517e-89	0.7565	0.289	0	3.34207e-84
NDUFB8.1	4.56525e-88	-0.668177	0	0.216	2.14435e-83
MESD	5.07455e-88	0.64889	0.286	0	2.38357e-83
PNRC2	1.92678e-87	0.826136	0.344	0.016	9.0503e-83
U2AF1	2.08441e-87	-0.841675	0.034	0.323	9.79069e-83
ATP5MC1	5.8706e-87	0.721621	0.283	0	2.75748e-82
ZNF331	8.74512e-87	-1.20285	0.057	0.33	4.10767e-82
ERBIN	1.55954e-86	0.699688	0.282	0	7.32533e-82
CFAP97	2.54063e-86	0.715955	0.281	0	1.19336e-81
ATP5H	2.5647e-86	-0.635377	0	0.212	1.20467e-81
IKZF3	6.05413e-86	1.02868	0.472	0.087	2.84369e-81
MRP63	3.73841e-85	-0.649953	0	0.209	1.75597e-80
ILF3-AS1	3.73841e-85	-0.709555	0	0.209	1.75597e-80
MCUB	4.71662e-85	0.736158	0.278	0	2.21544e-80
PRMT10	1.42461e-84	-0.695489	0	0.208	6.69155e-80
RPL13A	7.57067e-83	-0.485025	0.945	0.931	3.55602e-78
SRPRA	2.54172e-82	0.66301	0.27	0	1.19387e-77
GPX1	2.96708e-82	-0.638653	0	0.202	1.39367e-77
SAT1	8.23919e-82	-1.14516	0.318	0.609	3.87003e-77
AC114760.2	4.54895e-81	0.705127	0.266	0	2.13669e-76
AC016629.8	1.60569e-80	-0.71427	0	0.198	7.5421e-76
CREM	5.1558e-80	-1.10723	0.098	0.385	2.42173e-75
LINC00152	6.0586e-80	-0.687773	0	0.197	2.84578e-75
NUTM2B-AS1	2.09228e-79	0.631227	0.261	0	9.82764e-75
SETD5-AS1	2.28323e-79	-0.69154	0	0.196	1.07246e-74
NDNL2	2.28323e-79	-0.620995	0	0.196	1.07246e-74
STMP1	3.37168e-79	0.693862	0.26	0	1.58371e-74
GADD45B	4.50666e-79	-1.19029	0.153	0.421	2.11682e-74
NFKBIZ	6.15842e-79	-1.07727	0.061	0.327	2.89267e-74
ARHGAP45	2.43676e-77	0.647084	0.255	0	1.14457e-72
SMEK1	4.54957e-77	-0.671687	0	0.19	2.13698e-72
LINC00657	4.54957e-77	-0.627302	0	0.19	2.13698e-72
RGCC	3.55221e-76	-1.25553	0.154	0.431	1.66851e-71
SMIM26	4.16963e-76	0.634236	0.251	0	1.95852e-71
TCEB1	6.37561e-76	-0.551394	0	0.188	2.99469e-71
SELENOS	6.6862e-76	0.600365	0.251	0	3.14058e-71
CYTOR	4.40743e-75	0.771882	0.248	0	2.07021e-70
IER5	6.1037e-75	-0.877484	0.096	0.371	2.86697e-70
ATP5G1	8.89164e-75	-0.53759	0	0.185	4.17649e-70
IER2	2.13842e-74	-0.993893	0.409	0.622	1.00444e-69
RPL27A	2.53809e-74	-0.542771	0.881	0.918	1.19217e-69
ERBB2IP	3.3146e-74	-0.575367	0	0.183	1.5569e-69
WAPL	1.18136e-73	0.602124	0.244	0	5.54895e-69
UBE2S	1.47903e-73	-0.895808	0.112	0.405	6.94716e-69
NORAD	4.81398e-73	0.624247	0.242	0	2.26118e-68
PSMA2	7.68456e-73	0.602059	0.241	0	3.60951e-68
RTF2	7.68456e-73	0.595883	0.241	0	3.60951e-68
KIAA1430	1.70477e-72	-0.583347	0	0.179	8.00747e-68
PPP4R3A	7.92953e-72	0.64369	0.238	0	3.72458e-67
PPP4R3B	7.92953e-72	0.603411	0.238	0	3.72458e-67
NRDC	3.20536e-71	0.576331	0.237	0	1.50559e-66
RIPOR2	8.12184e-71	0.732222	0.235	0	3.81491e-66
GRK2	8.12184e-71	0.619145	0.235	0	3.81491e-66
TNF	1.68603e-70	-1.47111	0.075	0.336	7.91946e-66
CHMP1B	2.89842e-70	-0.876175	0.08	0.33	1.36142e-65
VIMP	1.18421e-69	-0.570537	0	0.173	5.56237e-65
RASGEF1B	3.56815e-69	-0.841382	0.036	0.284	1.676e-64
PSMB8-AS1	8.35142e-68	0.573465	0.226	0	3.92275e-63
CYCS	1.7722e-67	-0.770851	0.306	0.508	8.32421e-63
MESDC2	2.17604e-67	-0.537793	0	0.167	1.02211e-62
ANKRD28	4.26987e-67	-0.967912	0.114	0.367	2.0056e-62
NR4A3	5.5991e-67	-0.804073	0.002	0.182	2.62995e-62
PCNX	7.98844e-67	-0.558089	0	0.166	3.75225e-62
C10orf118	7.98844e-67	-0.549076	0	0.166	3.75225e-62
ATP5A1	7.98844e-67	-0.498298	0	0.166	3.75225e-62
IGKC	2.07834e-66	2.56738	0.222	0	9.76218e-62
MTERF4	1.29619e-65	0.56611	0.219	0	6.08835e-61
ELOC	3.2315e-65	0.568932	0.218	0	1.51787e-60
SEC22B	3.2315e-65	0.543098	0.218	0	1.51787e-60
METTL26	8.0472e-65	0.553819	0.217	0	3.77985e-60
UBC	9.26795e-65	-0.566933	0.76	0.872	4.35325e-60
ILF3-DT	2.00168e-64	0.565104	0.216	0	9.40209e-60
JAML	4.97341e-64	0.626818	0.214	0	2.33606e-59
RP11-138A9.1	5.235e-64	-0.58535	0	0.159	2.45893e-59
CCDC186	1.23431e-63	0.571299	0.213	0	5.79768e-59
RPL36A	1.68021e-63	0.811845	0.733	0.417	7.89211e-59
SRPR	1.90859e-63	-0.507341	0	0.158	8.96481e-59
SRSF8	1.94369e-63	0.523055	0.213	0	9.12969e-59
ARL4A	2.99398e-63	-0.79937	0.06	0.306	1.4063e-58
SNRPN	1.41805e-62	0.65657	0.29	0.024	6.6607e-58
COX6A1	1.50477e-62	0.730801	0.569	0.209	7.06806e-58
ANXA1	2.48116e-62	-1.00814	0.377	0.625	1.16543e-57
RP11-427H3.3	9.18604e-62	-0.534782	0	0.154	4.31477e-57
MTRNR2L2	9.18604e-62	-0.537619	0	0.154	4.31477e-57
AC006129.2	9.18604e-62	-0.519316	0	0.154	4.31477e-57
ZFP36L2	1.01202e-61	-0.705287	0.635	0.772	4.75357e-57
NSMCE3	1.0883e-60	0.495735	0.204	0	5.11185e-56
FAM65B	1.20859e-60	-0.530186	0	0.151	5.67686e-56
C7orf73	4.37641e-60	-0.481282	0	0.149	2.05564e-55
IFNG	7.82465e-60	-1.71845	0.026	0.226	3.67532e-55
RPS27	8.83804e-60	0.433003	0.977	0.931	4.15132e-55
NDUFAF8	1.61184e-59	0.503702	0.2	0	7.57095e-55
MORF4L2	2.54434e-59	-0.747023	0.131	0.372	1.1951e-54
PHLDA1	6.82442e-59	-0.837942	0.031	0.231	3.2055e-54
CYBC1	1.51195e-58	0.507265	0.197	0	7.10178e-54
FCMR	1.51195e-58	0.545287	0.197	0	7.10178e-54
HMHA1	2.06403e-58	-0.509452	0	0.145	9.69494e-54
SRSF2	5.99715e-58	-0.680124	0.278	0.484	2.81692e-53
TUBA1A	6.31262e-58	-0.908204	0.244	0.467	2.9651e-53
WAPAL	7.44065e-58	-0.452303	0	0.144	3.49495e-53
SMEK2	7.44065e-58	-0.480188	0	0.144	3.49495e-53
MIA2	1.40868e-57	0.501708	0.194	0	6.61669e-53
PPP1R10	2.32794e-57	-0.839118	0.271	0.485	1.09346e-52
RP1-313I6.12	2.67931e-57	-0.499398	0	0.143	1.2585e-52
FAM60A	2.67931e-57	-0.43585	0	0.143	1.2585e-52
SELENOM	3.43322e-57	0.501687	0.193	0	1.61262e-52
TAPSAR1	9.63726e-57	-0.476563	0	0.141	4.52672e-52
MTERFD2	9.63726e-57	-0.442909	0	0.141	4.52672e-52
ADRBK1	9.63726e-57	-0.443814	0	0.141	4.52672e-52
TRA2B	2.59799e-56	-0.715588	0.261	0.438	1.2203e-51
SMIM37	3.16875e-56	0.527774	0.19	0	1.48839e-51
LSMD1	3.46261e-56	-0.44121	0	0.14	1.62642e-51
C16orf13	3.46261e-56	-0.408832	0	0.14	1.62642e-51
EGR3	5.97887e-56	-0.668735	0.008	0.183	2.80834e-51
RAB5IF	7.69399e-56	0.463164	0.189	0	3.61394e-51
MYDGF	1.19842e-55	0.467972	0.188	0	5.62911e-51
DMAC1	1.19842e-55	0.517448	0.188	0	5.62911e-51
SELM	1.24273e-55	-0.416354	0	0.139	5.8372e-51
C17orf89	1.24273e-55	-0.397625	0	0.139	5.8372e-51
LOH12CR1	1.24273e-55	-0.521101	0	0.139	5.8372e-51
RP11-220I1.1	1.24273e-55	-0.471924	0	0.139	5.8372e-51
UBB	3.40474e-55	-0.55	0.673	0.811	1.59924e-50
RTFDC1	4.45521e-55	-0.427027	0	0.137	2.09266e-50
C19orf10	4.45521e-55	-0.438717	0	0.137	2.09266e-50
DUSP2	8.78489e-55	-0.857586	0.106	0.372	4.12635e-50
ANKRD32	1.59546e-54	-0.473811	0	0.136	7.49402e-50
MMP24OS	4.11278e-54	0.491779	0.183	0	1.93182e-49
THAP12	4.11278e-54	0.491158	0.183	0	1.93182e-49
FAIM3	5.70724e-54	-0.414952	0	0.135	2.68075e-49
CCDC109B	5.70724e-54	-0.413922	0	0.135	2.68075e-49
LINC01934	6.3909e-54	0.515472	0.183	0	3.00187e-49
OTULIN	9.92827e-54	0.46745	0.182	0	4.66341e-49
ERO1A	9.92827e-54	0.417028	0.182	0	4.66341e-49
ADGRE5	1.54195e-53	0.463814	0.181	0	7.24271e-49
CSRNP1	1.86138e-53	-0.601255	0.02	0.208	8.74309e-49
MMP25-AS1	8.94805e-53	0.479961	0.179	0	4.20299e-48
ACTB	1.79647e-52	0.493722	0.971	0.923	8.43819e-48
FAM101B	2.59545e-52	-0.426319	0	0.13	1.21911e-47
CEBPZOS	3.33644e-52	0.498488	0.177	0	1.56716e-47
FAAP20	3.33644e-52	0.45516	0.177	0	1.56716e-47
DDX3Y	3.69875e-52	-0.811114	0.081	0.291	1.73734e-47
SERTAD1	4.52762e-52	-0.70468	0.061	0.266	2.12667e-47
CITED2	4.59768e-52	-0.821757	0.167	0.374	2.15957e-47
RPL37	4.80914e-52	0.420259	0.972	0.932	2.2589e-47
ARID1B	5.13417e-52	0.620033	0.353	0.075	2.41157e-47
PCNX1	5.17103e-52	0.452268	0.176	0	2.42888e-47
UFD1	8.01231e-52	0.458107	0.176	0	3.76346e-47
PSMA2.1	9.24413e-52	-0.403275	0	0.129	4.34206e-47
ATXN7	1.34031e-51	-0.628901	0.02	0.19	6.29556e-47
ZC3H11A	2.41761e-51	-0.530712	0.011	0.174	1.13558e-46
TRIM56	2.44102e-51	0.604525	0.267	0.03	1.14657e-46
TUT7	2.97596e-51	0.448502	0.174	0	1.39784e-46
NRD1	3.2889e-51	-0.410529	0	0.128	1.54483e-46
RP11-356I2.4	3.2889e-51	-0.490758	0	0.128	1.54483e-46
CTA-29F11.1	3.2889e-51	-0.504918	0	0.128	1.54483e-46
NBDY	4.60638e-51	0.458701	0.173	0	2.16366e-46
NFKBID	4.96467e-51	-0.679449	0.049	0.266	2.33196e-46
KMT5B	7.12822e-51	0.459014	0.173	0	3.34819e-46
EBLN3P	7.12822e-51	0.429624	0.173	0	3.34819e-46
MIR142	1.16888e-50	-0.502	0	0.126	5.49033e-46
AIM1	4.14974e-50	-0.470774	0	0.125	1.94917e-45
HNRNPU-AS1	4.14974e-50	-0.466836	0	0.125	1.94917e-45
YME1L1	6.24887e-50	-0.749685	0.206	0.409	2.93516e-45
KDM6B	9.58956e-50	-0.737607	0.07	0.298	4.50431e-45
LINC00623	1.02751e-49	0.447331	0.188	0.004	4.82633e-45
ATF3	1.45598e-49	-0.749002	0.004	0.143	6.8389e-45
AC020571.3	1.47166e-49	-0.474393	0	0.124	6.91254e-45
MUC20-OT1	1.50389e-49	0.437082	0.169	0	7.06391e-45
SMIM10L1	2.32246e-49	0.456343	0.168	0	1.09088e-44
ICE1	3.58568e-49	0.419385	0.167	0	1.68423e-44
SINHCAF	3.58568e-49	0.43069	0.167	0	1.68423e-44
RPL35A	4.83013e-49	0.425488	0.961	0.893	2.26876e-44
TRDC	5.53458e-49	1.23501	0.167	0	2.59965e-44
FTX	6.20446e-49	0.543473	0.291	0.048	2.9143e-44
IER3IP1	1.31759e-48	0.414314	0.165	0	6.18886e-44
C1orf86	1.84499e-48	-0.385526	0	0.121	8.66611e-44
CEMIP2	3.13356e-48	0.482614	0.164	0	1.47187e-43
RPL19	5.19763e-48	0.392976	0.972	0.908	2.44138e-43
HIKESHI	7.4449e-48	0.429521	0.163	0	3.49694e-43
TSPYL2	9.61648e-48	-0.749646	0.109	0.318	4.51696e-43
REL	9.97585e-48	-0.738373	0.277	0.439	4.68576e-43
TIPARP	1.0413e-47	-0.720196	0.062	0.242	4.8911e-43
C11orf48	2.30324e-47	-0.381146	0	0.118	1.08186e-42
RAMMET	2.72127e-47	0.43955	0.161	0	1.27821e-42
RFLNB	2.72127e-47	0.471057	0.161	0	1.27821e-42
RPL26	5.61171e-47	0.364477	0.961	0.898	2.63588e-42
HNRNPU	5.69273e-47	0.564961	0.724	0.435	2.67393e-42
PUM3	6.44916e-47	0.396368	0.16	0	3.02924e-42
HIST1H1D	7.34089e-47	0.769261	0.373	0.099	3.44809e-42
SLF1	1.52687e-46	0.43646	0.159	0	7.17186e-42
IL32	1.67732e-46	0.619843	0.874	0.812	7.87852e-42
PPDPF	2.85649e-46	0.693659	0.702	0.44	1.34172e-41
ZRANB2	2.94429e-46	0.56866	0.503	0.197	1.38296e-41
RPS15A	3.7856e-46	0.367717	0.971	0.942	1.77813e-41
RETREG1	5.55189e-46	0.372442	0.157	0	2.60778e-41
IDS	6.8069e-46	-0.652298	0.287	0.493	3.19727e-41
GIMAP7	8.47847e-46	0.588566	0.757	0.469	3.98242e-41
AC058791.1	8.53306e-46	0.435768	0.156	0	4.00807e-41
PTGER4	8.57521e-46	-0.719626	0.148	0.353	4.02786e-41
IFRD1	8.96975e-46	-0.699666	0.077	0.26	4.21318e-41
C11orf73	1.00793e-45	-0.332831	0	0.114	4.73434e-41
OBFC1	1.00793e-45	-0.409458	0	0.114	4.73434e-41
ARL5B	1.27934e-45	-0.677062	0.047	0.221	6.00917e-41
MST4	3.54447e-45	-0.367554	0	0.113	1.66488e-40
C5orf56	3.54447e-45	-0.399053	0	0.113	1.66488e-40
PTPRC	3.80163e-45	0.354827	0.833	0.857	1.78566e-40
BUD23	1.71694e-44	0.381099	0.152	0	8.06466e-40
ZFP36L1	3.45476e-44	-0.677013	0.519	0.651	1.62274e-39
EIF4A2	3.57554e-44	-0.531531	0.521	0.686	1.67947e-39
C10orf32	4.3696e-44	-0.380848	0	0.11	2.05245e-39
TRAPPC2P1	4.3696e-44	-0.357655	0	0.11	2.05245e-39
AHSA2	4.3696e-44	-0.428468	0	0.11	2.05245e-39
RPL34	8.1755e-44	0.413978	0.974	0.935	3.84012e-39
CRYBG1	9.49198e-44	0.408616	0.15	0	4.45848e-39
METTL12	1.53184e-43	-0.432416	0	0.109	7.19521e-39
C10orf54	1.53184e-43	-0.33481	0	0.109	7.19521e-39
CASP8AP2	3.41348e-43	0.389654	0.148	0	1.60334e-38
ZNF518A	5.22716e-43	0.381128	0.147	0	2.45525e-38
STN1	5.22716e-43	0.383917	0.147	0	2.45525e-38
SNHG25	1.22487e-42	0.462007	0.146	0	5.75333e-38
TUG1	1.8768e-42	-0.408046	0	0.106	8.8155e-38
RP11-51J9.5	1.8768e-42	-0.407969	0	0.106	8.8155e-38
CEBPZ-AS1	1.8768e-42	-0.364534	0	0.106	8.8155e-38
IER3IP1.1	1.8768e-42	-0.324515	0	0.106	8.8155e-38
STRA13	1.8768e-42	-0.340976	0	0.106	8.8155e-38
NCBP3	2.86743e-42	0.394308	0.145	0	1.34686e-37
SLC38A2	3.74685e-42	-0.622036	0.204	0.353	1.75993e-37
CLEC2D	4.70482e-42	0.601672	0.549	0.251	2.2099e-37
RPS29	5.90167e-42	0.397488	0.967	0.917	2.77208e-37
FAM134B	6.55922e-42	-0.354319	0	0.105	3.08093e-37
ICE2	6.70624e-42	0.406	0.143	0	3.14999e-37
SLF2	6.70624e-42	0.402012	0.143	0	3.14999e-37
WASHC3	6.70624e-42	0.365219	0.143	0	3.14999e-37
MTREX	6.70624e-42	0.370628	0.143	0	3.14999e-37
SMIM27	1.02522e-41	0.372734	0.143	0	4.81554e-37
TRGC1	1.56692e-41	0.64208	0.142	0	7.36e-37
C7orf55-LUC7L2	1.75129e-41	-0.353999	0.001	0.111	8.22599e-37
FOSL2	2.20913e-41	-0.578687	0.05	0.201	1.03765e-36
PRKRIR	2.29005e-41	-0.313397	0	0.103	1.07566e-36
HACD4	2.39429e-41	0.369335	0.142	0	1.12462e-36
PRH1	3.65764e-41	0.351133	0.141	0	1.71803e-36
CENPX	5.58628e-41	0.399995	0.14	0	2.62393e-36
ERO1L	7.98724e-41	-0.311718	0	0.102	3.75168e-36
TAGAP	1.31788e-40	-0.632789	0.147	0.298	6.19023e-36
TRAF3IP3	1.67226e-40	0.525317	0.576	0.28	7.85478e-36
PCNX4	1.98731e-40	0.426167	0.138	0	9.3346e-36
AL592284.1	2.78298e-40	-0.323307	0	0.101	1.30719e-35
ID2	3.28584e-40	-0.736757	0.352	0.557	1.54339e-35
MT-CYB	5.3234e-40	-0.27232	0.957	1	2.50045e-35
PYM1	1.07568e-39	0.402289	0.136	0	5.05257e-35
IKZF1	1.98025e-39	0.539963	0.583	0.291	9.30144e-35
VIRMA	3.80776e-39	0.387052	0.134	0	1.78854e-34
STK26	3.80776e-39	0.366398	0.134	0	1.78854e-34
NDUFA3	4.68998e-39	0.594511	0.423	0.155	2.20293e-34
CLK1	5.1481e-39	-0.594288	0.218	0.404	2.41811e-34
LUC7L2	1.34505e-38	0.354499	0.132	0	6.31785e-34
RPS28	1.54273e-38	0.385907	0.972	0.942	7.24636e-34
TMA7	2.16415e-38	0.509261	0.829	0.644	1.01652e-33
COX6C	2.64428e-38	0.581698	0.665	0.389	1.24204e-33
NLRC3	3.1161e-38	0.375288	0.131	0	1.46366e-33
FABP1	3.71852e-38	-0.640479	0.142	0.38	1.74663e-33
KHDC4	4.74128e-38	0.343739	0.131	0	2.22703e-33
SRSF3	7.16174e-38	-0.511266	0.46	0.615	3.36394e-33
RPS20	8.21604e-38	-0.357201	0.872	0.912	3.85915e-33
VSIR	1.09689e-37	0.353238	0.129	0	5.15218e-33
NAXE	1.09689e-37	0.331454	0.129	0	5.15218e-33
MT-ND4L	1.28246e-37	-0.516376	0.597	0.78	6.02383e-33
TUBB4B	1.40259e-37	-0.59802	0.181	0.355	6.58809e-33
PMAIP1	1.56155e-37	-0.562363	0.029	0.173	7.33474e-33
CHD2	1.60715e-37	-0.606172	0.256	0.429	7.54895e-33
PPP2R5C	2.12411e-37	-0.585984	0.476	0.598	9.97715e-33
DDX3X	3.1184e-37	-0.528859	0.452	0.526	1.46474e-32
CD55	3.98592e-37	-0.566105	0.056	0.208	1.87223e-32
LMNA	4.18456e-37	-0.55925	0.03	0.173	1.96553e-32
RPS26	5.10618e-37	0.700855	0.854	0.701	2.39842e-32
HEXIM1	7.38469e-37	-0.635117	0.069	0.215	3.46866e-32
DGLUCY	8.89338e-37	0.318577	0.126	0	4.17731e-32
SLFN5	1.62008e-36	0.584003	0.572	0.295	7.60968e-32
HSPE1	1.89025e-36	-0.52461	0.386	0.526	8.8787e-32
LCP1	2.39755e-36	0.618857	0.711	0.469	1.12615e-31
TENT2	3.11322e-36	0.340851	0.124	0	1.46231e-31
CCL4	4.68735e-36	-1.71795	0.169	0.25	2.20169e-31
BORCS7	4.72489e-36	0.341297	0.124	0	2.21933e-31
SRSF10	9.26743e-36	0.422787	0.377	0.136	4.353e-31
HPF1	1.08757e-35	0.339769	0.123	0	5.10843e-31
DDX6	1.28689e-35	0.501704	0.465	0.2	6.04463e-31
RPL8	2.13634e-35	0.351102	0.957	0.883	1.00346e-30
ARHGAP30	2.35682e-35	0.467049	0.376	0.135	1.10702e-30
RPL5	2.46124e-35	0.371164	0.952	0.865	1.15607e-30
MT-CO1	3.72046e-35	-0.253784	0.969	1	1.74754e-30
CFAP36	3.79154e-35	0.377517	0.121	0	1.78092e-30
MIGA1	3.79154e-35	0.321857	0.121	0	1.78092e-30
OTULINL	3.79154e-35	0.303874	0.121	0	1.78092e-30
POLR2J3	5.42328e-35	-0.431334	0.007	0.118	2.54737e-30
RAB29	5.74651e-35	0.304061	0.12	0	2.69919e-30
RPL7	1.23972e-34	-0.305205	0.871	0.872	5.82308e-30
NEPRO	1.31913e-34	0.307096	0.119	0	6.19607e-30
HIST1H4C	2.4226e-34	0.549139	0.484	0.22	1.13792e-29
MCRIP1	3.02536e-34	0.317183	0.118	0	1.42104e-29
EIF3J-DT	3.02536e-34	0.320681	0.118	0	1.42104e-29
RHOB	3.04048e-34	-0.386606	0.011	0.114	1.42814e-29
SMIM29	4.58011e-34	0.341637	0.117	0	2.15132e-29
PRELID3B	1.04901e-33	0.300006	0.116	0	4.92732e-29
RPS23	2.22373e-33	0.330672	0.969	0.931	1.04451e-28
MFSD14C	2.40048e-33	0.288726	0.115	0	1.12753e-28
GAPDH	3.96231e-33	0.6006	0.831	0.659	1.86114e-28
RPL36	4.24608e-33	0.376438	0.957	0.902	1.99442e-28
PLPBP	5.48816e-33	0.312461	0.113	0	2.57784e-28
IL7R	7.40098e-33	-0.500354	0.494	0.723	3.47631e-28
MARF1	8.29558e-33	0.290121	0.113	0	3.89651e-28
POLD4	8.61858e-33	-0.494722	0.057	0.209	4.04823e-28
ARHGDIB	8.68839e-33	0.509042	0.799	0.618	4.08102e-28
CDK13	1.22484e-32	0.424738	0.314	0.098	5.7532e-28
TMEM131L	1.25363e-32	0.281083	0.112	0	5.88843e-28
BRD2	1.68709e-32	-0.53703	0.211	0.359	7.92444e-28
ATF4	1.74554e-32	-0.547134	0.137	0.296	8.19897e-28
CFAP298	1.89407e-32	0.293713	0.112	0	8.89666e-28
COQ7	2.10179e-32	-0.515944	0.055	0.19	9.87232e-28
WASHC4	2.86107e-32	0.296122	0.111	0	1.34387e-27
NDUFC1	5.08768e-32	0.461824	0.334	0.113	2.38973e-27
LINS1	6.52384e-32	0.280675	0.11	0	3.06431e-27
AC008105.3	6.52384e-32	0.308715	0.11	0	3.06431e-27
CNOT9	6.52384e-32	0.266363	0.11	0	3.06431e-27
H2AFX	9.48628e-32	-0.505292	0.041	0.177	4.4558e-27
KIR2DL4	9.84798e-32	0.381462	0.109	0	4.6257e-27
DNAJB9	1.48456e-31	-0.489594	0.101	0.243	6.97314e-27
PIGBOS1	1.48626e-31	0.305119	0.108	0	6.98113e-27
TNFSF9	2.07962e-31	-0.474852	0.008	0.113	9.7682e-27
IGHA1	2.24259e-31	0.752248	0.108	0	1.05337e-26
MT-ND6	2.82788e-31	0.548467	0.521	0.265	1.32828e-26
CDKN1A	2.94911e-31	-0.365745	0.011	0.118	1.38522e-26
NKAPD1	3.38305e-31	0.276566	0.107	0	1.58905e-26
HACD3	3.38305e-31	0.27693	0.107	0	1.58905e-26
SOCS3	4.5824e-31	-0.512718	0.046	0.196	2.1524e-26
CHRM3-AS2	5.10237e-31	0.317882	0.107	0	2.39664e-26
TOMM70	5.10237e-31	0.250906	0.107	0	2.39664e-26
RPL30	5.68036e-31	0.34029	0.976	0.939	2.66812e-26
NDUFA13	5.99964e-31	0.471512	0.392	0.158	2.81809e-26
SVBP	7.69381e-31	0.326102	0.106	0	3.61386e-26
AL133453.1	7.69381e-31	0.27082	0.106	0	3.61386e-26
MANEA-DT	7.69381e-31	0.269437	0.106	0	3.61386e-26
CCDC32	1.15989e-30	0.27073	0.105	0	5.44811e-26
PPP6R1	1.21227e-30	0.407476	0.151	0.012	5.69414e-26
SERF2	1.28166e-30	0.421107	0.879	0.779	6.02009e-26
NAP1L4	1.43784e-30	0.492133	0.452	0.207	6.7537e-26
MIR4435-2HG	1.74822e-30	0.333021	0.105	0	8.21158e-26
MYLIP	1.85884e-30	-0.498729	0.059	0.207	8.73114e-26
RPS15	2.58525e-30	0.301246	0.965	0.912	1.21432e-25
RETREG2	2.63441e-30	0.265417	0.104	0	1.23741e-25
STK17A	3.11963e-30	0.521933	0.69	0.463	1.46532e-25
ICOS	3.28664e-30	-0.592054	0.105	0.264	1.54377e-25
AC118549.1	3.96895e-30	0.264424	0.104	0	1.86425e-25
LRRC75A	3.96895e-30	0.32554	0.104	0	1.86425e-25
FAM53C	4.96305e-30	-0.485176	0.048	0.183	2.33119e-25
SF1	5.91898e-30	-0.437848	0.488	0.564	2.7802e-25
SPART	5.97825e-30	0.314534	0.103	0	2.80804e-25
PVT1	9.00283e-30	0.274493	0.102	0	4.22872e-25
AK6	9.00283e-30	0.28772	0.102	0	4.22872e-25
SLC5A3	9.00283e-30	0.298699	0.102	0	4.22872e-25
AC097376.2	9.00283e-30	0.294095	0.102	0	4.22872e-25
GPR183	1.21238e-29	-0.635921	0.251	0.401	5.69467e-25
AC016831.5	1.35547e-29	0.267227	0.102	0	6.36679e-25
MRE11	2.04037e-29	0.26723	0.101	0	9.58383e-25
CARNMT1	2.04037e-29	0.261398	0.101	0	9.58383e-25
TSC22D2	2.22455e-29	-0.58144	0.059	0.201	1.04489e-24
SRSF5	2.57913e-29	-0.383506	0.512	0.588	1.21144e-24
SDCBP	2.89845e-29	-0.505495	0.23	0.344	1.36143e-24
POLR2L	6.30341e-29	0.497041	0.525	0.277	2.96078e-24
PLCG2	8.07262e-29	0.305182	0.141	0.012	3.79179e-24
PFN1	1.14129e-28	0.441877	0.881	0.762	5.36077e-24
TNFSF14	1.24168e-28	0.373425	0.213	0.049	5.8323e-24
EPB41	1.54964e-28	0.445767	0.401	0.174	7.27884e-24
CD7	1.71884e-28	0.687516	0.563	0.33	8.07357e-24
MBD5	1.83483e-28	0.386702	0.185	0.031	8.61839e-24
SET	3.14038e-28	0.487001	0.7	0.482	1.47507e-23
AHR	5.10166e-28	-0.516417	0.061	0.182	2.3963e-23
TRIM8	5.66547e-28	0.389777	0.179	0.029	2.66113e-23
TOP2B	5.92346e-28	0.364734	0.3	0.105	2.78231e-23
RPS11	7.57099e-28	-0.262221	0.896	0.908	3.55617e-23
HSP90AB1	8.57956e-28	-0.365863	0.741	0.777	4.02991e-23
KANSL1	1.2131e-27	0.384193	0.373	0.159	5.69807e-23
DUSP5	2.90917e-27	-0.415263	0.032	0.16	1.36646e-22
SLC26A3	3.01272e-27	-0.501224	0.028	0.149	1.4151e-22
RPL6	5.86315e-27	0.297113	0.963	0.921	2.75398e-22
RPS12	7.46133e-27	0.320778	0.979	0.94	3.50466e-22
AAK1	7.88374e-27	0.446564	0.487	0.251	3.70307e-22
PER1	9.32549e-27	-0.370999	0.012	0.111	4.38028e-22
FAU	1.17557e-26	0.301511	0.958	0.89	5.52177e-22
PPP1R15B	1.49598e-26	-0.499179	0.085	0.209	7.02675e-22
YWHAB	2.80326e-26	0.431276	0.708	0.489	1.31672e-21
HIST1H1E	3.83513e-26	0.388075	0.225	0.058	1.8014e-21
ACTG1	4.3166e-26	0.391724	0.928	0.855	2.02755e-21
PTPRA	5.93933e-26	0.326481	0.289	0.107	2.78976e-21
AP2B1	5.96078e-26	0.346708	0.235	0.068	2.79984e-21
BRD7	6.82141e-26	0.37158	0.324	0.128	3.20408e-21
CCL5	7.26322e-26	0.255154	0.522	0.635	3.4116e-21
VMP1	8.8586e-26	-0.561261	0.286	0.387	4.16097e-21
RORA	9.30137e-26	-0.483937	0.357	0.432	4.36895e-21
CD3E	1.05112e-25	0.415007	0.755	0.609	4.9372e-21
NEAT1	1.087e-25	-0.492619	0.57	0.721	5.10575e-21
NCKAP1L	1.55289e-25	0.355709	0.24	0.072	7.29408e-21
HLA-E	1.71729e-25	0.365018	0.812	0.716	8.06629e-21
COX7C	2.48545e-25	0.427592	0.819	0.688	1.16744e-20
GZMA	2.56452e-25	1.27603	0.404	0.24	1.20458e-20
PHYKPL	3.00826e-25	0.290479	0.245	0.083	1.41301e-20
ACTR3	3.20688e-25	0.470885	0.624	0.405	1.50631e-20
CCNI	3.38264e-25	0.463196	0.706	0.5	1.58886e-20
HERPUD1	5.58735e-25	-0.428644	0.211	0.317	2.62443e-20
COX16	6.68627e-25	-0.355237	0.045	0.156	3.14061e-20
ZBTB20	7.05726e-25	0.391001	0.31	0.12	3.31487e-20
SRSF4	1.50237e-24	0.371106	0.319	0.128	7.05679e-20
IL16	1.57154e-24	0.41306	0.351	0.149	7.38167e-20
JAK1	2.03589e-24	0.445468	0.636	0.413	9.5628e-20
ZFAND5	2.22417e-24	-0.459429	0.146	0.262	1.04472e-19
ARPC2	2.41329e-24	0.416911	0.78	0.605	1.13355e-19
CORO1A	3.39225e-24	0.444412	0.718	0.529	1.59337e-19
IVNS1ABP	5.09771e-24	-0.463516	0.182	0.296	2.39445e-19
RPLP2	5.34745e-24	0.274866	0.966	0.94	2.51175e-19
TLN1	5.6565e-24	0.467265	0.453	0.235	2.65692e-19
EIF2S2	6.78418e-24	0.434572	0.397	0.189	3.1866e-19
ZNF791	8.15486e-24	0.259408	0.244	0.09	3.83042e-19
LCK	1.24112e-23	0.423917	0.558	0.333	5.82964e-19
SCAF11	1.61435e-23	0.368453	0.517	0.295	7.58274e-19
HADHA	1.64541e-23	0.423473	0.368	0.166	7.72865e-19
HCST	1.90675e-23	0.477305	0.715	0.545	8.95619e-19
THRAP3	2.73957e-23	0.414385	0.43	0.217	1.28681e-18
TPM3	3.40659e-23	0.459584	0.689	0.495	1.60011e-18
SEC62	3.59749e-23	0.352633	0.507	0.288	1.68978e-18
SAMSN1	4.88981e-23	-0.458475	0.268	0.402	2.29679e-18
PJA2	6.4111e-23	0.36848	0.362	0.166	3.01136e-18
STK17B	7.15485e-23	0.439972	0.672	0.463	3.36071e-18
KTN1	8.27656e-23	0.29321	0.518	0.307	3.88758e-18
PET100	8.45823e-23	0.353932	0.289	0.114	3.97291e-18
RPS8	9.39348e-23	0.303567	0.968	0.925	4.41221e-18
UBTF	9.40582e-23	0.35269	0.337	0.151	4.41801e-18
DENND2D	1.01486e-22	0.350528	0.403	0.2	4.7669e-18
RARRES3	1.12614e-22	0.460804	0.67	0.462	5.28961e-18
C9orf78	1.13256e-22	0.415789	0.463	0.249	5.31974e-18
RNF139	1.1981e-22	-0.362011	0.059	0.152	5.62761e-18
SMARCA2	1.21401e-22	0.368777	0.29	0.113	5.70233e-18
FBXO22	1.33149e-22	0.324419	0.172	0.038	6.25413e-18
YBX1	1.36602e-22	0.410266	0.758	0.596	6.41635e-18
ZNF431	1.51434e-22	0.276138	0.159	0.034	7.11302e-18
DIDO1	1.7648e-22	0.319547	0.202	0.056	8.28943e-18
WSB1	2.37468e-22	-0.43432	0.218	0.337	1.11541e-17
PRPF8	2.68131e-22	0.347112	0.259	0.092	1.25944e-17
LSP1	2.7424e-22	0.426875	0.461	0.249	1.28813e-17
YPEL3	3.12711e-22	0.379433	0.423	0.219	1.46883e-17
CAPZB	3.15591e-22	0.358196	0.5	0.287	1.48236e-17
KLRB1	3.56651e-22	-0.468355	0.539	0.567	1.67522e-17
PPP1CB	4.62777e-22	-0.39538	0.343	0.412	2.17371e-17
2006-09-01	5.89539e-22	0.40547	0.578	0.361	2.76913e-17
AP2M1	6.98851e-22	0.384569	0.271	0.101	3.28257e-17
ZNF26	7.51448e-22	0.260871	0.104	0.007	3.52962e-17
SAMHD1	8.09397e-22	0.335536	0.312	0.137	3.80182e-17
PARP1	8.45248e-22	0.355526	0.308	0.129	3.97021e-17
ARF6	1.14835e-21	0.384185	0.412	0.211	5.39389e-17
HELB	1.14972e-21	0.312857	0.2	0.06	5.40036e-17
RBM39	1.33074e-21	-0.335081	0.593	0.685	6.25062e-17
DEK	1.64331e-21	0.435832	0.51	0.298	7.71881e-17
GNAS	1.85809e-21	0.416337	0.739	0.587	8.72766e-17
GIMAP1	1.97858e-21	0.370682	0.465	0.258	9.29358e-17
ADD1	1.99493e-21	0.268931	0.267	0.109	9.37041e-17
NDUFA1	2.44583e-21	0.345672	0.51	0.299	1.14883e-16
RNASEH2B	2.67497e-21	0.417463	0.248	0.086	1.25646e-16
ZBTB10	2.69576e-21	-0.391808	0.033	0.12	1.26623e-16
CRIP1	2.96115e-21	-0.433068	0.145	0.26	1.39088e-16
BCLAF1	3.72303e-21	-0.374783	0.347	0.425	1.74875e-16
PSIP1	3.80692e-21	0.439836	0.415	0.215	1.78815e-16
ME2	3.96855e-21	0.335055	0.219	0.069	1.86407e-16
MBP	4.48641e-21	0.392226	0.459	0.253	2.10731e-16
RBM27	5.47561e-21	-0.360381	0.044	0.151	2.57195e-16
HCLS1	5.48301e-21	0.334051	0.469	0.265	2.57543e-16
C1orf56	5.73389e-21	0.399643	0.281	0.11	2.69327e-16
AL592183.1	6.86422e-21	-0.328699	0.018	0.101	3.22419e-16
RBL2	8.36532e-21	0.356864	0.414	0.217	3.92927e-16
ECH1	1.04298e-20	0.37466	0.309	0.133	4.899e-16
JPX	1.05257e-20	0.325937	0.222	0.075	4.94402e-16
SMC1A	1.153e-20	0.32259	0.276	0.113	5.41577e-16
PGAM1	1.33833e-20	0.365435	0.274	0.109	6.28626e-16
APOBEC3C	1.6337e-20	0.396836	0.233	0.08	7.67367e-16
EIF5A	1.90001e-20	0.420154	0.352	0.166	8.92452e-16
CD3G	2.58259e-20	0.418735	0.695	0.588	1.21307e-15
HNRNPH1	3.18363e-20	-0.3792	0.461	0.564	1.49538e-15
KLRD1	3.63749e-20	0.590031	0.289	0.12	1.70857e-15
ARL5A	3.96272e-20	-0.320809	0.059	0.147	1.86133e-15
PDIA3	4.24799e-20	0.411322	0.514	0.31	1.99532e-15
HSPH1	5.46351e-20	-0.431718	0.144	0.279	2.56626e-15
TRIM38	6.47659e-20	0.264023	0.29	0.129	3.04212e-15
DNAJC7	8.36412e-20	0.288467	0.29	0.128	3.92871e-15
UBL5	1.0379e-19	0.372637	0.656	0.454	4.87512e-15
WAS	1.42671e-19	0.374493	0.303	0.132	6.70138e-15
CIRBP	1.67984e-19	-0.299897	0.507	0.572	7.89039e-15
CXCR6	1.76254e-19	0.39224	0.193	0.057	8.27885e-15
SF3B2	1.92423e-19	0.303897	0.368	0.19	9.03829e-15
RPL32	1.97215e-19	0.259887	0.975	0.935	9.26337e-15
XRCC5	1.99392e-19	0.379078	0.515	0.312	9.36564e-15
CBX3	1.99827e-19	0.349871	0.49	0.289	9.38608e-15
RPS7	2.09766e-19	0.255315	0.966	0.914	9.85293e-15
SUPT16H	2.19862e-19	0.300575	0.294	0.132	1.03271e-14
HNRNPM	2.24008e-19	0.436256	0.472	0.273	1.05219e-14
TMPO	2.3699e-19	0.32223	0.355	0.179	1.11317e-14
ZNF708	2.72649e-19	0.260116	0.18	0.056	1.28066e-14
NDUFB1	2.80359e-19	0.386155	0.369	0.185	1.31687e-14
DDX18	3.6123e-19	0.25919	0.46	0.273	1.69673e-14
IK	3.72517e-19	0.308571	0.437	0.25	1.74975e-14
CDK11B	3.72536e-19	0.268134	0.15	0.034	1.74984e-14
EIF5B	4.37474e-19	0.381372	0.38	0.196	2.05486e-14
SEPHS2	4.77614e-19	0.259526	0.229	0.091	2.2434e-14
DDX46	5.20912e-19	0.308711	0.423	0.235	2.44677e-14
ROMO1	5.90668e-19	0.370697	0.301	0.135	2.77443e-14
EEF1B2	5.95019e-19	0.293192	0.9	0.769	2.79486e-14
BCAS2	9.43124e-19	-0.404944	0.158	0.261	4.42995e-14
CAP1	1.00428e-18	0.381407	0.509	0.31	4.71718e-14
TLE4	1.0067e-18	-0.390479	0.181	0.251	4.72859e-14
NDUFB4	1.17416e-18	0.37229	0.399	0.213	5.51516e-14
FUS	1.26457e-18	-0.364714	0.593	0.67	5.9398e-14
PRMT2	1.31434e-18	0.300498	0.343	0.171	6.1736e-14
SH3BGRL3	1.3976e-18	0.422679	0.858	0.753	6.56465e-14
UQCRFS1	1.46259e-18	0.328561	0.278	0.12	6.86992e-14
PA2G4	1.49662e-18	0.435073	0.488	0.293	7.02977e-14
AMD1	1.49958e-18	-0.382234	0.221	0.333	7.04367e-14
SBNO1	1.6943e-18	0.321132	0.229	0.084	7.9583e-14
PSMB8	1.80066e-18	0.337426	0.412	0.227	8.45788e-14
LBR	1.83507e-18	0.313672	0.329	0.159	8.61949e-14
EVL	1.87528e-18	0.382988	0.694	0.512	8.80836e-14
PTPN7	1.91003e-18	0.286786	0.391	0.215	8.97158e-14
2001-09-01	2.18909e-18	0.356707	0.365	0.188	1.02824e-13
CHORDC1	2.22482e-18	-0.362468	0.211	0.28	1.04502e-13
OST4	2.23382e-18	0.385758	0.733	0.576	1.04925e-13
PAK2	2.27775e-18	0.373008	0.496	0.3	1.06988e-13
TCEA1	2.46611e-18	0.338308	0.466	0.274	1.15835e-13
GPR65	2.68353e-18	-0.351055	0.208	0.255	1.26048e-13
EMC10	2.71739e-18	0.262749	0.188	0.061	1.27639e-13
CD84	2.90834e-18	0.321561	0.23	0.087	1.36608e-13
TM9SF3	3.49748e-18	0.26714	0.335	0.171	1.6428e-13
USP8	3.50196e-18	0.27262	0.245	0.102	1.6449e-13
LIMD2	3.80684e-18	0.382414	0.509	0.314	1.78811e-13
FXYD5	3.82595e-18	0.448839	0.552	0.361	1.79708e-13
GSTK1	4.60275e-18	0.29205	0.523	0.332	2.16196e-13
HTATSF1	5.2888e-18	0.341403	0.214	0.075	2.4842e-13
UCP2	5.72363e-18	0.394896	0.276	0.12	2.68845e-13
TRA2A	6.07663e-18	-0.345873	0.188	0.264	2.85425e-13
PLEKHF1	6.37837e-18	0.340543	0.199	0.065	2.99598e-13
TPR	7.2808e-18	0.311357	0.452	0.268	3.41986e-13
GADD45A	7.29511e-18	-0.378689	0.049	0.155	3.42659e-13
SH3BGRL	7.64674e-18	0.428973	0.435	0.249	3.59175e-13
PDCD4	7.70264e-18	0.402485	0.626	0.436	3.61801e-13
TIMM8B	7.84494e-18	0.291214	0.214	0.079	3.68485e-13
NCOR1	1.07748e-17	0.331803	0.412	0.231	5.06105e-13
CD44	1.21943e-17	-0.348519	0.445	0.495	5.7278e-13
ADH5	1.23527e-17	0.264847	0.27	0.126	5.80218e-13
SNX6	1.35034e-17	0.380124	0.455	0.266	6.34267e-13
PKM	1.36079e-17	0.363528	0.323	0.156	6.39177e-13
RAC2	1.39386e-17	0.400968	0.656	0.485	6.54712e-13
BLOC1S1	1.63047e-17	0.40634	0.403	0.221	7.65849e-13
HMGN1	1.95124e-17	0.404189	0.661	0.482	9.16516e-13
SAFB	1.98214e-17	0.26783	0.227	0.092	9.31033e-13
AGO2	2.38437e-17	0.286456	0.159	0.043	1.11996e-12
BIN2	2.38515e-17	0.345352	0.312	0.149	1.12033e-12
AHNAK	2.90849e-17	-0.432039	0.314	0.462	1.36615e-12
PCM1	2.93959e-17	0.292205	0.428	0.249	1.38075e-12
ANKRD36	2.94351e-17	-0.377103	0.129	0.208	1.38259e-12
REST	3.07684e-17	0.259458	0.313	0.16	1.44522e-12
PRELID1	3.74133e-17	0.353513	0.427	0.245	1.75734e-12
CHURC1	4.13801e-17	0.309669	0.443	0.261	1.94366e-12
GNLY	4.14536e-17	1.47652	0.175	0.058	1.94712e-12
CDC42SE1	4.18917e-17	0.318753	0.347	0.181	1.96769e-12
ZNF33A	4.39479e-17	0.253179	0.23	0.098	2.06428e-12
BAX	6.46657e-17	0.288201	0.305	0.151	3.03741e-12
PTP4A2	7.63744e-17	0.351654	0.543	0.353	3.58738e-12
SLIRP	7.66297e-17	0.273753	0.199	0.073	3.59937e-12
SARS	7.68687e-17	0.340534	0.233	0.092	3.6106e-12
COTL1	7.72864e-17	0.43295	0.513	0.329	3.63022e-12
COX8A	7.7885e-17	0.401683	0.509	0.323	3.65834e-12
ST13	8.87972e-17	0.439126	0.449	0.266	4.17089e-12
CTDSP1	8.91424e-17	0.286371	0.213	0.08	4.18711e-12
ANXA5	1.00141e-16	0.380085	0.286	0.13	4.70371e-12
TMOD3	1.32261e-16	0.322737	0.33	0.168	6.21244e-12
CLIC1	1.32382e-16	0.386583	0.669	0.492	6.21811e-12
BRK1	1.41174e-16	0.372862	0.445	0.264	6.63107e-12
MAP4	1.4797e-16	0.287003	0.263	0.118	6.95032e-12
CLTA	1.56248e-16	0.310524	0.344	0.181	7.33915e-12
MRPL20	1.9048e-16	0.269021	0.357	0.197	8.94702e-12
RAD23A	2.1015e-16	0.252594	0.292	0.148	9.87096e-12
PDE4D	2.4425e-16	-0.38604	0.103	0.2	1.14727e-11
JOSD1	2.49247e-16	-0.336261	0.09	0.162	1.17074e-11
M6PR	2.56214e-16	0.280065	0.335	0.175	1.20346e-11
IARS2	2.58276e-16	0.280693	0.177	0.057	1.21315e-11
BIRC3	2.6019e-16	-0.437395	0.205	0.296	1.22214e-11
PARK7	2.61124e-16	0.337385	0.525	0.338	1.22653e-11
NAMPT	2.86978e-16	-0.342863	0.102	0.164	1.34797e-11
CALCOCO2	3.1715e-16	0.300418	0.307	0.154	1.48969e-11
JMJD1C	3.52887e-16	-0.373069	0.27	0.385	1.65755e-11
KIF2A	3.90934e-16	0.293295	0.357	0.196	1.83626e-11
ADAR	4.26185e-16	0.279032	0.305	0.152	2.00183e-11
PTPN6	4.86346e-16	0.280971	0.254	0.115	2.28442e-11
SYNE1	5.78604e-16	0.253634	0.273	0.13	2.71776e-11
LSM2	6.83921e-16	0.278066	0.28	0.135	3.21245e-11
FTH1	6.91476e-16	-0.293625	0.919	0.882	3.24793e-11
ARPC3	7.20125e-16	0.348117	0.711	0.55	3.3825e-11
RTF1	7.78079e-16	0.327632	0.295	0.144	3.65472e-11
PTP4A1	7.88567e-16	-0.309853	0.077	0.158	3.70398e-11
HNRNPC	8.05226e-16	-0.264027	0.518	0.572	3.78223e-11
RAP1A	9.22735e-16	0.3003	0.438	0.265	4.33418e-11
CDC37	9.45433e-16	0.321377	0.352	0.189	4.44079e-11
NDUFA11	1.07467e-15	0.324063	0.396	0.226	5.04785e-11
TXNIP	1.16379e-15	0.27882	0.865	0.753	5.46644e-11
IRS2	1.22531e-15	-0.29215	0.035	0.107	5.7554e-11
MZT2A	1.24774e-15	0.336378	0.344	0.182	5.86076e-11
APBB1IP	1.31663e-15	0.292091	0.539	0.357	6.18433e-11
EIF3L	1.37689e-15	0.320827	0.376	0.212	6.46738e-11
PDAP1	1.84331e-15	0.282491	0.256	0.118	8.65822e-11
SFPQ	1.96448e-15	-0.302945	0.465	0.514	9.22737e-11
CCT6A	2.11257e-15	0.281274	0.303	0.155	9.92296e-11
SPPL2A	2.16299e-15	0.253313	0.213	0.086	1.01598e-10
DSTN	2.19843e-15	0.34483	0.332	0.175	1.03262e-10
NOP10	2.29793e-15	0.291132	0.423	0.255	1.07936e-10
CD160	2.71334e-15	0.443119	0.211	0.082	1.27448e-10
IER3	2.90663e-15	-0.356778	0.042	0.114	1.36527e-10
HNRNPR	2.92755e-15	0.300926	0.434	0.264	1.3751e-10
CSK	3.24722e-15	0.255287	0.287	0.147	1.52525e-10
MSL3	3.36803e-15	0.281797	0.194	0.075	1.582e-10
TOB1	3.54395e-15	-0.332311	0.085	0.177	1.66463e-10
SYNRG	4.0423e-15	0.275441	0.368	0.209	1.89871e-10
CD99	4.18224e-15	0.342983	0.577	0.401	1.96444e-10
GABARAP	4.30962e-15	0.251383	0.106	0.019	2.02427e-10
TSTD1	4.43437e-15	0.319725	0.417	0.247	2.08287e-10
FRG1	4.60463e-15	0.340828	0.246	0.109	2.16284e-10
GNG5	4.82471e-15	0.303091	0.447	0.277	2.26622e-10
CNBP	5.0286e-15	0.303569	0.6	0.421	2.36198e-10
EEF2	5.56141e-15	0.368878	0.697	0.546	2.61225e-10
DAZAP2	5.61325e-15	-0.251914	0.36	0.397	2.6366e-10
COX6B1	5.83109e-15	0.320727	0.646	0.469	2.73892e-10
USF2	6.52898e-15	0.302987	0.232	0.101	3.06673e-10
MITD1	7.28441e-15	0.285851	0.217	0.091	3.42156e-10
SNHG12	7.91364e-15	-0.297674	0.121	0.178	3.71712e-10
SPRY1	7.9422e-15	-0.286344	0.169	0.158	3.73053e-10
OPTN	8.47319e-15	0.39396	0.315	0.162	3.97994e-10
KMT2E-AS1	8.75953e-15	-0.296645	0.049	0.113	4.11444e-10
GDI2	8.85339e-15	0.278658	0.312	0.164	4.15853e-10
KLRC2	9.0581e-15	0.543304	0.176	0.061	4.25468e-10
RANBP2	9.26057e-15	-0.273275	0.177	0.217	4.34978e-10
HNRNPD	9.64904e-15	0.275647	0.496	0.323	4.53225e-10
COMMD6	9.68808e-15	0.342753	0.766	0.621	4.55059e-10
ANAPC11	9.96611e-15	0.291108	0.296	0.151	4.68118e-10
TBC1D10C	1.10557e-14	0.254571	0.393	0.235	5.19299e-10
RPL38	1.12961e-14	0.252644	0.909	0.837	5.30587e-10
GIMAP4	1.24662e-14	0.402819	0.556	0.386	5.85548e-10
MXD4	1.51112e-14	0.304259	0.241	0.107	7.09787e-10
RPL22	1.52716e-14	0.254563	0.928	0.878	7.17324e-10
TMSB10	1.5396e-14	0.307788	0.945	0.918	7.23164e-10
CD226	1.54111e-14	0.253188	0.183	0.069	7.23876e-10
BCL2A1	1.78249e-14	-0.33719	0.129	0.181	8.37255e-10
PPID	2.07188e-14	0.283373	0.187	0.071	9.73182e-10
SNAPC1	2.17742e-14	-0.310043	0.033	0.103	1.02276e-09
CALR	2.48184e-14	0.385147	0.469	0.3	1.16575e-09
CFLAR	2.85814e-14	0.366775	0.396	0.234	1.3425e-09
XRN2	2.97047e-14	0.317988	0.317	0.167	1.39526e-09
EIF3D	3.28691e-14	0.258722	0.336	0.192	1.5439e-09
2007-09-01	3.62766e-14	0.333772	0.719	0.565	1.70395e-09
ENO1	4.6229e-14	0.352914	0.486	0.315	2.17142e-09
CEBPB	4.94688e-14	-0.297472	0.194	0.254	2.3236e-09
CD2	5.01555e-14	0.378223	0.779	0.705	2.35586e-09
POLR2A	5.60696e-14	-0.294826	0.142	0.212	2.63365e-09
NCL	6.20088e-14	0.309667	0.727	0.586	2.91262e-09
DNAJC8	6.60192e-14	0.298416	0.385	0.228	3.10099e-09
EIF4B	6.80363e-14	0.327351	0.559	0.387	3.19573e-09
ERN1	7.19262e-14	-0.343963	0.104	0.196	3.37844e-09
ZMAT2	7.82035e-14	0.271055	0.252	0.121	3.6733e-09
PSME1	7.98293e-14	0.361932	0.637	0.478	3.74966e-09
CCL20	8.07054e-14	-1.07201	0.031	0.103	3.79081e-09
TMEM107	8.20486e-14	-0.272487	0.089	0.126	3.8539e-09
ATP1B3	8.21392e-14	-0.298302	0.133	0.19	3.85816e-09
CBX5	8.29849e-14	0.250097	0.227	0.105	3.89788e-09
RASGRP1	9.05524e-14	-0.296472	0.257	0.33	4.25334e-09
RALBP1	9.08164e-14	0.256536	0.25	0.122	4.26574e-09
ESCO1	9.57292e-14	0.254367	0.237	0.111	4.4965e-09
PDCD10	1.12622e-13	0.252466	0.315	0.174	5.28998e-09
COX7A2	1.23098e-13	0.32139	0.588	0.418	5.78205e-09
APOBEC3G	1.27118e-13	0.396669	0.228	0.101	5.97088e-09
DUSP6	1.40339e-13	-0.314537	0.066	0.111	6.59186e-09
DGKA	1.51241e-13	0.303499	0.222	0.098	7.10393e-09
RPL4	1.65579e-13	0.314479	0.801	0.709	7.77741e-09
NSA2	1.73718e-13	0.34576	0.505	0.337	8.15972e-09
AP3M2	1.77485e-13	-0.326503	0.073	0.143	8.33666e-09
TXK	1.82623e-13	0.335487	0.185	0.071	8.57798e-09
CASP4	2.18092e-13	0.291032	0.33	0.183	1.0244e-08
GYPC	2.26589e-13	0.281654	0.423	0.265	1.06431e-08
SKAP1	2.29581e-13	0.300309	0.488	0.322	1.07837e-08
NDUFB3	2.53854e-13	0.263739	0.311	0.171	1.19238e-08
C8orf59	2.99192e-13	0.256496	0.391	0.243	1.40533e-08
HNRNPK	3.16716e-13	0.299134	0.63	0.463	1.48765e-08
PDLIM2	3.2193e-13	0.253298	0.22	0.099	1.51214e-08
IDH2	3.98574e-13	0.311818	0.217	0.095	1.87214e-08
TIAL1	4.90815e-13	0.25631	0.291	0.156	2.3054e-08
CEP57	4.96894e-13	0.266924	0.227	0.105	2.33396e-08
ELF3	5.32979e-13	-0.307428	0.031	0.107	2.50345e-08
THOC7	5.64806e-13	0.289734	0.268	0.137	2.65295e-08
CD8B	5.73513e-13	0.467335	0.201	0.087	2.69385e-08
U2SURP	6.06184e-13	0.253236	0.356	0.212	2.84731e-08
TLK1	6.95584e-13	0.26801	0.347	0.205	3.26723e-08
PNP	7.25588e-13	-0.365307	0.102	0.178	3.40816e-08
NBEAL1	8.57045e-13	-0.273577	0.169	0.23	4.02562e-08
ARPC5	8.95756e-13	0.323385	0.574	0.41	4.20746e-08
ETS1	9.44583e-13	0.262923	0.64	0.478	4.4368e-08
MORF4L1	9.55606e-13	0.266415	0.532	0.37	4.48858e-08
COX20	9.85377e-13	0.258256	0.317	0.178	4.62841e-08
IL27RA	9.86452e-13	0.287179	0.219	0.099	4.63346e-08
RAB8B	9.91382e-13	0.35479	0.396	0.242	4.65662e-08
DDIT4	9.93302e-13	-0.379865	0.283	0.363	4.66564e-08
COX5B	1.03335e-12	0.327842	0.556	0.391	4.85374e-08
HNRNPA3	1.29098e-12	0.291497	0.642	0.48	6.06388e-08
ANXA11	1.58231e-12	0.268581	0.317	0.181	7.43226e-08
SNW1	1.66073e-12	0.282966	0.26	0.13	7.80063e-08
PABPC1	1.68379e-12	0.265498	0.817	0.705	7.90895e-08
LINC00861	1.76828e-12	0.324172	0.203	0.088	8.30578e-08
MRPL52	2.03343e-12	0.255242	0.266	0.14	9.55121e-08
TIGIT	2.17061e-12	0.340832	0.288	0.154	1.01956e-07
TSPAN8	2.19197e-12	-0.267449	0.045	0.13	1.02959e-07
COX5A	2.45458e-12	0.26259	0.362	0.219	1.15294e-07
PAG1	2.80778e-12	-0.294343	0.153	0.223	1.31884e-07
PHACTR2	2.83051e-12	0.286379	0.244	0.121	1.32952e-07
TFF3	3.52064e-12	0.398117	0.125	0.037	1.65368e-07
KLF2	3.53368e-12	-0.541943	0.131	0.251	1.65981e-07
MTRNR2L8	3.61144e-12	-0.373792	0.273	0.417	1.69633e-07
UQCR10	3.71642e-12	0.312525	0.535	0.375	1.74564e-07
PPP1CC	3.75641e-12	0.262735	0.291	0.16	1.76442e-07
PGK1	3.85286e-12	0.289386	0.455	0.3	1.80973e-07
NDUFA12	4.00249e-12	0.270195	0.336	0.198	1.88001e-07
C15orf48	4.39374e-12	-0.302717	0.102	0.213	2.06378e-07
GALM	4.40888e-12	-0.254	0.103	0.135	2.0709e-07
RPL36AL	5.20083e-12	0.252656	0.845	0.747	2.44288e-07
CARD16	5.83233e-12	0.294025	0.271	0.143	2.7395e-07
CD52	6.38574e-12	0.30211	0.809	0.75	2.99945e-07
ALOX5AP	6.72869e-12	0.30013	0.452	0.298	3.16053e-07
LAPTM5	7.98316e-12	0.277945	0.569	0.41	3.74977e-07
FAM89B	8.31469e-12	0.252372	0.28	0.154	3.90549e-07
PSMC1	9.03192e-12	0.278171	0.2	0.088	4.24239e-07
HIST1H1C	1.06862e-11	0.332023	0.252	0.128	5.01942e-07
MZT2B	1.13979e-11	0.262965	0.579	0.423	5.35371e-07
CD37	1.22461e-11	0.253061	0.629	0.473	5.75211e-07
SOD2	1.43545e-11	-0.277211	0.092	0.141	6.74248e-07
CSDE1	1.43684e-11	0.255595	0.475	0.323	6.74899e-07
IRF2	1.61821e-11	0.280731	0.303	0.17	7.60091e-07
TALDO1	1.86869e-11	0.270624	0.264	0.141	8.77741e-07
TRAPPC1	2.27592e-11	0.279834	0.418	0.272	1.06902e-06
MYH9	2.57439e-11	0.308397	0.456	0.306	1.20922e-06
SERBP1	2.9369e-11	0.309451	0.577	0.428	1.37949e-06
ITGB1	2.95353e-11	0.257212	0.207	0.098	1.3873e-06
SORL1	3.23937e-11	-0.261297	0.132	0.168	1.52156e-06
EIF4A3	3.33779e-11	-0.260657	0.146	0.207	1.56779e-06
RHOA	3.97069e-11	0.255215	0.584	0.431	1.86507e-06
VPS37B	4.40067e-11	-0.271733	0.066	0.132	2.06704e-06
CHD4	4.57067e-11	0.254033	0.255	0.137	2.14689e-06
PHGR1	4.79692e-11	-0.268895	0.3	0.438	2.25316e-06
CTSW	6.6554e-11	0.391758	0.235	0.118	3.12611e-06
UQCRQ	7.56537e-11	0.264154	0.384	0.246	3.55353e-06
SRP14	8.584e-11	0.276618	0.774	0.658	4.03199e-06
IER5L	9.79231e-11	-0.322764	0.092	0.154	4.59954e-06
ACP1	9.94428e-11	0.28395	0.24	0.125	4.67093e-06
BCL11B	1.07185e-10	-0.263147	0.303	0.361	5.03457e-06
SNX3	1.16302e-10	0.297125	0.354	0.219	5.46283e-06
TNFSF13B	1.16708e-10	-0.280229	0.051	0.132	5.48191e-06
PPP1R18	1.44021e-10	0.268177	0.296	0.171	6.76479e-06
SERPINB1	1.45313e-10	0.250029	0.32	0.193	6.8255e-06
CAST	1.49665e-10	0.325867	0.488	0.346	7.02989e-06
CD74	1.65669e-10	0.473144	0.343	0.209	7.78166e-06
DNPH1	1.68237e-10	0.257722	0.188	0.086	7.90228e-06
GPX4	1.96326e-10	0.297088	0.494	0.348	9.22161e-06
HOPX	2.05863e-10	0.42958	0.359	0.245	9.66959e-06
ILF2	2.21783e-10	0.268935	0.218	0.109	1.04174e-05
DNMT1	2.89875e-10	0.253517	0.25	0.136	1.36157e-05
METTL15	3.17889e-10	-0.253657	0.05	0.105	1.49316e-05
ITGA1	3.2505e-10	0.481394	0.36	0.254	1.52679e-05
KHDRBS1	3.26736e-10	0.25228	0.371	0.239	1.53471e-05
SATB1	3.32329e-10	-0.260625	0.12	0.198	1.56098e-05
TPM4	3.65263e-10	0.316859	0.317	0.189	1.71568e-05
SPTY2D1	3.95316e-10	-0.251283	0.124	0.179	1.85684e-05
KLF9	3.96924e-10	-0.250659	0.056	0.118	1.86439e-05
VDAC1	4.0428e-10	0.257246	0.32	0.198	1.89894e-05
PBXIP1	4.4992e-10	0.286142	0.325	0.197	2.11332e-05
MATK	5.5514e-10	0.275485	0.189	0.088	2.60755e-05
ANP32E	6.38209e-10	0.256464	0.324	0.201	2.99773e-05
PRF1	6.47625e-10	0.261964	0.184	0.087	3.04196e-05
TMIGD2	6.81791e-10	0.281072	0.178	0.08	3.20244e-05
LDHB	8.32106e-10	0.371692	0.574	0.435	3.90848e-05
NDUFB2	8.59327e-10	0.316241	0.498	0.356	4.03635e-05
MSN	9.22016e-10	0.280552	0.492	0.351	4.3308e-05
NDUFAF3	1.03078e-09	0.276411	0.25	0.137	4.84166e-05
S100A11	1.14988e-09	0.358304	0.577	0.446	5.4011e-05
PRR13	1.2341e-09	0.255712	0.407	0.274	5.79671e-05
NKG7	1.84917e-09	0.491609	0.363	0.245	8.68572e-05
NUCKS1	1.97167e-09	0.264234	0.491	0.352	9.26112e-05
H1FX	3.10296e-09	0.284008	0.459	0.323	0.000145749
PYURF	3.50457e-09	0.281857	0.313	0.193	0.000164613
SH3KBP1	7.27164e-09	0.257438	0.372	0.246	0.000341556
COX17	1.24777e-08	0.276559	0.297	0.183	0.00058609
AES	1.86611e-08	0.25265	0.562	0.431	0.000876531
TPI1	2.47972e-08	0.273751	0.436	0.308	0.00116475
FRMD4B	2.7321e-08	-0.268642	0.063	0.111	0.0012833
C4orf3	2.9643e-08	0.257748	0.479	0.351	0.00139236
CD247	8.45198e-08	0.252153	0.401	0.283	0.00396998
YWHAH	1.03052e-07	0.253815	0.282	0.177	0.00484047
KCNQ1OT1	1.199e-07	-0.278779	0.081	0.139	0.00563184
ID3	1.70872e-07	0.267333	0.218	0.125	0.00802605
HMGN2	2.26512e-07	0.255691	0.56	0.438	0.0106395
MT2A	5.29619e-07	0.30364	0.32	0.215	0.0248767
PSMA7	7.7738e-07	0.260119	0.596	0.481	0.0365143
CST7	1.04772e-06	0.335378	0.346	0.24	0.0492124
PASK	3.45993e-06	0.293926	0.146	0.079	0.162517
FKBP5	3.74931e-06	0.25769	0.188	0.109	0.176109
HLA-DPA1	9.7693e-06	0.311529	0.166	0.094	0.458874
GZMB	1.48032e-05	0.291587	0.11	0.053	0.69532
CD8A	1.92646e-05	0.306912	0.225	0.149	0.904877
HLA-DPB1	1.94912e-05	0.291936	0.16	0.091	0.915523
HLA-DRB1	1.99014e-05	0.298719	0.142	0.077	0.934788
CKB	0.000157103	0.286448	0.131	0.075	1
LGALS1	0.0125774	0.310173	0.303	0.261	1

## Sheet: Bcell
Supplementary table 3b B cell genes differentially expressed between three-step protease (positive avg_logFC is upregulated) and one-step collagenase protocol (negative avg_logFC is upregulated)
	p_val	avg_logFC	pct.1	pct.2	p_val_adj
IGKC	0	6.64447	0.761	0	0
IGHA1	0	5.22643	0.561	0	0
JCHAIN	0	4.83475	0.537	0	0
IGHM	0	3.20815	0.531	0	0
RACK1	0	3.01953	0.939	0	0
ATP5F1E	0	2.43067	0.884	0	0
ATP5MG	0	1.90566	0.759	0	0
ATP5MC2	0	1.80216	0.761	0	0
RPS21	0	1.52018	0.947	0.746	0
NOP53	0	1.4827	0.651	0	0
RPS10	0	1.36361	0.914	0.587	0
UQCR11	0	1.25121	0.566	0	0
CD24	0	1.22806	0.451	0	0
SARAF	0	1.228	0.565	0	0
ELOB	0	1.19318	0.538	0	0
TRIR	0	1.17433	0.537	0	0
ATP5F1D	0	1.16753	0.539	0	0
RPS27	0	1.11894	0.982	0.861	0
ATP5MC3	0	1.11181	0.488	0	0
RSRP1	0	1.11047	0.517	0	0
ATP5ME	0	1.10716	0.503	0	0
ATP5IF1	0	1.1042	0.479	0	0
SELENOH	0	1.09205	0.5	0	0
ATP5MD	0	1.07939	0.492	0	0
ATP5PF	0	1.07405	0.491	0	0
ATP5PO	0	1.04031	0.472	0	0
ATP5MPL	0	1.03397	0.466	0	0
TMBIM4	0	1.00275	0.51	0	0
RPL41	0	0.88393	0.995	0.931	0
ATP5O	0	-0.762245	0	0.377	0
SF3B14	0	-0.782207	0	0.38	0
MT-CO2	0	-0.830817	0.956	1	0
C11orf31	0	-0.833522	0	0.4	0
TMBIM4.1	0	-0.85185	0	0.41	0
C14orf2	0	-0.867448	0	0.417	0
ATP5G1	0	-0.871017	0	0.416	0
USMG5	0	-0.877321	0	0.426	0
MT-ND4	0	-0.900133	0.93	1	0
C19orf43	0	-0.943251	0	0.44	0
ATP5G3	0	-0.948085	0	0.445	0
NHP2L1	0	-0.988565	0	0.467	0
TCEB2	0	-1.02232	0	0.478	0
TMEM66	0	-1.04647	0	0.474	0
ATP5I	0	-1.06333	0	0.489	0
SEC61B	0	-1.06361	0.497	0.788	0
ATPIF1	0	-1.08404	0	0.5	0
PPAPDC1B	0	-1.09156	0	0.468	0
SELM	0	-1.11467	0	0.463	0
ATP5J	0	-1.1172	0	0.517	0
C19orf10	0	-1.14623	0	0.47	0
MT-ATP6	0	-1.16854	0.94	1	0
PTPRCAP	0	-1.19404	0	0.493	0
ATP5D	0	-1.25735	0	0.57	0
HERPUD1	0	-1.27291	0.545	0.863	0
EIF4A1	0	-1.27468	0.16	0.655	0
MT-ND1	0	-1.28551	0.88	0.999	0
NR4A1	0	-1.29287	0.007	0.448	0
MT-ND5	0	-1.30996	0.803	0.998	0
GLTSCR2	0	-1.33155	0	0.571	0
ATP5G2	0	-1.3534	0	0.615	0
UBC	0	-1.35926	0.713	0.901	0
RRBP1	0	-1.41071	0.179	0.702	0
MT-ND2	0	-1.43053	0.847	1	0
FAM46C	0	-1.43616	0	0.575	0
VIMP	0	-1.47198	0	0.598	0
ANKRD28	0	-1.51041	0.113	0.561	0
SSR4	0	-1.53816	0.586	0.856	0
ZFP36	0	-1.53898	0.217	0.638	0
MZB1	0	-1.56377	0.333	0.816	0
TSC22D3	0	-1.60319	0.244	0.694	0
C1orf63	0	-1.60629	0	0.648	0
SELK	0	-1.70184	0	0.648	0
ATP5E	0	-1.74368	0	0.712	0
ATP5L	0	-1.76459	0	0.731	0
EGR1	0	-1.78531	0.015	0.51	0
AL928768.3	0	-1.91376	0	0.578	0
RGS1	0	-2.00194	0.032	0.543	0
PPP1R15A	0	-2.01634	0.126	0.712	0
NEAT1	0	-2.1517	0.398	0.896	0
JUND	0	-2.15368	0.504	0.937	0
DNAJB1	0	-2.19908	0.074	0.697	0
JUNB	0	-2.27025	0.218	0.808	0
IER2	0	-2.31451	0.395	0.827	0
HSP90AA1	0	-2.45331	0.647	0.921	0
GNB2L1	0	-2.5304	0	0.815	0
HSPA1B	0	-2.80443	0.054	0.743	0
DUSP1	0	-2.85927	0.057	0.822	0
HSPA1A	0	-3.10791	0.058	0.683	0
FOSB	0	-3.18212	0.055	0.899	0
FOS	0	-3.86958	0.04	0.9	0
JUN	0	-3.89842	0.16	0.93	0
IGLL5	0	-4.30676	0.069	0.846	0
IGJ	0	-6.67151	0	0.971	0
SNU13	5.53353523342196e-322	0.940424	0.445	0	2.59915683449063e-317
ATP5MF	5.15205035003598e-317	0.972301	0.439	0	2.4199695699154e-312
H3F3B	2.57833377481055e-314	-1.23067	0.787	0.916	0
SHFM1	6.99248449201371e-314	-0.753127	0	0.361	0
RIPOR2	5.98228841539417e-313	1.15193	0.435	0	2.80994e-308
MATR3	1.48126575201113e-312	-0.822742	0.001	0.368	6.95765e-308
CCNL1	6.1494856884671e-311	-1.27339	0.283	0.7	2.88847e-306
ATP5F1A	4.79924e-308	0.920642	0.429	0	2.25425e-303
TNFRSF17	9.84194e-308	-1.32273	0.233	0.659	4.62286e-303
NFKBIA	2.56145e-307	-1.6684	0.311	0.678	1.20314e-302
FKBP11	6.44901e-306	-1.32023	0.208	0.654	3.02916e-301
MCL1	8.99334e-305	-1.33199	0.278	0.669	4.22426e-300
LINC00493	4.6308e-302	-0.692081	0	0.349	2.17513e-297
TUT4	4.92316e-302	0.881704	0.423	0	2.31246e-297
HLA-DRA	7.19619e-302	1.26134	0.747	0.218	3.38012e-297
KLF6	4.50717e-299	-1.74537	0.203	0.581	2.11706e-294
MIR24-2	2.29432e-297	-0.992547	0	0.344	1.07767e-292
LTB	4.01667e-297	1.50824	0.682	0.157	1.88667e-292
CD52	6.91188e-297	1.41026	0.722	0.266	3.24658e-292
BTG2	4.25067e-293	-1.36509	0.55	0.807	1.99658e-288
UQCR11.1	1.29769e-288	-0.676684	0	0.335	6.09537e-284
RPS29	4.02544e-286	1.07523	0.961	0.836	1.89079e-281
RTRAF	1.39116e-284	0.824402	0.403	0	6.53444e-280
C14orf166	5.68211e-284	-0.66655	0	0.331	2.66894e-279
SRPR	3.09226e-282	-0.708125	0	0.329	1.45247e-277
RPS17	2.05917e-280	0.918092	0.432	0.008	9.67215e-276
C19orf60	6.31883e-280	-0.67498	0	0.326	2.96802e-275
SUB1	4.78379e-278	-0.950697	0.569	0.794	2.247e-273
MT-CO3	9.84378e-278	-0.791931	0.96	1	4.62372e-273
ATP5A1	6.80516e-276	-0.667494	0	0.322	3.19645e-271
HSPB1	1.24676e-275	-1.97718	0.151	0.531	5.85616e-271
GPX1	3.60321e-274	-0.680948	0	0.32	1.69246e-269
ATP5C1	1.35127e-273	-0.62888	0	0.32	6.34707e-269
ZCCHC11	9.92689e-271	-0.757555	0	0.317	4.66276e-266
POLR2J3.1	1.51049e-270	0.89407	0.386	0	7.09492e-266
2015-09-01	1.38447e-269	-0.635426	0	0.316	6.50302e-265
MT-CYB	2.08994e-269	-0.819203	0.945	1	9.81665e-265
AC004687.1	2.26731e-268	0.890342	0.384	0	1.06498e-263
RPL19	2.44318e-268	0.85632	0.981	0.844	1.14759e-263
IGLC2	9.079e-264	5.33088	0.378	0	4.2645e-259
SEM1	6.98959e-262	0.809611	0.376	0	3.28308e-257
RPL26	1.56933e-260	0.832939	0.978	0.836	7.37129e-256
SELT	6.67692e-260	-0.610889	0	0.305	3.13622e-255
WHSC1L1	6.67692e-260	-0.70992	0	0.305	3.13622e-255
LSM8	6.28937e-259	0.776705	0.372	0	2.95418e-254
ATP5MC1	1.1656e-258	0.741584	0.372	0	5.47495e-254
MYEOV2	3.35083e-258	-0.607243	0	0.303	1.57392e-253
LINC00657	3.35083e-258	-0.708346	0	0.303	1.57392e-253
NRD1	4.54474e-257	-0.733846	0	0.302	2.13471e-252
ATP5J2	1.67216e-256	-0.62973	0	0.302	7.85432e-252
HLA-DPB1	4.1227e-256	1.22779	0.686	0.19	1.93648e-251
COPS9	6.41304e-255	0.8019	0.368	0	3.01227e-250
NDUFB8	6.41304e-255	0.759699	0.368	0	3.01227e-250
NDUFB8.1	8.29778e-255	-0.589476	0	0.3	3.89755e-250
RPL30	9.04585e-254	0.932419	0.979	0.876	4.24893e-249
CD37	7.97212e-253	1.20719	0.733	0.308	3.74459e-248
RPL21	2.94085e-252	0.794796	0.974	0.793	1.38135e-247
HLA-DPA1	7.40413e-250	1.27302	0.734	0.297	3.47779e-245
SPCS2	1.8625e-248	-0.86485	0.578	0.76	8.74835e-244
ATP5PD	9.22827e-248	0.772024	0.359	0	4.33461e-243
RPL36A	1.57826e-246	1.10685	0.806	0.428	7.41324e-242
MTRNR2L2	2.29625e-246	-0.80624	0	0.291	1.07857e-241
CD74	5.71689e-246	1.3154	0.845	0.665	2.68528e-241
RPL5	1.22749e-244	0.779814	0.966	0.806	5.76566e-240
SELENOK	9.09718e-243	0.815484	0.353	0	4.27304e-238
EEF1A1	1.88538e-242	0.790771	0.993	0.96	8.85581e-238
GS1-251I9.4	9.03097e-241	-0.709096	0	0.285	4.24193e-236
SF3B6	3.7414e-240	0.752473	0.35	0	1.75737e-235
MT-ND4L	1.67197e-237	-0.846363	0.64	0.943	7.85339e-233
RPS12	5.5049e-237	0.899954	0.985	0.892	2.58571e-232
HLA-DRB1	7.28936e-237	1.40982	0.656	0.222	3.42388e-232
U2AF1	1.47357e-236	-0.757328	0.024	0.368	6.9215e-232
ATP5B	9.29963e-236	-0.586391	0	0.279	4.36813e-231
PDK1	2.12551e-234	-1.11629	0.135	0.51	9.98371e-230
SELENOF	1.16454e-233	0.635759	0.342	0	5.46995e-229
MRP63	1.54724e-233	-0.584387	0	0.277	7.26754e-229
LINC00936	5.54857e-233	-0.836785	0	0.276	2.60622e-228
ATP5F1B	6.9393e-233	0.746786	0.341	0	3.25946e-228
SPCS1	8.55845e-233	-0.850975	0.578	0.728	4.01999e-228
EIF1	1.53503e-231	-0.615841	0.889	0.936	7.21019e-227
FKBP2	1.18542e-230	-1.04592	0.35	0.701	5.56806e-226
ATP5H	1.48545e-228	-0.582023	0	0.272	6.97732e-224
NSD3	3.16157e-227	0.680763	0.334	0	1.48502e-222
RHOB	4.70578e-227	-0.98979	0.016	0.329	2.21035e-222
SELENOT	3.51841e-225	0.617999	0.331	0	1.65263e-220
THUMPD3-AS1	6.64294e-224	0.654627	0.329	0	3.12026e-219
C17orf89	4.82325e-223	-0.549602	0	0.266	2.26553e-218
MGEA5	1.71035e-222	-0.648589	0	0.265	8.03369e-218
SETD5-AS1	2.14691e-221	-0.717975	0	0.264	1.00842e-216
ATP5PB	2.33064e-221	0.720339	0.326	0	1.09472e-216
MS4A1	5.93078e-219	1.12149	0.618	0.157	2.78575e-214
RPS26	2.72336e-218	1.14141	0.896	0.669	1.27919e-213
IGHA2	4.59661e-218	2.15371	0.322	0	2.15908e-213
ATP5F1C	4.81368e-216	0.719691	0.319	0	2.26104e-211
XBP1	7.00539e-216	-1.0474	0.243	0.671	3.2905e-211
UBB	2.47259e-215	-1.02116	0.685	0.829	1.1614e-210
ACTB	6.33498e-214	1.1528	0.894	0.75	2.9756e-209
RPSA	1.87268e-213	0.869562	0.93	0.716	8.79618e-209
LSMD1	3.46822e-213	-0.536692	0	0.255	1.62906e-208
RPL34	1.19739e-212	0.780889	0.984	0.903	5.62425e-208
PPIB	1.95198e-211	-0.84337	0.519	0.709	9.16863e-207
ILF3-AS1	5.24165e-211	-0.752447	0	0.252	2.46205e-206
RP11-349A22.5	5.24165e-211	-0.615597	0	0.252	2.46205e-206
YPEL5	1.08206e-209	-1.13828	0.185	0.514	5.08252e-205
RPL37	3.78574e-209	0.822488	0.977	0.885	1.7782e-204
RNU12	7.84972e-209	-0.938262	0	0.25	3.68709e-204
CITED2	4.26356e-208	-1.16546	0.107	0.44	2.00264e-203
LINC02397	8.92509e-207	0.770814	0.307	0	4.1922e-202
FCMR	8.92509e-207	0.753586	0.307	0	4.1922e-202
SNORD3B-2	1.16488e-206	-0.637227	0	0.248	5.47158e-202
RP11-220I1.1	1.16488e-206	-0.600459	0	0.248	5.47158e-202
OGA	1.56234e-205	0.621932	0.306	0	7.33847e-201
CD63	4.02415e-205	-0.885937	0.367	0.638	1.89018e-200
SEPW1	4.92342e-205	-0.517632	0	0.246	2.31258e-200
ATP5F1	4.92342e-205	-0.521485	0	0.246	2.31258e-200
PPP1R10	8.15813e-205	-1.10203	0.262	0.603	3.83196e-200
PSMA3-AS1	8.68208e-205	0.632919	0.305	0	4.07806e-200
AHNAK	7.30289e-203	-1.18414	0.159	0.489	3.43024e-198
PSMA2	8.13169e-202	0.61126	0.301	0	3.81954e-197
MT-CO1	2.4511e-201	-0.593128	0.964	1	1.1513e-196
DERL3	1.42066e-199	-1.01362	0.274	0.629	6.67299e-195
ALDOA	3.07197e-199	-0.731282	0.058	0.4	1.44294e-194
SMIM26	4.19918e-199	0.619684	0.298	0	1.9724e-194
RPL35A	4.53445e-199	0.719549	0.974	0.849	2.12988e-194
RPS23	5.45938e-199	0.810451	0.98	0.901	2.56432e-194
RP11-290F5.1	1.49338e-198	-0.547613	0	0.239	7.01456e-194
VPREB3	1.51218e-198	1.11206	0.581	0.149	7.10288e-194
RGS2	8.76927e-198	-1.01698	0.024	0.32	4.11901e-193
RPS8	9.57105e-198	0.722383	0.986	0.887	4.49562e-193
IKZF3	1.52414e-197	0.895821	0.474	0.079	7.15906e-193
MRPL57	3.88793e-197	0.565229	0.295	0	1.8262e-192
MESDC2	6.15422e-197	-0.492487	0	0.237	2.8907e-192
GABPB1-AS1	2.11722e-196	0.718147	0.294	0	9.9448e-192
PSMA2.1	2.12336e-196	-0.468122	0	0.236	9.97363e-192
SNORD3D	2.12336e-196	-0.632596	0	0.236	9.97363e-192
HLA-DQA1	3.41269e-196	1.14971	0.626	0.204	1.60297e-191
RPS15A	7.51885e-196	0.737826	0.981	0.872	3.53168e-191
DDX5	1.12207e-195	-0.766499	0.709	0.925	5.27046e-191
HSP90B1	3.9445e-195	-0.871569	0.521	0.823	1.85277e-190
REX1BD	1.09707e-194	0.58208	0.292	0	5.15306e-190
HIST1H2BK	2.35814e-194	-0.719318	0.007	0.27	1.10764e-189
GADD45B	1.66841e-193	-1.54675	0.133	0.468	7.83671e-189
WBSCR22	3.54049e-193	-0.461872	0	0.233	1.663e-188
LINC01781	9.87527e-193	0.973576	0.289	0	4.63851e-188
RP11-640M9.1	1.43496e-191	-0.6198	0	0.231	6.74014e-187
LINC00152	1.68847e-190	-0.725813	0	0.23	7.93092e-186
RPS13	2.41844e-190	0.744345	0.969	0.819	1.13596e-185
ARHGDIB	5.91391e-190	1.04388	0.672	0.281	2.77782e-185
SLC38A2	2.09664e-189	-1.15675	0.202	0.511	9.84815e-185
OTUD6B-AS1	4.40945e-189	0.562098	0.284	0	2.07116e-184
RPS28	5.6021e-189	0.725267	0.982	0.903	2.63136e-184
PNRC2	1.30233e-188	0.697132	0.332	0.012	6.11717e-184
EEF1B2	2.57649e-187	0.747873	0.943	0.728	1.2102e-182
CORO1A	7.4561e-187	1.07979	0.624	0.221	3.50221e-182
AC006129.2	9.2742e-187	-0.824003	0	0.225	4.35618e-182
MANF	2.30894e-186	-0.895309	0.218	0.534	1.08453e-181
SRPRA	1.08139e-185	0.508675	0.28	0	5.07938e-181
RPL32	7.78637e-185	0.745919	0.984	0.895	3.65733e-180
BCL11A	3.73503e-184	0.97249	0.458	0.081	1.75438e-179
LCP1	3.8933e-184	1.0315	0.527	0.124	1.82872e-179
IGLC3	4.85161e-183	4.75839	0.276	0	2.27885e-178
TRBC2	4.85161e-183	0.709639	0.276	0	2.27885e-178
RPL38	7.42456e-182	0.815614	0.9	0.765	3.48739e-177
SELENOS	7.72715e-182	0.661261	0.275	0	3.62952e-177
MALAT1	5.18344e-181	-0.487459	0.836	1	2.43471e-176
KIAA0125	2.24573e-180	-0.812502	0	0.218	1.05484e-175
KRTCAP2	3.7622e-180	-0.81585	0.271	0.559	1.76714e-175
SINHCAF	3.35386e-179	0.566063	0.271	0	1.57534e-174
EBLN3P	5.8188e-179	0.538334	0.271	0	2.73315e-174
C10orf118	3.39414e-177	-0.530291	0	0.215	1.59426e-172
BANK1	2.11061e-176	0.988275	0.564	0.168	9.91375e-172
SIK1	2.48558e-176	-0.663406	0.007	0.253	1.1675e-171
SAT1	3.44987e-176	-1.3467	0.346	0.61	1.62044e-171
SEC11C	3.78219e-176	-0.924032	0.361	0.66	1.77653e-171
LINC01857	3.82374e-175	0.86759	0.266	0	1.79605e-170
AC243960.1	3.04527e-173	0.536002	0.263	0	1.43039e-168
RNU11	5.71311e-173	-0.617277	0	0.21	2.6835e-168
TMEM107	7.80368e-173	-0.881395	0.082	0.367	3.66546e-168
ATF3	1.30233e-172	-1.18159	0.005	0.231	6.11719e-168
AC245297.3	1.56761e-172	0.502384	0.262	0	7.36323e-168
TCEB1	1.92353e-172	-0.430562	0	0.209	9.03501e-168
LINC-PINT	6.47285e-172	-0.519015	0	0.209	3.04036e-167
MYDGF	7.12678e-171	0.546894	0.26	0	3.34752e-166
WASHC4	3.64864e-170	0.552269	0.259	0	1.7138e-165
RPL11	4.65863e-170	0.70397	0.981	0.886	2.1882e-165
TIMP1	1.6128e-169	-0.951009	0.133	0.451	7.57549e-165
SDF2L1	5.35194e-169	-0.898922	0.225	0.549	2.51386e-164
SRGN	1.60729e-168	-0.876076	0.274	0.59	7.54962e-164
LAPTM5	4.86607e-168	0.896686	0.529	0.136	2.28564e-163
ERBIN	2.46608e-167	0.511888	0.255	0	1.15834e-162
SELENOM	1.25231e-166	0.52903	0.254	0	5.88225e-162
IER3IP1.1	3.91658e-166	-0.398025	0	0.202	1.83966e-161
FABP1	7.4117e-166	-0.68016	0.141	0.516	3.48135e-161
KLF2	1.26591e-165	-1.2501	0.305	0.596	5.94611e-161
SELENOW	3.21383e-165	0.577119	0.252	0	1.50957e-160
MESD	5.51615e-165	0.463088	0.252	0	2.59099e-160
SNORD3A	1.46207e-164	-0.646253	0	0.2	6.86751e-160
RPS7	1.02439e-162	0.680236	0.971	0.859	4.81164e-158
TUG1	1.81082e-162	-0.492691	0	0.198	8.5056e-158
RP11-386I14.4	6.03304e-162	-0.644404	0	0.197	2.83378e-157
ERN1	7.82007e-162	-0.828895	0.053	0.305	3.67317e-157
RPS3	1.67703e-161	0.683681	0.97	0.855	7.8772e-157
CYBC1	1.52966e-160	0.481737	0.246	0	7.18497e-156
RTF2	4.47363e-160	0.51546	0.245	0	2.10131e-155
PPP4R3A	2.23452e-159	0.486219	0.244	0	1.04958e-154
RPS25	2.85066e-159	0.667032	0.969	0.856	1.33898e-154
NDUFAF8	1.90319e-158	0.477816	0.243	0	8.93946e-154
NRDC	3.24987e-158	0.441924	0.243	0	1.52649e-153
ERO1LB	8.98896e-158	-0.523389	0	0.192	4.2222e-153
CCDC53	8.98896e-158	-0.400877	0	0.192	4.2222e-153
NUTM2B-AS1	1.61644e-157	0.497806	0.242	0	7.5926e-153
DUSP5	2.17798e-157	-0.694606	0.035	0.282	1.02302e-152
CFAP97	8.02736e-157	0.482832	0.241	0	3.77053e-152
C15orf57	3.273e-156	-0.421118	0	0.191	1.53736e-151
C16orf13	3.273e-156	-0.403472	0	0.191	1.53736e-151
TNFRSF13C	4.38024e-156	0.826908	0.427	0.085	2.05744e-151
RPS27A	1.28031e-155	0.626646	0.981	0.893	6.01373e-151
AC006129.4	3.58636e-155	-0.814231	0	0.189	1.68455e-150
IFRD1	2.59601e-154	-0.907237	0.064	0.341	1.21937e-149
PSMD5-AS1	3.92166e-154	-0.532029	0	0.188	1.84204e-149
ZCCHC6	4.27953e-153	-0.485539	0	0.187	2.01014e-148
SSR3	8.2202e-153	-0.759913	0.363	0.642	3.86111e-148
RPLP2	2.36499e-152	0.686101	0.973	0.9	1.11086e-147
MT-ND3	7.05553e-152	-0.548341	0.931	1	3.31405e-147
MORF4L2	8.2352e-152	-0.722276	0.161	0.456	3.86816e-147
STMP1	1.6524e-151	0.511389	0.233	0	7.76151e-147
ARHGAP24	8.03729e-151	0.750382	0.387	0.06	3.7752e-146
SEC61G	1.22964e-150	-0.699788	0.405	0.633	5.77576e-146
MIR29B2CHG	1.37457e-150	0.454338	0.232	0	6.45648e-146
JPT1	2.33342e-150	0.612952	0.232	0	1.09603e-145
NR4A2	9.26103e-150	-0.81267	0.006	0.213	4.35e-145
PPP4R3B	5.56406e-149	0.467973	0.23	0	2.61349e-144
PSMB8-AS1	9.43406e-149	0.535723	0.229	0	4.43127e-144
SWAP70	1.80392e-148	0.779001	0.446	0.097	8.47319e-144
ELOC	1.31864e-147	0.472176	0.228	0	6.19378e-143
ARPC3	2.48482e-147	0.866181	0.795	0.526	1.16714e-142
RPL8	9.98153e-147	0.545873	0.977	0.885	4.68843e-142
HLA-DMB	5.78944e-146	0.753488	0.416	0.081	2.71936e-141
RABAC1	2.30161e-145	-0.721366	0.373	0.616	1.08109e-140
C9orf142	2.44154e-145	-0.39431	0	0.178	1.14681e-140
KIAA1430	2.61878e-144	-0.39215	0	0.177	1.23007e-139
NDNL2	2.61878e-144	-0.424067	0	0.177	1.23007e-139
FAM30A	5.93113e-144	0.640086	0.223	0	2.78591e-139
MTERF4	1.00191e-143	0.429208	0.222	0	4.70607e-139
CDKN1A	3.0075e-143	-0.697314	0.024	0.254	1.41265e-138
FTL	3.59708e-143	-0.527705	0.95	0.934	1.68958e-138
SNRPN	7.41204e-143	0.566389	0.294	0.021	3.48151e-138
MARCH1	2.37625e-142	0.683741	0.386	0.066	1.11615e-137
COMMD6	5.12508e-142	0.883321	0.727	0.427	2.4073e-137
HSPE1	1.05028e-141	-0.886436	0.451	0.663	4.93327e-137
TRIB1	2.13442e-141	-0.734109	0.053	0.274	1.00256e-136
ZBTB38	2.29579e-141	-0.80136	0.268	0.547	1.07836e-136
GRK2	3.16689e-141	0.484452	0.219	0	1.48752e-136
SEC22B	3.16689e-141	0.431995	0.219	0	1.48752e-136
C5orf56	3.19284e-141	-0.373754	0	0.173	1.49971e-136
RPL31	3.92349e-141	0.760621	0.841	0.624	1.8429e-136
RPS5	4.46725e-141	0.500666	0.963	0.77	2.09831e-136
SMEK1	1.04175e-140	-0.447746	0	0.172	4.89321e-136
7SK.2	1.04175e-140	-0.504654	0	0.172	4.89321e-136
DNAJB4	1.37744e-140	-0.943859	0.032	0.264	6.46998e-136
CD79A	2.00495e-140	0.855834	0.747	0.545	9.41745e-136
RP11-727F15.9	3.39729e-140	-0.657198	0	0.172	1.59574e-135
CXCR4	5.21848e-140	-0.364072	0.397	0.172	2.45117e-135
ZC3H11A	1.13714e-139	-0.503169	0.009	0.214	5.34125e-135
RPS15	2.44147e-139	0.561946	0.974	0.877	1.14678e-134
MTERFD2	3.60764e-139	-0.373051	0	0.171	1.69454e-134
PFN1	9.91752e-139	0.929686	0.771	0.486	4.65836e-134
SYPL1	1.59355e-138	0.73329	0.473	0.128	7.48508e-134
RP11-94L15.2	3.8234e-138	-0.397273	0	0.169	1.79589e-133
SLAMF7	5.17775e-138	-0.691709	0.113	0.383	2.43204e-133
MYADM	1.85784e-137	-0.726247	0.043	0.276	8.72647e-133
CTA-292E10.6	1.31423e-136	-0.499631	0	0.168	6.17308e-132
WAPL	1.7731e-136	0.419887	0.212	0	8.32844e-132
ATF4	2.07875e-136	-0.682582	0.225	0.498	9.7641e-132
RPL28	2.29426e-136	0.684775	0.977	0.897	1.07764e-131
FNDC3B	5.07996e-136	-0.661602	0.083	0.328	2.38611e-131
DMAC1	1.41109e-135	0.477642	0.211	0	6.62802e-131
FAU	3.54024e-135	0.566636	0.969	0.874	1.66288e-130
ARID1B	4.50046e-135	0.717812	0.431	0.105	2.11391e-130
SPIB	1.44289e-134	0.796577	0.363	0.062	6.77739e-130
C17orf62	4.72879e-134	-0.415374	0	0.165	2.22116e-129
BRD2	5.50143e-134	-0.869401	0.225	0.484	2.58408e-129
NBDY	8.86712e-134	0.444609	0.208	0	4.16498e-129
CD69	1.07976e-133	-1.46085	0.175	0.365	5.07176e-129
NORAD	1.96554e-132	0.38952	0.206	0	9.23232e-128
SPCS3	4.6878e-132	-0.672169	0.398	0.632	2.20191e-127
BUD23	5.5142e-132	0.380136	0.206	0	2.59008e-127
RTFDC1	1.68067e-131	-0.305724	0	0.162	7.89429e-127
GOLGB1	2.96477e-131	-0.779797	0.309	0.562	1.39258e-126
C12orf23	1.75504e-130	-0.362998	0	0.16	8.24359e-126
IRF4	3.5596e-130	-0.810879	0.135	0.39	1.67198e-125
MARF1	5.6756e-130	0.406919	0.203	0	2.66589e-125
ILF3-DT	9.49022e-130	0.389929	0.202	0	4.45765e-125
GAPT	1.82863e-129	0.698194	0.34	0.052	8.58926e-125
AC114760.2	4.4325e-129	0.402956	0.201	0	2.08199e-124
LINC00969	5.90065e-129	-0.402825	0	0.159	2.77159e-124
PLPP5	7.40685e-129	0.420412	0.201	0	3.47907e-124
RPL10A	8.26056e-129	0.596282	0.946	0.797	3.88007e-124
LIMD2	6.0607e-128	0.806838	0.524	0.188	2.84677e-123
HN1	1.97519e-127	-0.384084	0	0.157	9.27766e-123
SRSF8	4.47717e-127	0.377129	0.198	0	2.10297e-122
PAXX	7.47072e-127	0.431191	0.198	0	3.50907e-122
ACTG1	2.59916e-126	0.857963	0.867	0.698	1.22085e-121
HLA-DQB1	3.06929e-126	0.547584	0.55	0.202	1.44168e-121
PABPC1	5.41733e-126	0.731699	0.81	0.633	2.54457e-121
RPL36	1.92042e-125	0.617776	0.962	0.865	9.02042e-121
TUT7	4.46417e-125	0.377699	0.196	0	2.09687e-120
AC159540.1	6.80102e-125	-0.373701	0	0.154	3.19451e-120
ERBB2IP	6.80102e-125	-0.37243	0	0.154	3.19451e-120
TMEM131L	7.43837e-125	0.423646	0.195	0	3.49388e-120
C11orf73	2.18442e-124	-0.284205	0	0.153	1.02605e-119
UFD1L	2.18442e-124	-0.289672	0	0.153	1.02605e-119
STK17A	3.02523e-124	0.77368	0.571	0.234	1.42098e-119
CCL3	3.53379e-124	-1.6157	0.019	0.214	1.65986e-119
SRSF7	4.95925e-124	-0.897342	0.551	0.728	2.32941e-119
C20orf24	7.01278e-124	-0.283113	0	0.153	3.29397e-119
IGHD	4.39434e-123	0.826953	0.193	0	2.06407e-118
DNAJB9	5.11331e-123	-0.674642	0.185	0.463	2.40177e-118
CREB3L2	6.67739e-123	-0.632082	0.132	0.367	3.13644e-118
KIAA1033	7.21719e-123	-0.376252	0	0.151	3.38999e-118
FAAP20	7.31159e-123	0.426852	0.192	0	3.43433e-118
AC025164.1	1.21636e-122	0.419033	0.192	0	5.71336e-118
AC245060.5	5.595e-122	0.411036	0.191	0	2.62803e-117
SMEK2	7.41328e-122	-0.358069	0	0.15	3.48209e-117
CYBB	1.41714e-121	0.658118	0.405	0.099	6.65645e-117
PTCH2	5.22995e-121	-0.588021	0.009	0.184	2.45656e-116
PRDM1	2.72603e-120	-0.750715	0.11	0.341	1.28044e-115
SP110	2.80683e-120	0.69163	0.438	0.123	1.31839e-115
TNFRSF18	4.59766e-120	-0.587315	0.07	0.279	2.15957e-115
RPL23A	2.04405e-119	0.557924	0.961	0.835	9.60112e-115
RPL22	2.25657e-119	0.632175	0.933	0.838	1.05993e-114
COTL1	2.65958e-119	0.832858	0.435	0.126	1.24923e-114
FAM60A	7.94216e-119	-0.336289	0	0.147	3.73051e-114
CCNI	1.3663e-118	0.724755	0.733	0.451	6.41765e-114
MUC20-OT1	8.52941e-118	0.353255	0.185	0	4.00635e-113
ANKRD37	1.73227e-117	-0.746109	0.066	0.284	8.13665e-113
TMSB4X	2.04687e-117	0.689393	0.939	0.898	9.61434e-113
AHSA2	2.58287e-117	-0.384276	0	0.145	1.2132e-112
IER3IP1	1.06581e-116	0.329183	0.183	0	5.00622e-112
TLR10	5.04804e-116	0.606968	0.335	0.06	2.37112e-111
RP1-313I6.12	8.36384e-116	-0.491078	0	0.143	3.92858e-111
SMIM14	8.78049e-116	0.807013	0.565	0.246	4.12428e-111
SELL	1.28279e-115	0.722244	0.31	0.047	6.0254e-111
RPS3A	2.1552e-115	0.489877	0.977	0.876	1.01232e-110
SNHG25	3.63349e-115	0.465085	0.181	0	1.70668e-110
TENT5C	3.63349e-115	0.389367	0.181	0	1.70668e-110
APOA1BP	2.69685e-114	-0.256435	0	0.141	1.26674e-109
CCDC186	1.22939e-113	0.322152	0.179	0	5.77455e-109
THAP12	1.22939e-113	0.372161	0.179	0	5.77455e-109
IER3	1.36244e-113	-0.85336	0.011	0.183	6.39953e-109
RP11-489E7.4	2.7256e-113	-0.410632	0	0.14	1.28024e-108
NRARP	2.74455e-113	-0.50861	0.002	0.154	1.28914e-108
ARHGAP45	3.35776e-113	0.403198	0.178	0	1.57717e-108
ICE2	5.54792e-113	0.346068	0.178	0	2.60591e-108
TOMM7	7.76241e-113	0.715396	0.819	0.604	3.64608e-108
CECR1	2.74947e-112	-0.335839	0	0.139	1.29146e-107
RP11-325F22.2	2.74947e-112	-0.388734	0	0.139	1.29146e-107
LINC00926	3.29542e-112	0.610661	0.32	0.055	1.54789e-107
TPM3	6.50126e-112	0.772947	0.641	0.348	3.05371e-107
CCDC32	1.85711e-111	0.345547	0.176	0	8.72301e-107
NSMCE3	8.34236e-111	0.335655	0.175	0	3.91849e-106
OGT	9.5953e-111	-0.718549	0.237	0.465	4.50701e-106
EAF2	2.14851e-110	-0.648363	0.255	0.534	1.00918e-105
ANKRD36	2.25895e-110	-0.670637	0.139	0.351	1.06105e-105
C7orf73	2.7821e-110	-0.30347	0	0.136	1.30678e-105
RPL12	2.86315e-110	0.560287	0.971	0.883	1.34485e-105
LMNA	4.21439e-110	-0.601757	0.046	0.248	1.97954e-105
HSPH1	4.81077e-110	-0.884027	0.175	0.388	2.25966e-105
NFKBIZ	6.00079e-110	-0.740072	0.086	0.309	2.81863e-105
C1orf86	8.8134e-110	-0.27102	0	0.136	4.13974e-105
HNRNPU-AS1	8.8134e-110	-0.395533	0	0.136	4.13974e-105
FBXO18	8.8134e-110	-0.360687	0	0.136	4.13974e-105
SET	1.12608e-109	0.763179	0.71	0.436	5.28931e-105
STRA13	2.79069e-109	-0.292785	0	0.135	1.31081e-104
PRDX4	4.21934e-109	-0.691459	0.215	0.472	1.98187e-104
METTL26	4.5526e-109	0.370428	0.172	0	2.1384e-104
PUM3	4.5526e-109	0.358283	0.172	0	2.1384e-104
FTH1	1.65463e-108	0.587202	0.943	0.838	7.77196e-104
SHISAL2A	4.0488e-107	0.382898	0.169	0	1.90176e-102
NAXE	6.66136e-107	0.329348	0.169	0	3.12891e-102
PRR4	8.80886e-107	-0.331014	0.002	0.144	4.13761e-102
RP11-138A9.2	8.82079e-107	-0.394236	0	0.132	4.14321e-102
FCRL5	1.02661e-106	-0.671449	0.268	0.513	4.82209e-102
ID1	2.54142e-106	-0.567307	0.014	0.187	1.19373e-101
TUBB4B	5.14666e-106	-0.740184	0.181	0.447	2.41744e-101
RPL23	5.27922e-106	0.591841	0.898	0.752	2.4797e-101
C21orf33	8.79042e-106	-0.270522	0	0.131	4.12895e-101
LYRM5	8.79042e-106	-0.266947	0	0.131	4.12895e-101
WASHC3	2.16466e-105	0.326004	0.167	0	1.01676e-100
MCUB	3.55718e-105	0.3901	0.166	0	1.67084e-100
HIKESHI	1.57711e-104	0.343985	0.165	0	7.40783e-100
CEBPZOS	2.5901e-104	0.344891	0.165	0	1.2166e-99
MTREX	6.98288e-104	0.3152	0.164	0	3.27993e-99
HIST1H2AC	7.00448e-104	-0.82641	0.102	0.301	3.29007e-99
METTL12	8.68155e-104	-0.438603	0	0.129	4.07781e-99
TRAF5	1.01887e-103	0.601667	0.335	0.072	4.78575e-99
ICE1	1.14629e-103	0.319615	0.164	0	5.38426e-99
RAB5IF	1.14629e-103	0.324024	0.164	0	5.38426e-99
ARPC1B	1.16783e-103	0.741161	0.513	0.213	5.48542e-99
LGALS1	1.35401e-103	-0.732555	0.34	0.584	6.35992e-99
ACTR3	1.61723e-103	0.741052	0.622	0.32	7.59631e-99
RPS2	1.73119e-103	0.474792	0.979	0.903	8.13156e-99
RPL7A	2.89512e-103	0.421925	0.98	0.882	1.35987e-98
PCNX4	8.31185e-103	0.364227	0.163	0	3.90416e-98
C10orf54	8.6037e-103	-0.259762	0	0.127	4.04125e-98
ZFP36L2	9.62521e-103	-0.815833	0.475	0.633	4.52106e-98
MIA2	1.28151e-102	0.31203	0.168	0.001	6.01939e-98
STX7	1.29517e-102	0.672293	0.473	0.178	6.08353e-98
AIM2	1.33249e-102	0.641468	0.322	0.067	6.25883e-98
HLA-DMA	4.72737e-102	0.674706	0.485	0.184	2.22049e-97
AC058791.1	6.01267e-102	0.322531	0.161	0	2.82421e-97
HNRNPH1	1.25355e-101	-0.686774	0.453	0.67	5.88806e-97
ARF4	1.27971e-101	-0.583024	0.217	0.45	6.01092e-97
WAPAL	2.67495e-101	-0.279543	0	0.126	1.25645e-96
OSTC	2.69707e-101	-0.549971	0.345	0.534	1.26684e-96
CPEB4	3.79423e-101	-0.623945	0.109	0.299	1.78219e-96
RP11-138A9.1	8.4035e-101	-0.313205	0	0.125	3.94721e-96
C7orf55-LUC7L2	8.4035e-101	-0.272046	0	0.125	3.94721e-96
C11orf83	8.28228e-100	-0.269186	0	0.124	3.89027e-95
PRH1	8.3753e-100	0.285772	0.158	0	3.93396e-95
AL592183.1	2.10721e-99	-0.482675	0.028	0.203	9.89777e-95
LY86	2.19833e-99	0.581241	0.312	0.062	1.03258e-94
RGCC	4.61905e-99	-0.775208	0.078	0.271	2.16961e-94
PDIA4	5.79958e-99	-0.617675	0.225	0.457	2.72412e-94
CARD8-AS1	6.00874e-99	0.331856	0.157	0	2.82236e-94
CRELD2	1.37327e-98	-0.597623	0.21	0.428	6.45037e-94
REL	2.0879e-98	0.486799	0.448	0.157	9.80707e-94
C12orf44	2.55383e-98	-0.25963	0	0.122	1.19956e-93
YWHAB	4.36629e-98	0.692988	0.629	0.338	2.05089e-93
UBE2J1	6.53899e-98	-0.592337	0.374	0.61	3.07143e-93
SEC24D	9.7506e-98	-0.516447	0.08	0.266	4.57995e-93
HIST1H4C	1.25948e-97	0.704251	0.53	0.222	5.9159e-93
DNAJA1	1.78208e-97	-0.698125	0.364	0.553	8.37063e-93
SUV420H1	7.84242e-97	-0.275376	0	0.12	3.68366e-92
TNFAIP3	8.4093e-97	-0.75718	0.071	0.254	3.94993e-92
2007-09-01	1.96831e-96	0.67631	0.67	0.392	9.24535e-92
RAMMET	2.18791e-96	0.311905	0.153	0	1.02769e-91
FNDC3A	2.35232e-96	-0.591178	0.184	0.379	1.10491e-91
ERO1A	3.57319e-96	0.276807	0.153	0	1.67836e-91
UFD1	3.57319e-96	0.280435	0.153	0	1.67836e-91
H1FX	5.3093e-96	-0.766897	0.212	0.455	2.49383e-91
QRSL1	5.70929e-96	0.559726	0.309	0.066	2.68171e-91
IGHG3	5.8347e-96	2.17943	0.152	0	2.74062e-91
RP11-284N8.3	7.67303e-96	-0.308974	0	0.119	3.6041e-91
PLEKHO1	1.48706e-95	0.647069	0.39	0.121	6.98485e-91
ZNF518A	1.55509e-95	0.297133	0.152	0	7.3044e-91
HEXIM1	3.84211e-95	-0.752325	0.046	0.224	1.80468e-90
COX16	4.12144e-95	-0.417301	0.062	0.281	1.93588e-90
TRA2B	4.61742e-95	-0.659311	0.279	0.492	2.16885e-90
SMIM37	6.75906e-95	0.350408	0.151	0	3.1748e-90
IGHG1	6.75906e-95	2.37768	0.151	0	3.1748e-90
SNX29P2	7.49366e-95	-0.366404	0	0.118	3.51985e-90
LYL1	8.98811e-95	0.552224	0.338	0.082	4.2218e-90
KMT5B	1.10273e-94	0.284171	0.151	0	5.17965e-90
PAPD4	2.34025e-94	-0.283279	0	0.117	1.09924e-89
SPINK2	2.73572e-94	-0.760478	0.062	0.256	1.285e-89
MRNIP	2.93394e-94	0.309592	0.15	0	1.3781e-89
CLK1	1.14906e-93	-0.602863	0.186	0.421	5.39726e-89
PTPRC	2.26878e-93	0.729885	0.636	0.37	1.06567e-88
C11orf48	2.27935e-93	-0.27098	0	0.116	1.07063e-88
CTA-29F11.1	7.10869e-93	-0.3728	0	0.115	3.33902e-88
MAP4K4	7.63396e-93	0.514308	0.298	0.06	3.58575e-88
DUSP2	1.09395e-92	-0.849692	0.071	0.273	5.13839e-88
RPL6	1.1426e-92	0.445104	0.972	0.891	5.36692e-88
SDC1	1.3865e-92	-0.5068	0.087	0.275	6.51254e-88
CD22	1.51502e-92	0.586276	0.329	0.079	7.11622e-88
TMEM59	2.16315e-92	-0.520628	0.453	0.561	1.01605e-87
RPL14	2.29633e-92	0.486132	0.962	0.849	1.07861e-87
SOCS3	2.6802e-92	-0.505063	0.021	0.188	1.25892e-87
UCP2	3.19562e-92	0.658638	0.346	0.094	1.50101e-87
GADD45A	3.50423e-92	-0.575503	0.064	0.243	1.64597e-87
POLR2J3	4.93119e-92	-0.410459	0.008	0.15	2.31623e-87
LMAN2	1.46651e-91	-0.535235	0.296	0.477	6.88837e-87
EIF4B	1.50699e-91	0.62785	0.645	0.364	7.07846e-87
CD59	2.26486e-91	-0.442514	0.08	0.273	1.06383e-86
NCBP3	2.72464e-91	0.282359	0.145	0	1.27979e-86
GLCCI1	4.83815e-91	-0.621632	0.164	0.352	2.27253e-86
VIRMA	7.21592e-91	0.283528	0.145	0	3.38939e-86
SMIM10L1	1.17406e-90	0.281619	0.144	0	5.51467e-86
ATXN1	1.78327e-90	-0.56552	0.106	0.291	8.37619e-86
CIITA	2.06639e-90	0.503764	0.24	0.033	9.70603e-86
MANEA-AS1	2.08331e-90	-0.352506	0	0.112	9.7855e-86
ELL2	5.82068e-90	-0.483668	0.086	0.261	2.73403e-85
ARPC2	6.71298e-90	0.66442	0.752	0.514	3.15315e-85
FBXW7	2.39905e-89	-0.562022	0.194	0.372	1.12686e-84
SPPL2B	5.73647e-89	0.285495	0.142	0	2.69448e-84
KDELR2	6.67042e-89	-0.53262	0.256	0.448	3.13316e-84
FCRLA	7.11035e-89	0.49146	0.316	0.075	3.3398e-84
MMP24OS	9.3215e-89	0.304928	0.142	0	4.3784e-84
TRAC	1.51449e-88	0.426761	0.141	0	7.11369e-84
AK6	1.51449e-88	0.300899	0.141	0	7.11369e-84
BASP1	1.70154e-88	0.727494	0.583	0.308	7.99228e-84
FAM179B	1.94454e-88	-0.263292	0	0.11	9.13371e-84
SKIV2L2	1.94454e-88	-0.267856	0	0.11	9.13371e-84
LRRC75A	3.99613e-88	0.397967	0.141	0	1.87702e-83
RPS24	4.31652e-88	0.489504	0.975	0.895	2.02751e-83
SNX2	4.99255e-88	0.588193	0.427	0.153	2.34505e-83
NCF1	5.29004e-88	0.694726	0.539	0.266	2.48479e-83
C17orf85	6.03738e-88	-0.253043	0	0.109	2.83582e-83
RP11-83A24.2	6.03738e-88	-0.302175	0	0.109	2.83582e-83
TENT2	4.50816e-87	0.274814	0.139	0	2.11753e-82
RASGRP3	5.84435e-87	-0.568392	0.156	0.35	2.74515e-82
LUC7L2	7.31623e-87	0.27998	0.139	0	3.4365e-82
RPL37A	2.16466e-86	0.453439	0.957	0.871	1.01676e-81
CCL4	3.57091e-86	-1.34569	0.016	0.16	1.67729e-81
TRIM38	1.25048e-85	0.543053	0.393	0.131	5.87362e-81
CD79B	1.3178e-85	0.660357	0.534	0.264	6.18983e-81
RUBCNL	1.33269e-85	0.341104	0.137	0	6.25977e-81
GRK3	2.16067e-85	0.288809	0.136	0	1.01489e-80
TRIM56	3.63165e-85	0.384057	0.242	0.038	1.70582e-80
HIST2H2AA3	3.91394e-85	-0.347749	0.001	0.112	1.83842e-80
C5orf45	5.35767e-85	-0.278002	0	0.106	2.51655e-80
ATP2B1-AS1	5.67707e-85	0.273238	0.136	0	2.66658e-80
CFAP298	2.4153e-84	0.265835	0.135	0	1.13449e-79
CCDC144A	3.3403e-84	-0.712974	0.04	0.192	1.56897e-79
DDX3Y	3.82628e-84	-0.71308	0.092	0.266	1.79724e-79
HSPA5	5.04392e-84	-0.55599	0.387	0.633	2.36918e-79
SNORD3B-1	5.13032e-84	-0.257619	0	0.105	2.40976e-79
LSP1	5.42306e-84	0.620372	0.502	0.232	2.54726e-79
SMAP2	5.76459e-84	0.591712	0.465	0.191	2.70769e-79
EDEM3	6.27863e-84	-0.563958	0.124	0.306	2.94913e-79
AQP8	1.77133e-83	-0.280129	0.004	0.125	8.3201e-79
ISG20	2.19871e-83	-0.523548	0.362	0.588	1.03276e-78
RPS18	2.45661e-83	0.37589	0.991	0.934	1.15389e-78
CLCA4	3.56715e-83	-0.321852	0.004	0.124	1.67552e-78
MANEA	4.67262e-83	-0.505078	0.108	0.287	2.19478e-78
POU2F2	4.68809e-83	0.659686	0.51	0.241	2.20204e-78
PPP1R15B	1.35325e-82	-0.553129	0.075	0.254	6.35635e-78
RPS14	1.44068e-82	0.402929	0.982	0.898	6.767e-78
UFM1	1.45335e-82	-0.49635	0.315	0.504	6.82651e-78
GNAI2	2.86052e-82	0.589976	0.505	0.237	1.34362e-77
BORCS7	2.98666e-82	0.278381	0.132	0	1.40287e-77
RAC2	5.04142e-82	0.676736	0.613	0.364	2.368e-77
SRSF2	3.846e-81	-0.559087	0.331	0.541	1.80651e-76
RCSD1	7.98501e-81	0.546367	0.387	0.135	3.75064e-76
RPL4	2.38377e-80	0.566863	0.839	0.672	1.11968e-75
RPS4X	3.13535e-80	0.365276	0.984	0.889	1.47271e-75
PLEKHF2	4.61571e-80	0.567822	0.349	0.11	2.16804e-75
SESN3	4.79375e-80	0.450746	0.271	0.058	2.25167e-75
IFITM2	6.68054e-80	0.612467	0.378	0.133	3.13792e-75
TXNIP	7.33291e-80	0.638081	0.768	0.628	3.44434e-75
DNAJB11	8.28282e-80	-0.461025	0.152	0.343	3.89052e-75
SP100	2.32142e-79	0.630406	0.516	0.254	1.09039e-74
AFF3	2.51705e-79	0.44934	0.256	0.05	1.18228e-74
SH3BGRL3	3.33689e-79	0.712948	0.681	0.466	1.56737e-74
UAP1	4.5558e-79	-0.505386	0.117	0.3	2.1399e-74
TXNDC11	8.44347e-79	-0.50862	0.126	0.297	3.96598e-74
ARL6IP5	1.62262e-78	0.538237	0.505	0.236	7.6216e-74
CRYBG1	1.68262e-78	0.279087	0.126	0	7.90342e-74
PPDPF	1.98823e-78	0.633689	0.645	0.401	9.33893e-74
NUCB2	2.01876e-78	-0.572775	0.16	0.37	9.4823e-74
FAM53C	2.46332e-78	-0.530732	0.049	0.203	1.15705e-73
USF3	2.71515e-78	0.262657	0.125	0	1.27533e-73
LBH	3.11198e-78	0.519397	0.344	0.105	1.46173e-73
CD19	4.44772e-78	0.462295	0.273	0.062	2.08914e-73
RPL10	6.26973e-78	0.264682	0.995	0.947	2.94496e-73
RPS27L	7.00224e-78	-0.448063	0.475	0.646	3.28902e-73
ARHGAP30	1.6524e-77	0.409191	0.287	0.07	7.76148e-73
OLFM4	1.65377e-77	-0.299572	0.006	0.125	7.7679e-73
NEPRO	2.96446e-77	0.267128	0.124	0	1.39244e-72
DEK	4.4361e-77	0.559578	0.35	0.111	2.08368e-72
SH3BGRL	7.44081e-77	0.612299	0.5	0.245	3.49502e-72
RPL39	7.91354e-77	0.487523	0.983	0.922	3.71707e-72
CCNQ	1.24201e-76	0.281018	0.123	0	5.83384e-72
CASP8AP2	3.22562e-76	0.274514	0.122	0	1.51511e-71
PIM2	1.17234e-75	-0.494524	0.136	0.33	5.50661e-71
PIP4P1	1.34866e-75	0.254577	0.121	0	6.33481e-71
INPP5D	1.42887e-75	0.415248	0.277	0.066	6.71153e-71
CYBA	2.5895e-75	-0.449991	0.82	0.87	1.21632e-70
NPM1	3.17478e-75	0.579915	0.825	0.638	1.49123e-70
APBB1IP	5.12823e-75	0.50476	0.399	0.151	2.40878e-70
PTPN6	6.20764e-75	0.580306	0.412	0.167	2.91579e-70
EEF2	7.28403e-75	0.535168	0.804	0.618	3.42138e-70
AC062029.1	9.7264e-75	-0.413406	0.02	0.142	4.56859e-70
TRIM22	1.26492e-74	0.445217	0.259	0.056	5.94145e-70
LYN	1.62187e-73	0.478632	0.303	0.086	7.61807e-69
HVCN1	1.72592e-73	0.589125	0.32	0.102	8.10682e-69
UQCC3	6.54689e-73	0.254235	0.117	0	3.07514e-68
SPATS2	7.82876e-73	-0.451959	0.157	0.316	3.67725e-68
SERTAD1	1.39515e-72	-0.51105	0.045	0.207	6.55315e-68
SLC26A3	1.69354e-72	-0.344893	0.033	0.194	7.95471e-68
BLK	3.17668e-72	0.447536	0.288	0.076	1.49212e-67
SPAG4	4.55105e-72	-0.364516	0.06	0.203	2.13767e-67
ANKRD44	4.78901e-72	0.448995	0.342	0.112	2.24945e-67
CLIC1	8.1681e-72	0.578468	0.668	0.431	3.83664e-67
TLN1	8.9952e-72	0.538659	0.41	0.166	4.22513e-67
EIF3H	1.69636e-71	0.607715	0.58	0.333	7.96799e-67
WDR74	2.48281e-71	-0.560022	0.113	0.285	1.1662e-66
XIST	3.49848e-71	-0.893585	0.256	0.343	1.64327e-66
HNRNPA1P48	4.67592e-71	0.28215	0.114	0	2.19633e-66
RAB29	7.50857e-71	0.258909	0.114	0	3.52685e-66
TNFRSF4	1.39231e-70	-0.363994	0.045	0.164	6.53981e-66
AC026202.3	1.46319e-70	-0.296577	0.006	0.117	6.87275e-66
ALG5	2.0366e-70	-0.418221	0.168	0.331	9.56609e-66
NEU1	2.07229e-70	-0.518014	0.075	0.226	9.73375e-66
DCK	5.6108e-70	0.487802	0.284	0.076	2.63545e-65
H2AFX	9.06084e-70	-0.445913	0.04	0.199	4.25597e-65
CHPF	1.29955e-69	-0.356482	0.064	0.203	6.10414e-65
RGS19	4.61751e-69	0.4858	0.309	0.096	2.16889e-64
SVBP	5.29859e-69	0.268766	0.111	0	2.4888e-64
TMA7	9.08865e-69	0.558049	0.776	0.601	4.26903e-64
SERP1	1.85678e-68	-0.341416	0.699	0.742	8.7215e-64
ETS1	2.47737e-68	0.516714	0.373	0.141	1.16365e-63
ITGA6	3.83306e-68	-0.527547	0.081	0.241	1.80042e-63
KCNQ1OT1	3.92589e-68	-0.722696	0.178	0.348	1.84403e-63
FXYD5	4.29085e-68	0.532736	0.485	0.238	2.01546e-63
PRKCB	4.8061e-68	0.497742	0.357	0.133	2.25747e-63
BTF3	5.27241e-68	0.556237	0.825	0.654	2.4765e-63
CSK	5.33897e-68	0.490021	0.312	0.098	2.50777e-63
CIRBP	5.37264e-68	-0.411988	0.596	0.733	2.52358e-63
TRAM1	9.33687e-68	-0.44825	0.36	0.505	4.38562e-63
TMEM208	1.2883e-67	-0.428298	0.226	0.395	6.05129e-63
HNRNPUL1	1.77857e-67	-0.563687	0.198	0.335	8.35414e-63
CAP1	1.92433e-67	0.560286	0.465	0.23	9.03878e-63
LMAN1	1.928e-67	-0.482211	0.295	0.481	9.05601e-63
FAM129C	5.95876e-67	0.345681	0.198	0.033	2.79889e-62
ACTR2	8.62893e-67	0.521764	0.533	0.287	4.05309e-62
TMEM154	9.6743e-67	0.413308	0.364	0.135	4.54412e-62
ARMCX3	4.1571e-66	-0.519117	0.194	0.341	1.95263e-61
HIST1H2BD	6.28299e-66	-0.39127	0.017	0.126	2.95118e-61
MXD1	6.518e-66	-0.448608	0.032	0.16	3.06157e-61
KCNA3	6.96228e-66	-0.348484	0.028	0.142	3.27025e-61
RPL18A	7.07954e-66	0.323642	0.98	0.895	3.32533e-61
CDK13	1.40953e-65	0.429105	0.322	0.108	6.62071e-61
GPSM3	1.49015e-65	0.532534	0.413	0.18	6.99938e-61
ARRDC3	2.13124e-65	-0.528828	0.181	0.321	1.00106e-60
RASGRP2	2.2634e-65	0.418051	0.208	0.038	1.06314e-60
TMEM273	2.55491e-65	0.267266	0.105	0	1.20007e-60
KLF4	3.988e-65	-0.277063	0.008	0.118	1.8732e-60
HIST1H1D	4.23257e-65	0.522401	0.33	0.113	1.98808e-60
TMEM258	4.81044e-65	-0.386419	0.512	0.62	2.25951e-60
HLA-E	5.96256e-65	0.525324	0.737	0.629	2.80067e-60
BRSK1	6.47551e-65	-0.339726	0.03	0.143	3.04161e-60
SQSTM1	7.07678e-65	-0.6051	0.344	0.479	3.32403e-60
YME1L1	7.18526e-65	-0.617688	0.202	0.338	3.37499e-60
RBM39	8.14862e-65	-0.42802	0.557	0.729	3.82749e-60
LARP1B	1.05105e-64	-0.401498	0.091	0.23	4.9369e-60
CFL1	1.29667e-64	0.616115	0.721	0.546	6.0906e-60
CCR6	1.34942e-64	0.400068	0.227	0.049	6.33836e-60
AQP3	1.75213e-64	-0.338278	0.053	0.169	8.22991e-60
EVL	1.90952e-64	0.435544	0.349	0.127	8.96922e-60
BTK	5.04817e-64	0.450888	0.326	0.112	2.37118e-59
KIAA1551	6.50675e-64	0.557699	0.485	0.247	3.05628e-59
IRF8	8.05324e-64	0.446983	0.278	0.08	3.78269e-59
MYL12A	1.00034e-63	0.57459	0.71	0.511	4.69871e-59
TXN	1.28733e-63	-0.390408	0.347	0.545	6.04672e-59
RALGPS2	1.29242e-63	0.576811	0.617	0.398	6.07062e-59
DDIT3	1.32877e-63	-0.44929	0.09	0.247	6.24135e-59
PLCG2	1.63995e-63	0.51376	0.352	0.131	7.70301e-59
CCR10	2.06599e-63	-0.390215	0.078	0.224	9.70415e-59
COX7C	4.17197e-63	0.498442	0.831	0.706	1.95962e-58
CD53	6.2482e-63	0.493873	0.543	0.297	2.93484e-58
RAB30	8.63802e-63	-0.557529	0.186	0.291	4.05736e-58
BRK1	1.43986e-62	0.569737	0.498	0.275	6.76316e-58
PHGR1	1.9474e-62	-0.365473	0.323	0.558	9.14714e-58
GDI2	2.11889e-62	0.539142	0.463	0.23	9.95266e-58
MSN	5.30513e-62	0.498376	0.394	0.172	2.49187e-57
CEBPB	1.33276e-61	-0.550473	0.159	0.308	6.26009e-57
ZBED6	1.4817e-61	-0.280451	0.008	0.112	6.95968e-57
ELF3	1.62588e-61	-0.316294	0.028	0.165	7.63691e-57
NCR3	2.6421e-61	0.341855	0.151	0.015	1.24102e-56
HNRNPU	5.73739e-61	0.485138	0.65	0.424	2.69491e-56
C15orf48	1.02633e-60	-0.35302	0.135	0.344	4.82079e-56
MBP	1.35414e-60	0.43829	0.303	0.102	6.36052e-56
PARP1	1.54862e-60	0.529741	0.516	0.279	7.27403e-56
HIST2H2BE	1.85251e-60	-0.336801	0.01	0.108	8.70144e-56
SCIMP	2.90635e-60	0.426363	0.196	0.037	1.36514e-55
CR1	9.63141e-60	0.320732	0.184	0.031	4.52397e-55
CYB561A3	1.12797e-59	0.397295	0.252	0.07	5.2982e-55
FKBP14	1.61291e-59	-0.372059	0.065	0.167	7.57599e-55
SIT1	2.38617e-59	0.363925	0.203	0.043	1.12081e-54
FAM49B	4.91254e-59	0.448711	0.4	0.175	2.30747e-54
PPIA	9.07046e-59	0.538532	0.713	0.534	4.26049e-54
CLEC2D	1.30933e-58	0.437851	0.226	0.059	6.15007e-54
RUNX2	1.47067e-58	-0.37176	0.074	0.207	6.90789e-54
CD40	1.55365e-58	0.453542	0.336	0.129	7.29765e-54
CEACAM7	1.89253e-58	-0.294082	0.008	0.109	8.8894e-54
ZBTB20	3.01977e-58	0.522498	0.362	0.153	1.41842e-53
MGAT5	3.69649e-58	0.316452	0.203	0.043	1.73628e-53
CD72	4.8096e-58	0.487554	0.203	0.044	2.25912e-53
PARVG	4.97412e-58	0.375695	0.189	0.035	2.33639e-53
VEGFA	8.14251e-58	-0.339255	0.014	0.107	3.82462e-53
CXXC5	9.72562e-58	0.470734	0.39	0.175	4.56822e-53
TP53INP1	1.54562e-57	-0.462531	0.153	0.294	7.25994e-53
PPP6R1	1.80847e-57	0.254917	0.141	0.014	8.49458e-53
EIF3L	1.90869e-57	0.555235	0.488	0.273	8.96529e-53
CSF2RB	2.04849e-57	-0.327318	0.05	0.156	9.62197e-53
CD1C	2.11511e-57	0.367546	0.171	0.027	9.9349e-53
BCAS4	5.03848e-57	0.404242	0.264	0.08	2.36662e-52
IFNGR1	5.30208e-57	0.383999	0.234	0.061	2.49044e-52
GLS	5.41116e-57	-0.484172	0.358	0.493	2.54167e-52
SNX3	7.41131e-57	0.516739	0.538	0.313	3.48116e-52
TMED10	7.90048e-57	-0.390248	0.339	0.471	3.71093e-52
SEC61A1	1.36722e-56	-0.3852	0.122	0.254	6.42198e-52
DNAJC1	1.90966e-56	-0.427867	0.178	0.325	8.96988e-52
P4HB	2.4714e-56	-0.412819	0.238	0.389	1.16084e-51
MSI2	3.48275e-56	-0.456987	0.193	0.332	1.63588e-51
RHOA	3.57971e-56	0.516166	0.599	0.374	1.68143e-51
MTPN	3.62501e-56	0.440891	0.417	0.195	1.7027e-51
BIN1	4.32859e-56	0.371547	0.21	0.049	2.03318e-51
CD55	4.70818e-56	-0.50188	0.192	0.319	2.21148e-51
GGA2	9.80547e-56	0.394422	0.316	0.117	4.60573e-51
JAK1	1.04557e-55	0.460644	0.528	0.299	4.91114e-51
EIF2S3	1.92277e-55	0.500306	0.467	0.252	9.03145e-51
HDLBP	3.3282e-55	-0.424795	0.228	0.403	1.56329e-50
SGK1	4.45142e-55	-0.399313	0.03	0.143	2.09088e-50
EDF1	5.12618e-55	-0.333111	0.562	0.659	2.40782e-50
ZEB2	5.62497e-55	0.333307	0.175	0.031	2.6421e-50
CLDN4	7.35442e-55	-0.264963	0.018	0.133	3.45444e-50
HM13	1.09331e-54	-0.404215	0.198	0.363	5.13538e-50
WAS	1.27963e-54	0.384912	0.261	0.081	6.01056e-50
HDAC1	1.55438e-54	0.448529	0.306	0.114	7.30109e-50
SIGLEC10	1.64365e-54	0.288688	0.153	0.021	7.7204e-50
ABCA5	2.33283e-54	-0.386621	0.068	0.189	1.09575e-49
ZNF107	3.91759e-54	0.330353	0.216	0.054	1.84013e-49
RPL29	4.48669e-54	0.335606	0.97	0.875	2.10744e-49
EIF3F	5.31323e-54	0.50675	0.608	0.397	2.49568e-49
KMT2E-AS1	6.9104e-54	-0.426007	0.054	0.172	3.24589e-49
NACA	7.63334e-54	0.354747	0.938	0.831	3.58546e-49
RPN1	9.12705e-54	-0.410736	0.183	0.337	4.28707e-49
TSPYL2	1.0827e-53	-0.536222	0.082	0.204	5.08555e-49
CNR2	1.89362e-53	0.254683	0.139	0.016	8.89451e-49
IKZF1	2.49509e-53	0.380611	0.424	0.205	1.17197e-48
CD82	3.55637e-53	0.297233	0.211	0.053	1.67046e-48
XRCC5	6.67995e-53	0.426256	0.479	0.254	3.13764e-48
PPP1R18	6.88615e-53	0.399999	0.247	0.075	3.2345e-48
PDXK	7.27817e-53	-0.342784	0.106	0.252	3.41863e-48
FGD2	7.49118e-53	0.303244	0.186	0.038	3.51868e-48
PMAIP1	1.02098e-52	-0.535302	0.099	0.237	4.79562e-48
UBE2S	1.03114e-52	-0.417984	0.105	0.276	4.84336e-48
COX6A1	1.05269e-52	0.512934	0.562	0.354	4.9446e-48
C1orf162	1.07463e-52	0.387115	0.163	0.027	5.04762e-48
PLEKHH3	1.62909e-52	-0.278913	0.034	0.119	7.652e-48
ALOX5AP	1.81853e-52	0.348752	0.226	0.062	8.54183e-48
DYNLL1	2.07258e-52	-0.364362	0.52	0.659	9.73512e-48
TRAM2	2.14295e-52	-0.325047	0.069	0.172	1.00656e-47
SP140	2.25878e-52	0.430543	0.383	0.177	1.06097e-47
HNRNPF	2.31725e-52	0.498914	0.485	0.272	1.08843e-47
NCKAP1L	2.47638e-52	0.296813	0.254	0.08	1.16318e-47
ST13	3.01244e-52	0.50185	0.512	0.301	1.41497e-47
UBTF	3.23749e-52	0.384266	0.295	0.108	1.52068e-47
RNASEH2B	4.55798e-52	0.456	0.362	0.165	2.14093e-47
TSPAN33	5.35335e-52	0.301219	0.183	0.038	2.51452e-47
UBXN4	6.77602e-52	-0.38782	0.431	0.548	3.18277e-47
ORAI2	6.88446e-52	0.446999	0.445	0.231	3.2337e-47
SERBP1	1.61488e-51	0.518512	0.565	0.355	7.58524e-47
CTSS	1.73251e-51	0.471018	0.579	0.37	8.13776e-47
IL16	2.86804e-51	0.357343	0.334	0.137	1.34715e-46
PAX5	4.47311e-51	0.318362	0.23	0.067	2.10106e-46
SYK	8.06262e-51	0.357892	0.297	0.111	3.7871e-46
FCRL3	8.30248e-51	0.338541	0.191	0.044	3.89976e-46
ZFAND5	8.89953e-51	-0.418918	0.124	0.263	4.1802e-46
ARSG	1.06926e-50	-0.320824	0.051	0.145	5.02242e-46
DAD1	1.16821e-50	-0.327633	0.456	0.544	5.48721e-46
EIF2AK3	1.19949e-50	-0.313267	0.065	0.172	5.63412e-46
PAK2	1.23303e-50	0.462487	0.428	0.216	5.79166e-46
LYSMD2	1.35998e-50	0.40769	0.261	0.087	6.38797e-46
SEC31A	1.5488e-50	-0.402113	0.225	0.352	7.27486e-46
SOD2	1.80722e-50	-0.432073	0.09	0.226	8.4887e-46
CD1D	2.61004e-50	0.291355	0.148	0.022	1.22596e-45
INPP4A	2.70548e-50	-0.352556	0.067	0.179	1.27079e-45
RPS6	5.79548e-50	0.278194	0.97	0.883	2.72219e-45
SMARCA2	8.91752e-50	0.290621	0.225	0.064	4.18865e-45
THRAP3	9.31856e-50	0.432419	0.424	0.215	4.37702e-45
SEL1L	9.55075e-50	-0.456637	0.226	0.385	4.48608e-45
HMGN1	1.02554e-49	0.578186	0.678	0.499	4.81706e-45
TXNDC15	1.45226e-49	-0.346493	0.179	0.303	6.82141e-45
CDK2AP2	3.03775e-49	-0.437278	0.223	0.374	1.42686e-44
MPEG1	3.60602e-49	0.252789	0.133	0.017	1.69378e-44
UBA52	4.05795e-49	0.383464	0.925	0.816	1.90606e-44
CHMP7	5.00768e-49	0.328509	0.214	0.059	2.35216e-44
NKTR	5.21446e-49	-0.461273	0.385	0.497	2.44929e-44
PKM	5.87865e-49	0.491017	0.339	0.15	2.76126e-44
PSMB8	6.19646e-49	0.46421	0.418	0.215	2.91054e-44
CCDC50	6.65655e-49	0.480652	0.429	0.226	3.12665e-44
CHD2	8.14535e-49	-0.430647	0.251	0.37	3.82595e-44
GLA	8.19659e-49	-0.339991	0.037	0.139	3.85002e-44
HNRNPK	1.07293e-48	0.488273	0.617	0.424	5.03968e-44
HNRNPM	1.2245e-48	0.494629	0.473	0.264	5.7516e-44
ZBTB10	1.54183e-48	-0.438801	0.029	0.137	7.24212e-44
HOMER3	2.27175e-48	-0.293099	0.06	0.148	1.06706e-43
CCPG1	2.88604e-48	-0.419439	0.235	0.383	1.3556e-43
YBX1	3.28884e-48	0.515383	0.78	0.621	1.5448e-43
GPR15	4.07331e-48	-0.318466	0.025	0.102	1.91328e-43
BEX5	4.59752e-48	-0.268715	0.046	0.168	2.1595e-43
ZBP1	5.02739e-48	-0.364821	0.102	0.212	2.36142e-43
BLNK	5.52077e-48	0.378915	0.362	0.166	2.59316e-43
FOXP1	8.37933e-48	0.425884	0.317	0.132	3.93585e-43
SF3B5	8.61359e-48	-0.378103	0.301	0.46	4.04589e-43
PSIP1	9.81428e-48	0.461259	0.358	0.165	4.60987e-43
SLC33A1	1.05315e-47	-0.342432	0.088	0.194	4.94674e-43
ACP5	2.50012e-47	0.347488	0.208	0.059	1.17433e-42
CAPZB	3.50367e-47	0.464066	0.337	0.152	1.64571e-42
VPS35	4.61155e-47	0.376254	0.316	0.132	2.16609e-42
CYCS	5.07602e-47	-0.400784	0.341	0.493	2.38426e-42
PKIG	8.14943e-47	0.383032	0.233	0.073	3.82787e-42
ZNF397	9.55569e-47	0.252311	0.193	0.05	4.4884e-42
GOLGA4	1.06377e-46	-0.434148	0.37	0.502	4.99662e-42
DPP7	1.51005e-46	-0.362751	0.298	0.389	7.09286e-42
ID2	1.69957e-46	-0.388806	0.022	0.124	7.98303e-42
SRSF10	2.12514e-46	0.336576	0.367	0.171	9.98199e-42
TSPAN8	2.13362e-46	-0.29926	0.056	0.195	1.00218e-41
NSA2	2.18983e-46	0.54707	0.575	0.4	1.02859e-41
HSPA13	3.78928e-46	-0.294563	0.115	0.234	1.77986e-41
EIF3E	3.90822e-46	0.446946	0.673	0.475	1.83573e-41
FMNL3	4.08432e-46	0.266538	0.155	0.029	1.91845e-41
PHF20	4.08466e-46	0.303791	0.278	0.105	1.9186e-41
ARFGAP3	4.12731e-46	-0.35111	0.185	0.325	1.93864e-41
DBNL	4.31652e-46	0.38789	0.306	0.129	2.02751e-41
HLA-DOA	7.27948e-46	0.267301	0.151	0.028	3.41924e-41
PLEKHG1	7.73211e-46	0.266987	0.153	0.029	3.63185e-41
FTX	7.91097e-46	0.257538	0.249	0.089	3.71586e-41
TOB1	9.10101e-46	-0.457398	0.059	0.172	4.27484e-41
HHEX	9.16158e-46	0.330602	0.189	0.048	4.30329e-41
GAB1	9.78804e-46	-0.296356	0.055	0.146	4.59754e-41
ARPC5	1.05876e-45	0.489551	0.508	0.304	4.97309e-41
GSTP1	1.22954e-45	-0.384506	0.43	0.596	5.77527e-41
NME3	2.80816e-45	-0.348861	0.183	0.321	1.31902e-40
KDELR1	3.26506e-45	-0.345594	0.28	0.396	1.53363e-40
PTEN	3.73208e-45	0.377658	0.33	0.145	1.75299e-40
TMPO	4.58436e-45	0.384439	0.325	0.141	2.15332e-40
EIF4A2	1.00801e-44	-0.339438	0.58	0.695	4.73471e-40
CNPY3	2.01317e-44	0.363732	0.316	0.138	9.45607e-40
HLA-B	2.41348e-44	0.303787	0.839	0.844	1.13363e-39
GNB5	3.08391e-44	0.266996	0.185	0.047	1.44854e-39
MBNL2	3.51479e-44	-0.370923	0.147	0.259	1.65093e-39
PIM1	4.85971e-44	-0.318752	0.041	0.144	2.28265e-39
N4BP2L2	5.85916e-44	-0.398151	0.56	0.704	2.75211e-39
CD83	6.60897e-44	-0.297479	0.231	0.158	3.1043e-39
VASP	1.23878e-43	0.421459	0.313	0.143	5.8187e-39
CLN6	1.24768e-43	-0.286898	0.035	0.127	5.86046e-39
PIK3AP1	3.14239e-43	0.304053	0.167	0.038	1.47601e-38
VIM	3.60592e-43	-0.369324	0.658	0.73	1.69374e-38
FCGR2B	5.97114e-43	0.272603	0.194	0.055	2.80471e-38
KDM6B	9.01795e-43	-0.387405	0.06	0.174	4.23582e-38
HIST1H2BC	1.40828e-42	-0.299243	0.032	0.128	6.61484e-38
FOXO3	2.29896e-42	-0.371436	0.121	0.233	1.07984e-37
IFI16	2.39525e-42	0.439945	0.469	0.279	1.12507e-37
CD9	2.84435e-42	-0.332718	0.094	0.226	1.33602e-37
SEC14L1	2.87183e-42	-0.37256	0.199	0.341	1.34893e-37
SLC3A2	3.58989e-42	-0.388552	0.185	0.294	1.68621e-37
RASSF2	3.81826e-42	0.304469	0.184	0.05	1.79347e-37
PRR13	4.09851e-42	0.462474	0.397	0.217	1.92511e-37
KRT8	4.21082e-42	-0.256956	0.084	0.231	1.97786e-37
MIF	4.24547e-42	-0.340575	0.287	0.446	1.99414e-37
HSPD1	4.58804e-42	-0.471799	0.442	0.532	2.15505e-37
RSL1D1	4.92846e-42	0.416888	0.433	0.239	2.31495e-37
SAR1B	6.42671e-42	-0.318822	0.17	0.3	3.01869e-37
TPST2	9.55405e-42	-0.311559	0.12	0.231	4.48763e-37
SKAP2	1.21195e-41	0.383788	0.332	0.154	5.69266e-37
SNX10	1.2968e-41	0.311741	0.184	0.05	6.0912e-37
ABI3	1.34607e-41	0.294038	0.135	0.024	6.32263e-37
NPC2	1.5126e-41	-0.357192	0.306	0.424	7.10484e-37
POLD4	1.7418e-41	-0.391861	0.165	0.317	8.18142e-37
2001-05-01	2.51958e-41	-0.30216	0.099	0.206	1.18347e-36
LGALS3	2.84453e-41	-0.28883	0.196	0.373	1.3361e-36
PXK	3.00697e-41	0.374146	0.225	0.079	1.4124e-36
ZNF431	3.23377e-41	0.268847	0.18	0.049	1.51893e-36
INSR	3.8787e-41	-0.270808	0.05	0.123	1.82186e-36
2009-09-01	5.23772e-41	0.36499	0.285	0.12	2.46021e-36
SPI1	5.98345e-41	0.326026	0.175	0.049	2.81049e-36
GPBP1	8.06247e-41	-0.358962	0.452	0.541	3.78702e-36
PIP4K2A	1.23483e-40	0.309352	0.224	0.076	5.80011e-36
PRKDC	1.45939e-40	0.303988	0.334	0.157	6.85492e-36
CNOT7	1.98427e-40	0.326031	0.285	0.12	9.32031e-36
CDK14	2.06536e-40	-0.375879	0.132	0.214	9.7012e-36
C1orf56	2.36249e-40	0.309897	0.195	0.059	1.10969e-35
ENO1	2.62285e-40	0.495784	0.423	0.243	1.23198e-35
REEP5	3.17559e-40	-0.307596	0.398	0.483	1.49161e-35
PGGT1B	4.2541e-40	0.254207	0.181	0.05	1.99819e-35
R3HDM2	4.95027e-40	0.298795	0.253	0.097	2.32519e-35
PDLIM2	7.21147e-40	0.271534	0.144	0.031	3.3873e-35
PSMB9	7.21194e-40	0.423046	0.51	0.323	3.38752e-35
SNHG9	7.44876e-40	-0.452281	0.114	0.222	3.49876e-35
RAB8B	8.0054e-40	0.343062	0.245	0.093	3.76022e-35
RAN	1.30946e-39	0.50394	0.55	0.375	6.15066e-35
NCOR1	1.47885e-39	0.374633	0.39	0.208	6.9463e-35
GAPDH	1.677e-39	0.637609	0.763	0.626	7.87706e-35
TBC1D10C	1.78186e-39	0.354806	0.255	0.1	8.36956e-35
SLC15A2	3.38061e-39	-0.271179	0.041	0.135	1.58791e-34
TMED9	3.40277e-39	-0.322991	0.248	0.352	1.59831e-34
ZFAS1	3.49682e-39	0.463403	0.588	0.411	1.64249e-34
CHD1	4.88003e-39	0.324906	0.298	0.132	2.2922e-34
HYOU1	4.96677e-39	-0.291336	0.096	0.203	2.33294e-34
ORMDL1	5.56917e-39	-0.34113	0.371	0.46	2.61589e-34
EIF3D	6.18787e-39	0.384841	0.405	0.224	2.90651e-34
CASP10	7.8889e-39	-0.300942	0.077	0.169	3.70549e-34
ACADVL	9.01617e-39	-0.346766	0.18	0.3	4.23498e-34
SNX22	9.25773e-39	0.254272	0.113	0.016	4.34845e-34
IGF1	9.53276e-39	-0.281435	0.053	0.136	4.47763e-34
STK17B	9.65166e-39	0.417638	0.581	0.4	4.53348e-34
TLK1	1.37177e-38	0.361219	0.312	0.147	6.44336e-34
SCAF11	2.14188e-38	0.370328	0.533	0.343	1.00606e-33
ATF5	2.39554e-38	-0.352203	0.072	0.168	1.12521e-33
MYH9	2.74611e-38	0.372869	0.296	0.134	1.28987e-33
CCT6A	3.15325e-38	0.35163	0.315	0.147	1.48111e-33
SRP14	4.2804e-38	0.458128	0.764	0.622	2.01055e-33
TRAPPC1	6.86397e-38	0.447338	0.368	0.2	3.22408e-33
HSPA4	7.32385e-38	0.325888	0.25	0.099	3.44008e-33
ERP29	7.86133e-38	0.359842	0.662	0.474	3.69254e-33
ANKRD36C	8.2139e-38	-0.400016	0.122	0.216	3.85815e-33
SRSF5	8.95752e-38	-0.349112	0.5	0.591	4.20744e-33
TIPARP	9.00433e-38	-0.285574	0.048	0.146	4.22942e-33
IER5	9.65831e-38	-0.509671	0.173	0.276	4.53661e-33
CSNK1E	1.19647e-37	-0.297084	0.071	0.176	5.61995e-33
ZFAND2A	1.88055e-37	-0.387301	0.042	0.127	8.83312e-33
CUL3	2.48626e-37	0.324548	0.307	0.142	1.16782e-32
CDC42	3.89765e-37	0.434453	0.556	0.38	1.83076e-32
SNRNP70	5.49052e-37	-0.359335	0.251	0.337	2.57895e-32
KLF10	6.25414e-37	-0.315252	0.109	0.184	2.93763e-32
MORF4L1	7.15966e-37	0.412972	0.532	0.351	3.36296e-32
DNAJC10	7.27383e-37	0.296086	0.324	0.156	3.41659e-32
RILPL2	8.67276e-37	0.279886	0.161	0.043	4.07368e-32
AKAP9	8.9021e-37	-0.376282	0.41	0.535	4.1814e-32
MYL12B	9.1409e-37	0.474179	0.595	0.444	4.29357e-32
CAPG	9.70431e-37	0.368536	0.234	0.093	4.55821e-32
PELI1	1.11022e-36	-0.315198	0.06	0.151	5.21481e-32
DOCK8	1.22648e-36	0.32212	0.416	0.234	5.76092e-32
CD180	1.23015e-36	0.294507	0.2	0.068	5.77815e-32
ARPC4	1.3815e-36	0.363188	0.288	0.13	6.48904e-32
ENY2	1.7628e-36	-0.327738	0.304	0.437	8.28007e-32
CDC40	2.48436e-36	0.308018	0.3	0.139	1.16693e-31
PGK1	3.22988e-36	0.390621	0.387	0.218	1.51711e-31
LY96	3.30245e-36	-0.251893	0.16	0.302	1.55119e-31
DST	3.73868e-36	-0.267202	0.029	0.112	1.7561e-31
COQ7	3.83529e-36	-0.306437	0.05	0.139	1.80147e-31
PDIA6	4.40776e-36	-0.327679	0.442	0.529	2.07037e-31
PNP	7.87138e-36	-0.371608	0.097	0.194	3.69726e-31
NUDT4	9.52908e-36	-0.345502	0.146	0.254	4.4759e-31
STAG2	1.32207e-35	0.292257	0.295	0.136	6.20988e-31
METTL8	1.49349e-35	0.277873	0.193	0.064	7.01507e-31
EPB41	1.57298e-35	0.29421	0.265	0.114	7.38844e-31
DRAM2	1.60709e-35	0.320817	0.301	0.143	7.54867e-31
CDC42SE1	1.6698e-35	0.287103	0.247	0.101	7.8432e-31
PDCD4	2.00782e-35	0.451335	0.555	0.383	9.43091e-31
RPL9	2.03979e-35	0.258595	0.964	0.881	9.5811e-31
SIL1	2.32232e-35	-0.281461	0.108	0.207	1.09082e-30
ANXA6	2.351e-35	0.367474	0.345	0.179	1.10429e-30
HIF1A	4.03256e-35	0.285335	0.269	0.118	1.89414e-30
SIPA1	4.70903e-35	0.274852	0.19	0.063	2.21188e-30
SMC1A	7.33982e-35	0.284481	0.246	0.102	3.44759e-30
LDHB	7.62321e-35	0.48328	0.472	0.301	3.5807e-30
DDX6	9.53062e-35	0.270955	0.438	0.257	4.47663e-30
USF2	1.34403e-34	0.36911	0.33	0.168	6.31305e-30
FAM129A	1.37231e-34	-0.271765	0.081	0.171	6.44586e-30
APOBEC3C	1.73685e-34	0.322412	0.246	0.102	8.15817e-30
SKIL	3.01762e-34	0.375629	0.403	0.23	1.41741e-29
CD47	3.35496e-34	0.333501	0.427	0.253	1.57586e-29
PRKACB	5.00967e-34	0.264163	0.218	0.084	2.35309e-29
CISD2	6.6047e-34	-0.273726	0.184	0.297	3.10229e-29
APPL1	7.70139e-34	0.302524	0.286	0.133	3.61742e-29
ARL5A	9.55612e-34	-0.258976	0.102	0.216	4.4886e-29
FBXO22	9.5708e-34	0.26712	0.152	0.042	4.4955e-29
TAOK3	1.7699e-33	0.280526	0.301	0.145	8.31341e-29
LNPEP	1.8128e-33	0.268085	0.307	0.15	8.51488e-29
BAX	2.40739e-33	0.357574	0.243	0.106	1.13078e-28
RNF103	2.65666e-33	-0.263305	0.051	0.132	1.24786e-28
COX6C	2.77519e-33	0.454091	0.6	0.444	1.30353e-28
CTSZ	2.86956e-33	0.339605	0.427	0.255	1.34786e-28
UBALD2	2.92727e-33	-0.308553	0.162	0.284	1.37497e-28
LSM7	3.28012e-33	0.3985	0.512	0.337	1.5407e-28
PA2G4	3.62421e-33	0.378822	0.353	0.192	1.70233e-28
LY9	3.64462e-33	-0.344675	0.15	0.192	1.71191e-28
ADAM28	5.72926e-33	0.272674	0.385	0.216	2.69109e-28
HMGA1	7.17504e-33	0.354116	0.224	0.09	3.37019e-28
TUBB	8.42827e-33	0.442638	0.36	0.2	3.95884e-28
MOB1A	9.00106e-33	0.364145	0.432	0.262	4.22789e-28
CNTRL	9.62335e-33	0.280253	0.278	0.129	4.52018e-28
SRP54	1.49822e-32	-0.318501	0.247	0.335	7.03728e-28
ROCK1	1.53443e-32	0.256734	0.372	0.206	7.20735e-28
TBC1D9	1.54018e-32	0.267451	0.2	0.073	7.23438e-28
GPR160	1.55071e-32	-0.259259	0.106	0.202	7.28386e-28
IRF1	1.95604e-32	-0.405658	0.332	0.401	9.18772e-28
GTPBP1	2.56814e-32	-0.271292	0.05	0.136	1.20628e-27
HIST1H2AG	2.67668e-32	-0.33583	0.038	0.111	1.25726e-27
SLC2A3	2.93717e-32	-0.432419	0.083	0.143	1.37962e-27
ICAM2	3.27272e-32	-0.269419	0.141	0.243	1.53723e-27
DNAJC3	3.58112e-32	-0.319225	0.234	0.368	1.68209e-27
RPA2	4.2069e-32	0.29553	0.215	0.085	1.97602e-27
KHDRBS1	5.08231e-32	0.349261	0.383	0.219	2.38721e-27
NABP1	5.66029e-32	-0.361296	0.145	0.211	2.65869e-27
SUPT16H	6.06603e-32	0.300998	0.271	0.125	2.84927e-27
CUTA	7.57133e-32	-0.265358	0.4	0.499	3.55633e-27
RPL27	8.24647e-32	0.329318	0.881	0.771	3.87345e-27
COMMD3	1.05437e-31	-0.288826	0.252	0.362	4.95248e-27
ARHGAP15	1.12877e-31	0.268633	0.254	0.113	5.30194e-27
SLC44A1	1.17504e-31	-0.29567	0.133	0.226	5.5193e-27
TXNDC5	1.23259e-31	-0.258514	0.087	0.163	5.78961e-27
GLIPR1	1.59413e-31	0.287964	0.302	0.151	7.48777e-27
RAPGEF2	1.86955e-31	-0.25646	0.06	0.133	8.78148e-27
CLPTM1L	1.91165e-31	-0.314108	0.228	0.327	8.97922e-27
HLA-DRB5	2.00099e-31	0.526388	0.241	0.111	9.39886e-27
DSTN	2.203e-31	-0.263129	0.214	0.363	1.03477e-26
NXF1	2.58998e-31	-0.263253	0.03	0.105	1.21654e-26
CHST12	2.62565e-31	-0.260204	0.119	0.203	1.2333e-26
ESR2	2.6338e-31	-0.272166	0.067	0.121	1.23712e-26
NANS	2.71684e-31	-0.278912	0.19	0.32	1.27613e-26
ARF6	3.17306e-31	0.286344	0.331	0.174	1.49042e-26
ANP32E	6.38355e-31	0.361699	0.341	0.183	2.99842e-26
P2RX5	6.85701e-31	0.284559	0.2	0.076	3.2208e-26
RPN2	7.44333e-31	-0.293346	0.279	0.371	3.49621e-26
CNPY2	7.56161e-31	-0.265477	0.294	0.365	3.55176e-26
UBA2	7.74368e-31	0.266566	0.239	0.104	3.63728e-26
PGAM1	8.42188e-31	0.324193	0.237	0.106	3.95584e-26
APOBEC3G	8.48904e-31	0.276382	0.2	0.076	3.98739e-26
ACAP1	9.19909e-31	0.303761	0.383	0.22	4.3209e-26
SLC25A6	9.40177e-31	0.364327	0.749	0.597	4.41611e-26
ELOVL5	1.08291e-30	0.274243	0.172	0.059	5.08654e-26
XRCC6	1.27603e-30	0.342803	0.365	0.206	5.99365e-26
AP2M1	1.58059e-30	0.317423	0.253	0.117	7.42419e-26
TRA2A	2.12262e-30	-0.333579	0.19	0.294	9.97016e-26
CHMP1B	3.29356e-30	-0.355953	0.086	0.178	1.54702e-25
KTN1	3.47063e-30	0.322534	0.512	0.341	1.63019e-25
CCT5	3.62923e-30	0.327362	0.285	0.142	1.70468e-25
PMM2	4.05704e-30	-0.26626	0.107	0.171	1.90563e-25
IK	4.6248e-30	0.317486	0.358	0.201	2.17232e-25
2001-09-01	5.117e-30	0.291362	0.265	0.125	2.4035e-25
TMEM167A	5.40456e-30	-0.258295	0.212	0.33	2.53858e-25
NUB1	5.95911e-30	0.295954	0.225	0.096	2.79905e-25
FCER2	6.08372e-30	0.331878	0.15	0.046	2.85759e-25
DNAJC8	6.57705e-30	0.374745	0.381	0.224	3.0893e-25
NCL	8.72003e-30	0.397443	0.693	0.563	4.09588e-25
HSPA8	9.03954e-30	-0.334891	0.656	0.678	4.24596e-25
CCT3	9.94276e-30	0.343032	0.372	0.215	4.67021e-25
PDCD2	1.26394e-29	0.258166	0.261	0.123	5.93686e-25
ABHD5	1.27851e-29	-0.301725	0.04	0.122	6.00529e-25
CTSH	1.38074e-29	0.332345	0.395	0.236	6.48548e-25
HADHA	1.66629e-29	0.329745	0.365	0.207	7.82675e-25
EMB	1.6707e-29	0.303529	0.366	0.209	7.84746e-25
TRAF3IP3	1.83077e-29	0.285835	0.384	0.223	8.59931e-25
CDC123	1.90956e-29	0.279722	0.211	0.088	8.96941e-25
UBE2I	2.1364e-29	0.358687	0.446	0.286	1.00349e-24
UBXN1	2.21861e-29	0.344828	0.454	0.289	1.0421e-24
MARCKSL1	2.52867e-29	0.589599	0.318	0.18	1.18774e-24
TCL1A	2.83063e-29	0.616427	0.163	0.059	1.32958e-24
KPNB1	3.99223e-29	0.257971	0.305	0.159	1.87519e-24
ATP2A2	4.41315e-29	-0.258611	0.11	0.174	2.0729e-24
MTRNR2L1	4.9445e-29	-0.314971	0.056	0.133	2.32248e-24
ZNF331	6.71154e-29	-0.357032	0.067	0.119	3.15248e-24
TMEM50B	6.98944e-29	-0.263992	0.162	0.237	3.28301e-24
RHOG	7.76397e-29	0.297528	0.189	0.073	3.64682e-24
IQCB1	1.30754e-28	-0.256267	0.176	0.239	6.14165e-24
ECH1	1.50364e-28	0.350081	0.329	0.184	7.06273e-24
PHPT1	1.74231e-28	-0.269888	0.269	0.382	8.18379e-24
SRSF3	2.28776e-28	-0.313712	0.443	0.533	1.07458e-23
ARL5B	2.3015e-28	-0.251984	0.046	0.118	1.08104e-23
MT2A	2.45497e-28	-0.318562	0.117	0.23	1.15312e-23
SSBP4	2.49115e-28	0.252037	0.187	0.072	1.17012e-23
MORC3	2.70371e-28	0.273203	0.219	0.094	1.26996e-23
CHURC1	2.9452e-28	0.310789	0.335	0.185	1.38339e-23
HIST4H4	3.03494e-28	-0.266689	0.047	0.112	1.42554e-23
BRD7	3.54783e-28	0.279344	0.289	0.147	1.66645e-23
OSBPL8	4.15132e-28	0.278294	0.271	0.134	1.94992e-23
MT1X	4.30414e-28	-0.262812	0.056	0.149	2.0217e-23
STT3B	4.48868e-28	-0.272307	0.205	0.264	2.10838e-23
TLE4	4.89864e-28	-0.363102	0.163	0.225	2.30094e-23
NFKBID	4.91105e-28	-0.340549	0.091	0.178	2.30677e-23
SH3KBP1	5.05961e-28	0.313508	0.295	0.154	2.37655e-23
ARL4A	6.3901e-28	-0.273039	0.074	0.167	3.00149e-23
TBCB	6.80621e-28	0.291479	0.194	0.081	3.19695e-23
NT5C	7.36234e-28	0.256336	0.296	0.154	3.45817e-23
CYTIP	1.07036e-27	-0.293439	0.31	0.421	5.02758e-23
CRIP1	1.19542e-27	-0.384339	0.095	0.2	5.61499e-23
CAT	1.44281e-27	0.260495	0.205	0.085	6.77704e-23
CD38	1.52942e-27	-0.291846	0.18	0.278	7.18386e-23
HLA-A	1.61946e-27	0.345321	0.711	0.703	7.60675e-23
MON2	2.451e-27	-0.262825	0.108	0.165	1.15126e-22
MGST3	3.32702e-27	-0.258703	0.29	0.398	1.56274e-22
C9orf78	3.41407e-27	0.289257	0.282	0.144	1.60363e-22
EVI2A	3.89008e-27	-0.267207	0.146	0.223	1.82721e-22
CD81	5.35839e-27	0.336846	0.488	0.333	2.51689e-22
HNRNPA1	5.53464e-27	0.36344	0.716	0.59	2.59968e-22
PABPC4	5.61894e-27	-0.314256	0.365	0.502	2.63927e-22
RASGEF1B	7.62861e-27	-0.308761	0.108	0.186	3.58323e-22
CSNK2A1	9.73533e-27	0.258293	0.232	0.108	4.57278e-22
PDCD10	1.08802e-26	0.270898	0.269	0.135	5.11053e-22
NAMPT	1.18603e-26	-0.312779	0.105	0.188	5.57092e-22
DDX3X	1.53556e-26	-0.297144	0.375	0.391	7.21267e-22
SMS	1.64643e-26	0.281962	0.19	0.078	7.73345e-22
VMP1	1.67212e-26	-0.303858	0.173	0.233	7.85412e-22
LSM14A	1.7664e-26	0.275646	0.28	0.145	8.29698e-22
BCAS2	1.7978e-26	-0.349925	0.165	0.243	8.44446e-22
ITM2C	2.1918e-26	-0.32217	0.267	0.38	1.02951e-21
SAMSN1	3.22508e-26	0.318927	0.259	0.13	1.51485e-21
ERLEC1	3.99973e-26	-0.267872	0.238	0.363	1.87871e-21
SNAP23	4.53987e-26	0.270909	0.257	0.127	2.13242e-21
ANXA11	6.04056e-26	0.279036	0.267	0.136	2.83731e-21
ERC1	7.09921e-26	-0.278797	0.11	0.17	3.33457e-21
2006-09-01	8.36675e-26	0.303297	0.471	0.314	3.92995e-21
SNX6	8.92514e-26	0.332083	0.327	0.191	4.19223e-21
IFNGR2	1.11939e-25	0.272395	0.227	0.106	5.25791e-21
SH3BP5	1.12641e-25	0.292049	0.275	0.142	5.29087e-21
ANP32B	1.21383e-25	0.410802	0.55	0.406	5.70146e-21
RAP1B	1.25631e-25	0.335128	0.435	0.282	5.901e-21
OSTF1	1.28155e-25	0.305044	0.26	0.133	6.01955e-21
PARP14	1.41758e-25	0.283068	0.371	0.222	6.65853e-21
FXR1	1.5537e-25	0.257846	0.337	0.194	7.29788e-21
TNFAIP8	1.58372e-25	0.313874	0.53	0.375	7.43891e-21
NDUFB2	2.53094e-25	0.396025	0.482	0.344	1.18881e-20
SMARCB1	2.79491e-25	0.382491	0.454	0.311	1.3128e-20
RBBP6	3.26564e-25	-0.31164	0.189	0.259	1.53391e-20
SLC25A3	3.56607e-25	0.356174	0.568	0.421	1.67502e-20
XRN1	4.08841e-25	-0.285507	0.217	0.287	1.92037e-20
SERPINB1	4.11368e-25	0.302362	0.307	0.17	1.93224e-20
LRRFIP1	4.2891e-25	0.256408	0.371	0.224	2.01463e-20
ANP32A	4.34846e-25	0.294135	0.335	0.193	2.04252e-20
OTUD1	4.39897e-25	-0.283124	0.092	0.164	2.06624e-20
CLNS1A	5.40395e-25	0.285198	0.298	0.163	2.53829e-20
NDUFA13	5.58937e-25	0.351384	0.408	0.262	2.62538e-20
TWF2	7.10155e-25	0.250296	0.153	0.056	3.33567e-20
MIAT	7.39939e-25	-0.256121	0.054	0.111	3.47557e-20
RBMX	1.07626e-24	0.257446	0.428	0.276	5.05529e-20
RFTN1	1.15835e-24	0.270897	0.111	0.031	5.44087e-20
YPEL3	1.24033e-24	0.315666	0.363	0.219	5.82595e-20
FRG1	1.37871e-24	0.27481	0.249	0.125	6.47592e-20
SNRPD2	1.51487e-24	0.393424	0.563	0.421	7.1155e-20
APEX1	1.67905e-24	0.313343	0.345	0.207	7.88666e-20
VPS4B	2.38008e-24	0.280672	0.272	0.143	1.11795e-19
ILF3	2.73075e-24	0.262585	0.3	0.166	1.28266e-19
TOMM22	4.8402e-24	0.335936	0.284	0.159	2.27349e-19
S100A4	5.96434e-24	0.448303	0.317	0.189	2.80151e-19
CD99	6.18724e-24	0.283492	0.343	0.204	2.90621e-19
CD48	6.73768e-24	0.310714	0.651	0.502	3.16475e-19
COX4I1	6.80343e-24	0.331696	0.793	0.672	3.19564e-19
AKAP17A	7.50854e-24	-0.277009	0.156	0.222	3.52684e-19
CBX3	8.35761e-24	0.308378	0.406	0.259	3.92565e-19
NUFIP2	1.67723e-23	-0.274663	0.22	0.285	7.87813e-19
LMO4	1.68263e-23	-0.27352	0.31	0.411	7.90349e-19
CCT4	1.91499e-23	0.275375	0.355	0.215	8.99492e-19
OAZ1	2.07791e-23	0.292168	0.84	0.727	9.76013e-19
HIGD2A	3.82424e-23	0.362403	0.423	0.284	1.79628e-18
BOD1L1	4.15307e-23	0.277703	0.502	0.355	1.95074e-18
PDLIM1	4.19998e-23	0.301264	0.304	0.173	1.97277e-18
SYF2	4.23029e-23	0.297634	0.421	0.276	1.98701e-18
NAP1L1	4.8254e-23	0.304405	0.594	0.451	2.26654e-18
UQCRB	5.93682e-23	0.358921	0.732	0.625	2.78858e-18
CHCHD10	6.33449e-23	0.374467	0.627	0.489	2.97537e-18
ANAPC16	6.86097e-23	0.31336	0.589	0.442	3.22267e-18
RPS4Y1	8.37211e-23	0.436448	0.375	0.317	3.93247e-18
UBE2D2	9.18267e-23	0.328793	0.49	0.346	4.31319e-18
MAT2A	1.13269e-22	-0.274574	0.155	0.205	5.32038e-18
PHB2	1.14289e-22	0.314651	0.354	0.222	5.36825e-18
RNASET2	1.63732e-22	0.287224	0.523	0.376	7.69068e-18
SUMO2	1.69615e-22	0.348035	0.64	0.512	7.96698e-18
MIDN	2.66449e-22	-0.341288	0.166	0.236	1.25154e-17
BCLAF1	8.34039e-22	-0.25809	0.36	0.428	3.91756e-17
CASP4	1.04137e-21	0.269604	0.304	0.176	4.89143e-17
COX8A	2.07235e-21	0.346342	0.445	0.311	9.73404e-17
DLG1	2.37987e-21	-0.267915	0.149	0.215	1.11785e-16
PPP2R5C	2.96603e-21	-0.291255	0.239	0.32	1.39318e-16
PAIP2	3.73093e-21	0.311723	0.378	0.245	1.75246e-16
CMPK1	4.91089e-21	0.330099	0.366	0.237	2.30669e-16
INTS6	6.32954e-21	-0.279917	0.179	0.21	2.97305e-16
EZR	8.08055e-21	0.34004	0.511	0.373	3.79551e-16
BTG1	1.8964e-20	-0.370877	0.734	0.787	8.90758e-16
LRMP	1.99056e-20	0.306343	0.228	0.118	9.34988e-16
CIB1	3.13597e-20	0.348187	0.404	0.286	1.473e-15
METAP2	3.16216e-20	0.352681	0.295	0.174	1.4853e-15
NHP2	4.01825e-20	0.284735	0.267	0.151	1.88741e-15
MEAF6	4.1704e-20	0.253384	0.29	0.169	1.95888e-15
SDHD	4.53185e-20	0.279246	0.257	0.147	2.12866e-15
FNBP1	5.31916e-20	0.284723	0.44	0.305	2.49846e-15
C11orf58	7.31182e-20	0.319531	0.503	0.37	3.43443e-15
CNBP	7.31671e-20	0.297418	0.518	0.382	3.43673e-15
HIST1H1C	9.82538e-20	-0.287169	0.227	0.266	4.61508e-15
BLOC1S1	1.26513e-19	0.279468	0.344	0.218	5.94243e-15
MT-ATP8	1.3324e-19	-0.290948	0.42	0.52	6.25844e-15
NDUFC1	1.37613e-19	0.266381	0.329	0.204	6.46382e-15
RGS10	1.47829e-19	0.29989	0.2	0.105	6.94367e-15
BLOC1S2	1.50663e-19	0.267398	0.209	0.108	7.0768e-15
PTPN1	1.62983e-19	0.256733	0.265	0.15	7.65549e-15
CCL5	1.72632e-19	-0.264639	0.039	0.106	8.10868e-15
TFRC	2.00509e-19	-0.282728	0.087	0.155	9.4181e-15
SNRPB	3.08529e-19	0.30748	0.366	0.242	1.44919e-14
PPM1G	4.34811e-19	0.256215	0.299	0.18	2.04235e-14
BIRC3	4.61443e-19	-0.281371	0.397	0.408	2.16744e-14
AES	5.71891e-19	0.314713	0.369	0.249	2.68623e-14
SLC20A1	8.03452e-19	-0.269856	0.061	0.118	3.7739e-14
PPP1CA	8.45415e-19	0.286809	0.364	0.244	3.971e-14
H3F3A	8.58215e-19	0.283258	0.857	0.799	4.03112e-14
CAPZA1	9.76456e-19	0.281567	0.395	0.267	4.58651e-14
NDUFB9	2.74495e-18	0.265769	0.301	0.186	1.28933e-13
PFDN5	2.95189e-18	0.282512	0.858	0.77	1.38653e-13
TALDO1	3.38407e-18	0.299928	0.31	0.197	1.58953e-13
EIF5A	4.52691e-18	0.319588	0.406	0.284	2.12633e-13
CAST	7.07501e-18	0.287075	0.439	0.313	3.3232e-13
FBL	9.02603e-18	0.27415	0.273	0.167	4.23962e-13
RGS16	1.83447e-17	-0.254228	0.054	0.11	8.6167e-13
TCF4	1.88665e-17	0.265487	0.503	0.377	8.8618e-13
PSME1	2.2734e-17	0.312689	0.598	0.471	1.06784e-12
SERF2	3.73809e-17	0.293898	0.888	0.818	1.75582e-12
PTMA	1.29536e-16	0.250429	0.948	0.927	6.08441e-12
PGLS	3.65872e-16	0.280132	0.271	0.174	1.71854e-11
UQCR10	4.05071e-16	0.309867	0.516	0.395	1.90266e-11
PTP4A2	5.36457e-16	0.267164	0.457	0.338	2.51979e-11
FKBP1A	7.23674e-16	0.282642	0.293	0.193	3.39917e-11
FCRL2	7.62165e-16	0.273856	0.335	0.232	3.57996e-11
LSM6	9.96084e-16	0.285889	0.307	0.206	4.67871e-11
SRRM1	1.47945e-15	0.261233	0.505	0.385	6.94914e-11
ARPC5L	1.6427e-15	0.274017	0.315	0.209	7.71591e-11
TSTD1	2.0341e-15	0.254687	0.441	0.32	9.55437e-11
EIF3K	3.08301e-15	0.269505	0.635	0.516	1.44812e-10
COX6B1	3.48459e-15	0.306804	0.624	0.515	1.63674e-10
MINOS1	3.53098e-15	0.292254	0.377	0.266	1.65854e-10
CLTA	3.71279e-15	0.268728	0.347	0.24	1.74394e-10
TCEA1	5.96376e-15	0.303776	0.566	0.453	2.80124e-10
UBE2N	6.13036e-15	0.258764	0.308	0.203	2.87949e-10
BZW1	7.95964e-15	0.279268	0.35	0.245	3.73872e-10
LSM2	1.04431e-14	0.255537	0.278	0.18	4.90524e-10
TMSB10	4.36099e-14	0.310544	0.896	0.892	2.0484e-09
RAP1A	5.52345e-14	0.267781	0.304	0.207	2.59442e-09
SRP9	7.09881e-14	0.250796	0.388	0.277	3.33438e-09
DDX17	1.58029e-13	-0.259183	0.623	0.704	7.42276e-09
FAM107B	1.59565e-13	0.303077	0.45	0.343	7.49491e-09
TFF3	2.13018e-13	0.307967	0.137	0.067	1.00057e-08
PYCARD	2.35648e-13	0.270677	0.256	0.169	1.10686e-08
APRT	3.52744e-13	0.303317	0.512	0.412	1.65688e-08
RPL17	1.22909e-12	0.273262	0.463	0.358	5.77317e-08
HMGN2	1.34869e-12	0.321432	0.612	0.519	6.33492e-08
IGBP1	1.36556e-12	0.276126	0.274	0.188	6.41417e-08
C1QBP	6.82695e-12	0.258991	0.385	0.286	3.20669e-07
PSMA7	1.56822e-11	0.254867	0.516	0.413	7.36608e-07
GABARAPL2	2.23314e-11	0.256698	0.364	0.27	1.04893e-06
GPX4	5.49958e-11	0.287713	0.49	0.393	2.58321e-06
PPP1R14B	6.62857e-11	0.292127	0.351	0.268	3.11351e-06
BANF1	1.69892e-10	0.251091	0.32	0.236	7.97998e-06
TBCA	2.12201e-10	0.301268	0.468	0.385	9.96727e-06
SLC25A5	9.27348e-08	0.292201	0.462	0.401	0.00435585
STMN1	1.99342e-05	0.359131	0.122	0.1	0.936331

## Sheet: Myeloid
Supplementary table 3b Myeloid cell genes differentially expressed between three-step protease (positive avg_logFC is upregulated) and one-step collagenase protocol (negative avg_logFC is upregulated)
	p_val	avg_logFC	pct.1	pct.2	p_val_adj
GNB2L1	1.35985e-91	-2.51978	0	0.882	6.38733e-87
ATP5E	1.35985e-91	-2.48237	0	0.882	6.38733e-87
IGJ	4.09634e-90	-2.35622	0	0.873	1.92409e-85
ATP5L	1.15299e-88	-1.9775	0	0.864	5.41572e-84
GPX1	7.58551e-86	-2.26433	0	0.845	3.56299e-81
ATP5G2	1.78653e-84	-1.86394	0	0.836	8.3915e-80
HSPA1B	3.98497e-84	-2.66131	0.083	0.909	1.87178e-79
HSPA1A	1.80747e-83	-2.98553	0.255	0.964	8.48988e-79
FOSB	6.73643e-78	-2.66247	0.093	0.945	3.16417e-73
FOS	1.56711e-75	-2.72661	0.24	0.936	7.36088e-71
ATP5D	3.1447e-74	-1.33534	0	0.764	1.4771e-69
TCEB2	5.01694e-73	-1.27996	0	0.755	2.35651e-68
ATP5F1E	4.92048e-72	3.03887	0.866	0	2.3112e-67
JUN	8.75773e-70	-2.87849	0.124	0.891	4.11359e-65
C1orf63	2.33303e-68	-1.44242	0	0.718	1.09585e-63
TMEM66	4.19094e-66	-1.21666	0	0.7	1.96853e-61
ATP5G3	4.19094e-66	-1.26102	0	0.7	1.96853e-61
FAM26F	5.38529e-65	-1.29372	0	0.691	2.52953e-60
RACK1	1.26401e-63	2.81074	0.818	0	5.93717e-59
ATP5J	8.20952e-63	-1.21221	0	0.673	3.85609e-58
C14orf2	9.755e-62	-1.18316	0	0.664	4.58202e-57
AMICA1	9.755e-62	-1.6203	0	0.664	4.58202e-57
DUSP1	3.16413e-60	-2.07576	0.222	0.936	1.48622e-55
USMG5	1.41642e-58	-1.12682	0	0.636	6.65308e-54
TMBIM4.1	1.41642e-58	-1.01782	0	0.636	6.65308e-54
ATP5C1	1.53188e-57	-1.01149	0	0.627	7.19539e-53
FYB	1.53188e-57	-1.06561	0	0.627	7.19539e-53
UQCR11.1	1.62078e-56	-0.993287	0	0.618	7.61299e-52
ATP5I	1.67859e-55	-1.08144	0	0.609	7.88449e-51
ATPIF1	1.67859e-55	-1.10453	0	0.609	7.88449e-51
DNAJB1	3.01727e-55	-1.83006	0.098	0.809	1.41724e-50
ATP5B	1.70262e-54	-0.936532	0	0.6	7.99737e-50
PPP1R15A	4.5598e-54	-1.65208	0.086	0.809	2.14178e-49
U2AF1	1.59009e-53	-1.15958	0.02	0.673	7.46882e-49
MYEOV2	1.69228e-53	-0.872073	0	0.591	7.94882e-49
GLTSCR2	1.69228e-53	-0.955957	0	0.591	7.94882e-49
IGLL5	1.69228e-53	-1.07692	0	0.591	7.94882e-49
C11orf31	1.64902e-52	-0.927019	0	0.582	7.74563e-48
LINC00936	1.64902e-52	-1.41045	0	0.582	7.74563e-48
ATP5F1	1.57611e-51	-0.869076	0	0.573	7.40315e-47
SF3B14	1.57611e-51	-0.964785	0	0.573	7.40315e-47
C19orf43	1.57611e-51	-1.00552	0	0.573	7.40315e-47
ATP5J2	1.57611e-51	-1.01169	0	0.573	7.40315e-47
IL8	1.57611e-51	-3.0029	0	0.573	7.40315e-47
C14orf166	1.57611e-51	-0.787052	0	0.573	7.40315e-47
EIF4A1	1.42596e-50	-1.50944	0.197	0.873	6.6979e-46
HN1	1.47826e-50	-0.923051	0	0.564	6.94355e-46
JUND	2.39387e-50	-1.53856	0.399	0.945	1.12442e-45
C19orf60	1.36117e-49	-0.98196	0	0.555	6.39354e-45
ATP5H	1.36117e-49	-0.896459	0	0.555	6.39354e-45
ATP5G1	1.09381e-47	-0.817011	0	0.536	5.13772e-43
MATR3	1.09381e-47	-0.882023	0	0.536	5.13772e-43
ATP5O	1.09381e-47	-0.901769	0	0.536	5.13772e-43
NDUFB8.1	9.5533e-47	-0.793517	0	0.527	4.48728e-42
SHFM1	9.5533e-47	-0.844976	0	0.527	4.48728e-42
CCNL1	2.67167e-46	-1.49455	0.164	0.818	1.25491e-41
ATP5MC2	1.43729e-45	2.19305	0.679	0	6.75108e-41
JUNB	1.95344e-45	-1.73107	0.28	0.873	9.17552e-41
ZFP36	7.3402e-44	-1.57046	0.247	0.882	3.44777e-39
KLF6	1.39111e-43	-1.88422	0.303	0.873	6.5342e-39
KLF4	2.89911e-43	-1.46072	0.098	0.745	1.36174e-38
SELK	3.79772e-42	-1.06389	0	0.482	1.78383e-37
NR4A2	5.44712e-42	-1.72656	0.076	0.709	2.55856e-37
ATP5MG	6.49826e-42	2.07806	0.644	0	3.0523e-37
NHP2L1	3.01353e-41	-0.716011	0	0.473	1.41549e-36
C7orf73	3.01353e-41	-0.690745	0	0.473	1.41549e-36
IER5	3.96385e-41	-1.4678	0.119	0.755	1.86186e-36
ATP5A1	2.35598e-40	-0.741812	0	0.464	1.10663e-35
GADD45B	2.37039e-40	-1.48159	0.129	0.782	1.1134e-35
CD83	1.70651e-39	-1.28562	0.088	0.727	8.01563e-35
C10orf54	1.81525e-39	-0.710837	0	0.455	8.52641e-35
LINC00493	1.81525e-39	-0.674328	0	0.455	8.52641e-35
FAM105A	1.81525e-39	-0.693851	0	0.455	8.52641e-35
MIR24-2	1.37877e-38	-1.08408	0	0.445	6.47624e-34
MRP63	1.37877e-38	-0.668586	0	0.445	6.47624e-34
RP11-1143G9.4	1.37877e-38	-1.24896	0	0.445	6.47624e-34
IER2	3.32502e-38	-1.52091	0.205	0.827	1.5618e-33
MTRNR2L8	3.03519e-37	-1.35388	0.194	0.836	1.42566e-32
EGR1	3.1625e-37	-1.59796	0.083	0.691	1.48546e-32
FAM46A	7.62874e-37	-0.943275	0	0.427	3.5833e-32
NEAT1	1.39438e-36	-1.01469	0.402	0.991	6.54954e-32
TRA2B	2.29772e-36	-1.39044	0.205	0.791	1.07926e-31
DDX5	3.6179e-36	-1.12839	0.467	0.964	1.69936e-31
2015-09-01	5.5601e-36	-0.581133	0	0.418	2.61164e-31
CECR1	5.5601e-36	-0.694995	0	0.418	2.61164e-31
HNRNPU-AS1	5.5601e-36	-0.8135	0	0.418	2.61164e-31
NR4A1	2.041e-35	-1.06919	0.058	0.627	9.58677e-31
PHACTR1	3.76218e-35	-1.48994	0.078	0.645	1.76713e-30
KIAA1598	3.99906e-35	-0.63174	0	0.409	1.8784e-30
RP11-349A22.5	3.99906e-35	-0.681647	0	0.409	1.8784e-30
SEPP1	3.99906e-35	-2.35368	0	0.409	1.8784e-30
PMAIP1	5.01405e-35	-1.1942	0.028	0.518	2.35515e-30
C19orf10	2.83913e-34	-0.55907	0	0.4	1.33357e-29
CCL3	1.20573e-33	-2.32193	0.061	0.591	5.66343e-29
TSC22D3	1.33706e-33	-0.853444	0.169	0.791	6.28028e-29
KIAA1033	1.99005e-33	-0.55704	0	0.391	9.34747e-29
C9orf142	1.99005e-33	-0.588098	0	0.391	9.34747e-29
HSP90AA1	2.07684e-33	-1.25961	0.652	0.964	9.7551e-29
ALDOA	2.09379e-33	-0.889413	0.081	0.645	9.83475e-29
RGS2	5.04295e-33	-1.48739	0.157	0.745	2.36873e-28
SIK1	1.18336e-32	-0.762239	0.003	0.409	5.55834e-28
CD97	1.37752e-32	-0.623065	0	0.382	6.47034e-28
PRMT10	1.37752e-32	-0.699836	0	0.382	6.47034e-28
MGEA5	1.37752e-32	-0.519029	0	0.382	6.47034e-28
PTPLAD2	9.41847e-32	-0.472986	0	0.373	4.42395e-27
PSMA2.1	9.41847e-32	-0.498561	0	0.373	4.42395e-27
LINC00657	9.41847e-32	-0.518429	0	0.373	4.42395e-27
ILF3-AS1	6.36221e-31	-0.707055	0	0.364	2.9884e-26
PHGR1	1.61281e-30	0.326471	0.323	0.809	7.57554e-26
KLF2	2.27235e-30	-1.12329	0.114	0.682	1.06734e-25
ERBB2IP	4.24692e-30	-0.625127	0	0.355	1.99482e-25
LSMD1	4.24692e-30	-0.507194	0	0.355	1.99482e-25
RTFDC1	4.24692e-30	-0.512027	0	0.355	1.99482e-25
SELT	4.24692e-30	-0.515858	0	0.355	1.99482e-25
SEPW1	4.24692e-30	-0.590541	0	0.355	1.99482e-25
UQCR11	5.39185e-30	1.76547	0.508	0	2.53261e-25
SELENOP	1.31964e-29	3.11757	0.503	0	6.19849e-25
TCEB1	2.80199e-29	-0.540354	0	0.345	1.31612e-24
C16orf13	2.80199e-29	-0.471423	0	0.345	1.31612e-24
MALAT1	3.78446e-29	-1.03595	0.699	1	1.7776e-24
RGS1	3.79741e-29	-1.45175	0.22	0.773	1.78368e-24
WSB1	5.54317e-29	-0.997227	0.278	0.855	2.60368e-24
POLD4	6.22612e-29	-0.683127	0.045	0.527	2.92447e-24
ELOB	1.19844e-28	1.5011	0.49	0	5.6292e-24
ATP5MF	1.19844e-28	1.61155	0.49	0	5.6292e-24
MTRNR2L2	1.82758e-28	-0.742083	0	0.336	8.58431e-24
C17orf89	1.82758e-28	-0.527828	0	0.336	8.58431e-24
C1orf86	1.82758e-28	-0.498874	0	0.336	8.58431e-24
ATP5MC3	4.40981e-28	1.6857	0.482	0	2.07133e-23
CHMP1B	6.00939e-28	-1.23327	0.144	0.664	2.82267e-23
ATP5MD	6.78488e-28	1.58417	0.48	0	3.18692e-23
NFKBIZ	7.49479e-28	-1.09393	0.091	0.591	3.52038e-23
WAPAL	1.17866e-27	-0.445495	0	0.327	5.53627e-23
ATF3	5.11414e-27	-1.22719	0.091	0.6	2.40216e-22
SMEK1	7.51771e-27	-0.553416	0	0.318	3.53115e-22
IFI30	1.08098e-26	-1.23818	0.076	0.545	5.07746e-22
SRSF7	1.52414e-26	-1.19687	0.275	0.8	7.15903e-22
WHSC1L1	4.74302e-26	-0.490723	0	0.309	2.22784e-21
ZC3H11A	4.74302e-26	-0.559973	0	0.309	2.22784e-21
C17orf62	4.74302e-26	-0.389162	0	0.309	2.22784e-21
FAM60A	4.74302e-26	-0.442187	0	0.309	2.22784e-21
IFRD1	8.30144e-26	-0.903668	0.058	0.518	3.89927e-21
RASGEF1B	1.21213e-25	-0.986654	0.063	0.527	5.69349e-21
BTG1	1.89126e-25	-0.716305	0.333	0.882	8.88346e-21
NAMPT	1.91812e-25	-1.0638	0.22	0.745	9.0096e-21
ATP5PF	2.3838e-25	1.36564	0.444	0	1.1197e-20
VIMP	2.96058e-25	-0.49845	0	0.3	1.39061e-20
RP11-343N15.5	2.96058e-25	-0.486586	0	0.3	1.39061e-20
GBAS	2.96058e-25	-0.405489	0	0.3	1.39061e-20
MCL1	3.31691e-25	-0.974624	0.288	0.809	1.55798e-20
SLC2A3	1.06077e-24	-0.906992	0.04	0.464	4.98253e-20
C11orf73	1.82865e-24	-0.392604	0	0.291	8.58935e-20
RP11-220I1.1	1.82865e-24	-0.436277	0	0.291	8.58935e-20
LINC00998	1.82865e-24	-0.490722	0	0.291	8.58935e-20
SMEK2	1.82865e-24	-0.356714	0	0.291	8.58935e-20
H3F3B	1.92765e-24	-0.942063	0.657	0.955	9.05439e-20
GPR183	2.38642e-24	-1.17404	0.136	0.636	1.12092e-19
MYADM	3.8475e-24	-0.990606	0.141	0.627	1.80721e-19
ATP5MPL	3.99246e-24	1.55602	0.427	0	1.8753e-19
TNFAIP3	6.87914e-24	-1.17182	0.073	0.527	3.2312e-19
NR4A3	7.74007e-24	-1.0116	0.01	0.355	3.63559e-19
SGK1	9.08241e-24	-1.12682	0.164	0.682	4.2661e-19
SQRDL	1.11788e-23	-0.452819	0	0.282	5.25081e-19
WBSCR22	1.11788e-23	-0.527182	0	0.282	5.25081e-19
ADRBK1	1.11788e-23	-0.540998	0	0.282	5.25081e-19
SETD5-AS1	1.11788e-23	-0.71879	0	0.282	5.25081e-19
PPP1R10	2.44446e-23	-0.880803	0.174	0.682	1.14819e-18
ATP5ME	2.86314e-23	1.4861	0.414	0	1.34485e-18
KDM6B	2.92315e-23	-0.837	0.076	0.509	1.37303e-18
IL1B	3.51195e-23	-1.69409	0.083	0.536	1.6496e-18
XIST	5.81457e-23	-1.27408	0.056	0.482	2.73116e-18
ATP5F1D	6.23563e-23	1.30216	0.409	0	2.92894e-18
LAPTM5	6.47381e-23	0.416752	0.485	0.718	3.04081e-18
AGPAT9	6.76479e-23	-0.410046	0	0.273	3.17749e-18
MMP24-AS1	6.76479e-23	-0.316408	0	0.273	3.17749e-18
SCO2	6.76479e-23	-0.374891	0	0.273	3.17749e-18
LINC00152	6.76479e-23	-0.46087	0	0.273	3.17749e-18
PAPD4	6.76479e-23	-0.465769	0	0.273	3.17749e-18
MT-ND4L	1.22418e-22	-0.663585	0.475	0.955	5.75008e-18
FUS	2.58023e-22	-0.903143	0.263	0.764	1.21196e-17
EGR2	2.68412e-22	-0.996622	0.028	0.4	1.26076e-17
MT-ND5	2.70256e-22	-0.776779	0.677	1	1.26942e-17
HMHA1	4.05304e-22	-0.380011	0	0.264	1.90375e-17
KIAA0247	4.05304e-22	-0.393827	0	0.264	1.90375e-17
ADRBK2	4.05304e-22	-0.362158	0	0.264	1.90375e-17
MESDC2	4.05304e-22	-0.402321	0	0.264	1.90375e-17
C7orf55-LUC7L2	4.05304e-22	-0.41288	0	0.264	1.90375e-17
EIF5	4.51379e-22	-0.473021	0.298	0.809	2.12017e-17
TRIR	1.93848e-21	1.22798	0.386	0	9.10523e-17
ATP5PD	1.93848e-21	1.20187	0.386	0	9.10523e-17
RNU11	2.40466e-21	-0.497615	0	0.255	1.12949e-16
C11orf48	2.40466e-21	-0.347385	0	0.255	1.12949e-16
MIR142	2.40466e-21	-0.39694	0	0.255	1.12949e-16
ARL5B	2.45863e-21	-0.848622	0.048	0.427	1.15484e-16
N4BP2L2	2.76363e-21	-0.587336	0.293	0.8	1.29811e-16
SARAF	4.10195e-21	1.19883	0.381	0	1.92673e-16
OTUD1	5.432e-21	-0.79164	0.083	0.509	2.55146e-16
SEM1	5.9558e-21	1.23532	0.379	0	2.7975e-16
WDR74	6.07924e-21	-0.578662	0.056	0.455	2.85548e-16
SRGN	6.29593e-21	-1.00173	0.505	0.9	2.95726e-16
ATP5F1B	8.63677e-21	1.25954	0.376	0	4.05678e-16
PTPLB	1.41302e-20	-0.367681	0	0.245	6.63711e-16
SNORD3D	1.41302e-20	-0.3395	0	0.245	6.63711e-16
NRD1	1.41302e-20	-0.355437	0	0.245	6.63711e-16
C21orf33	1.41302e-20	-0.372467	0	0.245	6.63711e-16
EMR2	1.41302e-20	-0.598861	0	0.245	6.63711e-16
TMEM261	1.41302e-20	-0.343431	0	0.245	6.63711e-16
WASH4P	1.41302e-20	-0.558827	0	0.245	6.63711e-16
BCL2A1	1.62971e-20	-0.640737	0.134	0.564	7.65489e-16
DUSP2	1.90556e-20	-0.674816	0.033	0.391	8.95062e-16
NFKBID	1.95639e-20	-0.608662	0.058	0.455	9.18936e-16
YPEL5	2.6005e-20	-0.849234	0.149	0.609	1.22148e-15
ATP5PO	2.61453e-20	1.20996	0.369	0	1.22807e-15
CCL4	2.68446e-20	-2.1359	0.061	0.445	1.26092e-15
PIGR	2.69037e-20	0.975272	0.326	0.591	1.26369e-15
CD53	4.40512e-20	-0.271928	0.23	0.673	2.06913e-15
ATXN7	4.83675e-20	-0.432861	0.015	0.327	2.27187e-15
ZFP36L1	5.31828e-20	-0.913177	0.371	0.845	2.49805e-15
CLEC7A	6.99159e-20	-0.498446	0.217	0.682	3.28402e-15
COPS9	7.82932e-20	1.20591	0.361	0	3.67751e-15
JPT1	7.82932e-20	1.24457	0.361	0	3.67751e-15
NUPL1	8.22518e-20	-0.40888	0	0.236	3.86345e-15
NAPRT1	8.22518e-20	-0.459397	0	0.236	3.86345e-15
TUG1	8.22518e-20	-0.403685	0	0.236	3.86345e-15
SUV420H1	8.22518e-20	-0.316203	0	0.236	3.86345e-15
IER3IP1.1	8.22518e-20	-0.340508	0	0.236	3.86345e-15
SLC38A2	1.17175e-19	-0.809732	0.131	0.573	5.50381e-15
LCP1	1.33259e-19	0.673152	0.503	0.645	6.25932e-15
ATP5F1C	1.617e-19	1.13023	0.356	0	7.59521e-15
HNRNPH1	2.80439e-19	-0.6394	0.278	0.764	1.31725e-14
RPS21	2.91782e-19	0.862671	0.841	0.864	1.37053e-14
CSTB	2.98872e-19	0.84047	0.583	0.718	1.40383e-14
7SK.2	4.74373e-19	-0.473604	0	0.227	2.22818e-14
RP11-386I14.4	4.74373e-19	-0.405397	0	0.227	2.22818e-14
RP11-138A9.1	4.74373e-19	-0.365235	0	0.227	2.22818e-14
FAM103A1	4.74373e-19	-0.289036	0	0.227	2.22818e-14
CHD2	6.28149e-19	-0.589666	0.121	0.555	2.95048e-14
COX6C	9.48726e-19	0.762967	0.576	0.636	4.45626e-14
SLC8A1	1.20791e-18	-0.349278	0.134	0.536	5.67368e-14
HSPE1	2.11939e-18	-0.553108	0.376	0.845	9.955e-14
ITGB2	2.14787e-18	0.345308	0.366	0.609	1.00887e-13
CXCR4	2.37811e-18	-0.975807	0.056	0.409	1.11702e-13
AL592183.1	2.38808e-18	-0.435082	0.01	0.282	1.1217e-13
PPDPF	2.4557e-18	0.776998	0.475	0.564	1.15347e-13
SLAMF7	2.55921e-18	-0.370374	0.139	0.536	1.20209e-13
C14orf159	2.71113e-18	-0.338989	0	0.218	1.27345e-13
MIR4435-1HG	2.71113e-18	-0.267595	0	0.218	1.27345e-13
C20orf24	2.71113e-18	-0.317462	0	0.218	1.27345e-13
RNU12	2.71113e-18	-0.381435	0	0.218	1.27345e-13
RP11-139H15.1	2.71113e-18	-0.34635	0	0.218	1.27345e-13
RP4-673M15.1	2.71113e-18	-0.328101	0	0.218	1.27345e-13
ERO1LB	2.71113e-18	-0.373902	0	0.218	1.27345e-13
CLK1	3.13049e-18	-0.635968	0.114	0.527	1.47042e-13
IL10RA	3.15942e-18	-0.497364	0.139	0.564	1.48401e-13
LGALS3	3.27129e-18	0.943887	0.626	0.636	1.53656e-13
NFKBIA	3.47525e-18	-1.00929	0.232	0.682	1.63236e-13
ATP5IF1	3.99518e-18	1.22284	0.333	0	1.87657e-13
SLC20A1	4.97972e-18	-0.82165	0.098	0.491	2.33902e-13
HLA-DMB	5.54678e-18	-0.34448	0.311	0.745	2.60538e-13
ATP5PB	5.67383e-18	1.06293	0.331	0	2.66505e-13
IGSF6	5.93685e-18	0.681066	0.371	0.509	2.7886e-13
EIF4A2	6.53572e-18	-0.487281	0.288	0.755	3.06989e-13
NEU1	9.23211e-18	-0.811663	0.083	0.464	4.33641e-13
IER3	1.00561e-17	-1.20755	0.167	0.555	4.72346e-13
SRSF3	1.08548e-17	-0.641967	0.348	0.809	5.09859e-13
FYB1	1.14063e-17	1.2997	0.326	0	5.35767e-13
ARL4A	1.28746e-17	-0.749897	0.078	0.427	6.04735e-13
RP11-345J4.5	1.53574e-17	-0.322346	0	0.209	7.2135e-13
GS1-251I9.4	1.53574e-17	-0.381036	0	0.209	7.2135e-13
C10orf32	1.53574e-17	-0.271223	0	0.209	7.2135e-13
PCNX	1.53574e-17	-0.292499	0	0.209	7.2135e-13
SNORD3B-2	1.53574e-17	-0.273848	0	0.209	7.2135e-13
CCDC23	1.53574e-17	-0.277591	0	0.209	7.2135e-13
NARG2	1.53574e-17	-0.340605	0	0.209	7.2135e-13
ZCCHC6	1.53574e-17	-0.380198	0	0.209	7.2135e-13
TRA2A	1.64039e-17	-0.496848	0.134	0.555	7.70508e-13
NDUFB8	2.28326e-17	1.08828	0.321	0	1.07247e-12
COX7A2	2.6638e-17	0.336032	0.46	0.691	1.25121e-12
NABP1	3.11842e-17	-0.868756	0.154	0.573	1.46475e-12
UQCR10	3.35179e-17	0.621053	0.561	0.709	1.57437e-12
BRD2	3.84441e-17	-0.579989	0.174	0.609	1.80576e-12
UBL5	4.43787e-17	0.395214	0.513	0.764	2.08451e-12
CIRBP	4.46688e-17	-0.447245	0.265	0.718	2.09814e-12
RTRAF	4.55123e-17	0.985527	0.316	0	2.13776e-12
ATP5F1A	4.55123e-17	1.02379	0.316	0	2.13776e-12
MT-ND2	5.30164e-17	-0.547641	0.755	1	2.49023e-12
TUBA1B	5.8284e-17	0.539435	0.563	0.791	2.73766e-12
SRSF2	5.90556e-17	-0.651766	0.197	0.636	2.7739e-12
RPS17	6.41558e-17	0.998839	0.313	0	3.01346e-12
HP1BP3	7.05911e-17	-0.315617	0.242	0.673	3.31574e-12
C15orf48	7.58375e-17	-0.389129	0.177	0.545	3.56216e-12
C12orf44	8.62378e-17	-0.273825	0	0.2	4.05068e-12
STRA13	8.62378e-17	-0.255876	0	0.2	4.05068e-12
LINC00116	8.62378e-17	-0.387599	0	0.2	4.05068e-12
ERO1L	8.62378e-17	-0.326919	0	0.2	4.05068e-12
FAM195A	8.62378e-17	-0.358232	0	0.2	4.05068e-12
MIR29A	8.62378e-17	-0.280489	0	0.2	4.05068e-12
SLMO2	8.62378e-17	-0.295413	0	0.2	4.05068e-12
C10orf128	8.62378e-17	-0.320751	0	0.2	4.05068e-12
CTA-29F11.1	8.62378e-17	-0.409924	0	0.2	4.05068e-12
KLF10	1.01049e-16	-0.706619	0.098	0.473	4.74638e-12
RBM39	1.44028e-16	-0.593853	0.341	0.791	6.76515e-12
PNISR	1.56749e-16	-0.659768	0.265	0.709	7.36267e-12
COX6A1	1.59252e-16	0.647113	0.449	0.527	7.48023e-12
TAGAP	1.81535e-16	-0.4481	0.078	0.436	8.52686e-12
S100A10	2.43715e-16	0.290815	0.581	0.873	1.14475e-11
SNU13	2.50725e-16	0.950498	0.303	0	1.17768e-11
RPL31	3.28296e-16	0.588068	0.697	0.809	1.54204e-11
SPI1	3.39297e-16	0.439005	0.417	0.618	1.59371e-11
SELENOW	3.51631e-16	1.03727	0.301	0	1.65164e-11
JAML	3.51631e-16	1.11483	0.301	0	1.65164e-11
GNG5	3.65183e-16	0.493744	0.525	0.709	1.7153e-11
ERN1	4.74492e-16	-0.503294	0.035	0.327	2.22874e-11
CCL3L3	4.80151e-16	-0.706979	0	0.191	2.25532e-11
PROSC	4.80151e-16	-0.255321	0	0.191	2.25532e-11
CTD-2336O2.1	4.80151e-16	-0.259827	0	0.191	2.25532e-11
UTP11L	4.80151e-16	-0.381306	0	0.191	2.25532e-11
SRPR	4.80151e-16	-0.267303	0	0.191	2.25532e-11
FAM211A	4.80151e-16	-0.316225	0	0.191	2.25532e-11
CROCCP2	4.80151e-16	-0.259602	0	0.191	2.25532e-11
PAPD7	4.80151e-16	-0.343515	0	0.191	2.25532e-11
RP11-640M9.1	4.80151e-16	-0.368634	0	0.191	2.25532e-11
ZCCHC11	4.80151e-16	-0.326878	0	0.191	2.25532e-11
FTH1	4.91635e-16	0.901588	0.985	0.973	2.30926e-11
ATP5MC1	4.92653e-16	1.09633	0.298	0	2.31404e-11
COQ7	5.56147e-16	-0.4114	0.025	0.309	2.61228e-11
SOD2	5.83063e-16	-1.0466	0.245	0.655	2.73871e-11
PTGS2	6.05608e-16	-0.910648	0.083	0.445	2.8446e-11
REL	6.09107e-16	-0.700688	0.21	0.636	2.86104e-11
HIST1H2BK	6.61936e-16	-0.264637	0.005	0.227	3.10918e-11
UBE2S	6.82384e-16	-0.489366	0.081	0.436	3.20523e-11
RPL36A	7.35507e-16	0.879128	0.553	0.609	3.45475e-11
HSPA8	7.63161e-16	0.263798	0.598	0.836	3.58464e-11
ITGAX	8.298e-16	-0.522991	0.073	0.418	3.89765e-11
SELENOH	1.34688e-15	0.940238	0.29	0	6.32642e-11
PRDX1	1.36507e-15	0.866114	0.621	0.7	6.41187e-11
ZEB2	1.37084e-15	-0.31176	0.283	0.691	6.43897e-11
TMEM107	1.39562e-15	-0.64231	0.066	0.4	6.55535e-11
PRDX5	1.39722e-15	0.343451	0.374	0.609	6.5629e-11
CFP	1.58037e-15	-0.294846	0.091	0.4	7.42314e-11
PPP1R15B	1.62453e-15	-0.741944	0.101	0.436	7.63059e-11
RPS10	1.73882e-15	0.919771	0.72	0.718	8.16741e-11
RSRP1	1.87964e-15	0.808611	0.288	0	8.82884e-11
NOP53	1.87964e-15	0.977608	0.288	0	8.82884e-11
AHR	2.4304e-15	-0.464147	0.237	0.664	1.14158e-10
OST4	2.43982e-15	0.358473	0.573	0.809	1.14601e-10
LINC00969	2.6512e-15	-0.255882	0	0.182	1.24529e-10
PAPD5	2.6512e-15	-0.276666	0	0.182	1.24529e-10
PSMD5-AS1	2.6512e-15	-0.361449	0	0.182	1.24529e-10
NDNL2	2.6512e-15	-0.291867	0	0.182	1.24529e-10
AHSA2	2.6512e-15	-0.333491	0	0.182	1.24529e-10
BRI3	2.89113e-15	0.713384	0.588	0.673	1.35799e-10
HCST	2.92949e-15	-0.269725	0.225	0.609	1.37601e-10
CD63	3.25159e-15	0.298246	0.53	0.773	1.5273e-10
NUDT3	3.39092e-15	-0.411778	0.139	0.527	1.59275e-10
HCAR2	3.76228e-15	-0.457713	0.01	0.245	1.76718e-10
GNAS	4.35658e-15	0.314197	0.588	0.791	2.04633e-10
NCL	5.28914e-15	0.420346	0.513	0.727	2.48436e-10
MBNL1	5.42426e-15	-0.467595	0.364	0.791	2.54783e-10
PCBP2	5.95701e-15	-0.345319	0.374	0.791	2.79807e-10
LSM8	7.06131e-15	0.873632	0.278	0	3.31677e-10
TUBA1A	9.02994e-15	-0.614521	0.197	0.591	4.24145e-10
GLIPR1	9.07533e-15	-0.388868	0.253	0.655	4.26277e-10
SF1	9.08216e-15	-0.499678	0.23	0.645	4.26598e-10
NDUFS5	9.69147e-15	0.395314	0.419	0.636	4.55218e-10
CD1D	1.0459e-14	-0.378224	0.061	0.373	4.91269e-10
P2RY13	1.14023e-14	-0.313407	0.172	0.536	5.35576e-10
GUK1	1.42629e-14	0.326799	0.354	0.6	6.69945e-10
COX7B	1.43982e-14	0.327911	0.48	0.736	6.76299e-10
TUBB4B	1.44167e-14	-0.300935	0.179	0.545	6.77167e-10
CTC-444N24.11	1.45204e-14	-0.264944	0	0.173	6.82039e-10
RP11-138A9.2	1.45204e-14	-0.397014	0	0.173	6.82039e-10
METTL12	1.45204e-14	-0.433972	0	0.173	6.82039e-10
KIAA1430	1.45204e-14	-0.301861	0	0.173	6.82039e-10
RP11-169K16.9	1.45204e-14	-0.28841	0	0.173	6.82039e-10
MLTK	1.45204e-14	-0.290712	0	0.173	6.82039e-10
RP11-427H3.3	1.45204e-14	-0.276757	0	0.173	6.82039e-10
CCL3L1	1.79517e-14	-0.738197	0.035	0.318	8.43208e-10
NEDD8	1.80356e-14	0.332284	0.396	0.636	8.4715e-10
REX1BD	1.88665e-14	0.885752	0.27	0	8.86178e-10
COX5A	2.00367e-14	0.707045	0.429	0.5	9.41144e-10
EGR3	2.07854e-14	-0.572627	0.023	0.282	9.76312e-10
PER1	2.09797e-14	-0.347858	0.02	0.273	9.85437e-10
SF3B6	2.6131e-14	0.895055	0.268	0	1.2274e-09
CTSS	2.64514e-14	0.392933	0.581	0.773	1.24245e-09
CLIC1	2.65204e-14	0.342529	0.533	0.727	1.24569e-09
SRP14	2.69955e-14	0.344481	0.619	0.836	1.268e-09
LYST	2.7324e-14	-0.520832	0.114	0.473	1.28344e-09
COX16	2.77633e-14	-0.398465	0.068	0.391	1.30407e-09
CREM	2.96744e-14	-0.440719	0.071	0.391	1.39383e-09
TXN	3.09499e-14	0.566724	0.49	0.709	1.45375e-09
TIPARP	3.14936e-14	-0.652094	0.076	0.391	1.47929e-09
SOCS3	3.43873e-14	-0.52261	0.03	0.3	1.61521e-09
MRPL57	3.61594e-14	0.824265	0.265	0	1.69844e-09
SH3BGRL	3.89896e-14	0.700767	0.503	0.6	1.83138e-09
NDUFB2	4.12653e-14	0.540056	0.5	0.645	1.93827e-09
TMBIM4	4.9991e-14	0.770835	0.263	0	2.34813e-09
MT-ATP6	5.76827e-14	-0.533998	0.909	1	2.70941e-09
CALR	6.58862e-14	0.356034	0.399	0.609	3.09474e-09
CSDE1	6.61087e-14	0.311852	0.402	0.6	3.10519e-09
NDUFB10	6.67279e-14	0.329811	0.318	0.564	3.13428e-09
AC020656.1	6.90511e-14	1.24184	0.26	0	3.2434e-09
SERBP1	7.31313e-14	0.637115	0.48	0.591	3.43505e-09
ARL4C	7.42056e-14	-0.600796	0.23	0.627	3.48551e-09
NBPF10	7.86486e-14	-0.469065	0.028	0.273	3.6942e-09
YWHAB	7.86855e-14	0.405181	0.51	0.691	3.69594e-09
SETD8	7.89013e-14	-0.381897	0	0.164	3.70607e-09
C9orf89	7.89013e-14	-0.315969	0	0.164	3.70607e-09
TMEM55A	7.89013e-14	-0.258526	0	0.164	3.70607e-09
PPAPDC1B	7.89013e-14	-0.343079	0	0.164	3.70607e-09
CLEC10A	8.12156e-14	-0.903086	0.192	0.573	3.81478e-09
CD69	9.46631e-14	-0.473573	0.033	0.291	4.44642e-09
IGKC	9.52925e-14	2.07538	0.258	0	4.47599e-09
COX8A	1.08039e-13	0.278916	0.47	0.682	5.0747e-09
ARF5	1.24853e-13	-0.369842	0.104	0.445	5.86445e-09
SRSF5	1.25862e-13	-0.528746	0.26	0.664	5.91188e-09
PTGES3	1.37642e-13	0.279713	0.444	0.691	6.46516e-09
ARHGDIB	1.67903e-13	0.687742	0.571	0.645	7.88659e-09
UVRAG	1.77275e-13	-0.291636	0.096	0.418	8.3268e-09
FOSL2	1.80943e-13	-0.532451	0.093	0.418	8.49907e-09
STMP1	1.80999e-13	0.847959	0.253	0	8.50172e-09
CYCS	1.82511e-13	-0.346279	0.328	0.727	8.57273e-09
HNRNPDL	1.83339e-13	-0.407296	0.265	0.664	8.61163e-09
HSPH1	1.98291e-13	-0.669054	0.255	0.655	9.31391e-09
ZFAND5	2.10687e-13	-0.431409	0.24	0.636	9.89618e-09
GPBP1	2.20555e-13	-0.414443	0.192	0.573	1.03597e-08
TSC22D2	2.32913e-13	-0.438556	0.071	0.382	1.09402e-08
RSRC2	2.48929e-13	-0.372829	0.237	0.627	1.16924e-08
MIDN	2.51481e-13	-0.492476	0.134	0.491	1.18123e-08
PABPC1	2.64189e-13	0.312222	0.702	0.873	1.24092e-08
GRN	2.74711e-13	0.370643	0.48	0.673	1.29034e-08
UQCRQ	2.75389e-13	0.47923	0.402	0.564	1.29353e-08
PRR4	3.07446e-13	-0.312116	0.003	0.182	1.4441e-08
TNF	3.10801e-13	-0.823515	0.035	0.3	1.45986e-08
HNRNPC	3.55581e-13	-0.373625	0.369	0.764	1.6702e-08
JMJD1C	3.65156e-13	-0.542259	0.182	0.555	1.71518e-08
PEBP1	3.66369e-13	0.322983	0.422	0.636	1.72087e-08
PSME1	3.68888e-13	0.389446	0.467	0.691	1.73271e-08
MTRNR2L12	3.70432e-13	-0.267857	0.417	0.791	1.73995e-08
HERPUD1	3.72181e-13	-0.564706	0.336	0.736	1.74817e-08
CYBB	4.25207e-13	0.355694	0.326	0.518	1.99724e-08
ACN9	4.25457e-13	-0.271293	0	0.155	1.99842e-08
LOH12CR1	4.25457e-13	-0.294447	0	0.155	1.99842e-08
DDIT4	4.52047e-13	-0.668504	0.033	0.291	2.12331e-08
RTF2	4.70703e-13	0.778751	0.245	0	2.21094e-08
MORF4L2	5.94442e-13	-0.295862	0.172	0.527	2.79216e-08
MAP3K8	6.07232e-13	-0.334471	0.063	0.355	2.85223e-08
SHTN1	6.46178e-13	0.894311	0.242	0	3.03516e-08
MT-ND4	6.47228e-13	-0.478849	0.894	1	3.0401e-08
ANXA5	6.54537e-13	0.528103	0.538	0.691	3.07443e-08
SRSF11	6.79367e-13	-0.462685	0.225	0.609	3.19105e-08
COX5B	6.89827e-13	0.392652	0.52	0.7	3.24019e-08
ZNF503	7.27026e-13	-0.422335	0.03	0.282	3.41492e-08
ARL5A	7.32451e-13	-0.328742	0.091	0.409	3.44039e-08
STK4	7.55386e-13	-0.356759	0.225	0.6	3.54812e-08
FCER1A	8.27007e-13	-0.749521	0.109	0.436	3.88454e-08
LSP1	8.739e-13	0.251787	0.326	0.582	4.10479e-08
NDUFA4	9.34238e-13	0.510246	0.601	0.7	4.38821e-08
ZFP36L2	9.79648e-13	-0.646357	0.336	0.727	4.6015e-08
INSIG1	1.04854e-12	-0.598224	0.081	0.391	4.92511e-08
ENO1	1.08143e-12	0.336217	0.487	0.718	5.0796e-08
ZNF331	1.0946e-12	-0.699409	0.081	0.391	5.14143e-08
POMP	1.19496e-12	0.275413	0.47	0.736	5.61285e-08
DAZAP2	1.25674e-12	-0.267756	0.29	0.664	5.90301e-08
PSAP	1.28865e-12	0.534193	0.614	0.745	6.05294e-08
SFPQ	1.31926e-12	-0.353246	0.288	0.673	6.19671e-08
UBB	1.34615e-12	-0.286089	0.598	0.927	6.32298e-08
SLC25A3	1.42754e-12	0.322468	0.495	0.7	6.70531e-08
TIMP1	1.44266e-12	-0.868254	0.215	0.591	6.7763e-08
GAPDH	1.49496e-12	0.703811	0.818	0.809	7.02198e-08
ATP6V1F	1.61723e-12	0.53115	0.472	0.655	7.59627e-08
TNFAIP8	1.65757e-12	-0.368229	0.202	0.555	7.78576e-08
SMIM26	1.66322e-12	0.686605	0.235	0	7.8123e-08
TMA7	1.82157e-12	0.373866	0.601	0.8	8.55611e-08
RPS27L	1.85275e-12	0.321426	0.396	0.6	8.70256e-08
TXNIP	2.21211e-12	-0.465407	0.576	0.918	1.03905e-07
NORAD	2.27554e-12	0.674012	0.232	0	1.06884e-07
KIAA1429	2.27721e-12	-0.272436	0	0.145	1.06963e-07
AIM1	2.27721e-12	-0.255751	0	0.145	1.06963e-07
FTSJ2	2.27721e-12	-0.276405	0	0.145	1.06963e-07
KIAA0101	2.27721e-12	-0.457215	0	0.145	1.06963e-07
MAFF	2.32901e-12	-0.577907	0.02	0.236	1.09396e-07
DNAJB6	2.69696e-12	-0.287948	0.265	0.636	1.26679e-07
RHOB	2.77408e-12	-0.656156	0.086	0.391	1.30301e-07
KRT8	2.8859e-12	0.589394	0.114	0.218	1.35554e-07
DDX17	3.18747e-12	-0.280596	0.394	0.764	1.49718e-07
SERPINB1	3.35371e-12	0.499407	0.432	0.627	1.57527e-07
RHOA	3.39842e-12	0.467761	0.571	0.718	1.59627e-07
SET	3.51156e-12	0.479618	0.472	0.6	1.64941e-07
PLEKHO1	3.6481e-12	0.328784	0.333	0.564	1.71355e-07
LGALS4	3.66947e-12	0.604735	0.225	0.382	1.72359e-07
CD55	4.05725e-12	-0.494055	0.086	0.391	1.90573e-07
RTN4	4.05791e-12	-0.313312	0.293	0.655	1.90604e-07
IRF1	4.06951e-12	-0.268811	0.207	0.564	1.91149e-07
SELENOK	4.24886e-12	0.728117	0.227	0	1.99573e-07
PAK2	4.3136e-12	0.304467	0.386	0.6	2.02614e-07
ARGLU1	4.3451e-12	-0.267305	0.24	0.6	2.04094e-07
ANXA2	4.34946e-12	0.279714	0.412	0.6	2.04298e-07
RBM25	4.38485e-12	-0.437577	0.245	0.618	2.05961e-07
TPI1	4.4434e-12	0.31857	0.495	0.7	2.08711e-07
COX7C	4.67008e-12	0.326084	0.672	0.855	2.19358e-07
VDAC1	4.76251e-12	0.272702	0.351	0.591	2.237e-07
NUFIP2	5.55815e-12	-0.402797	0.202	0.564	2.61072e-07
ADA2	5.79871e-12	0.82389	0.225	0	2.72371e-07
CD1C	5.98925e-12	-0.343669	0.043	0.273	2.81321e-07
NDUFB1	6.32902e-12	0.38058	0.376	0.582	2.9728e-07
MT-CO2	6.33293e-12	-0.442157	0.919	1	2.97464e-07
MKKS	7.18965e-12	-0.346767	0.061	0.327	3.37705e-07
MZT2B	7.89082e-12	0.256046	0.338	0.573	3.7064e-07
C1QBP	8.19194e-12	0.300963	0.295	0.509	3.84784e-07
DSE	8.50064e-12	-0.457441	0.121	0.445	3.99284e-07
HNRNPA2B1	9.82086e-12	-0.406757	0.571	0.909	4.61295e-07
CTSH	9.89736e-12	0.391391	0.379	0.6	4.64889e-07
FAM133B	1.00427e-11	-0.435772	0.205	0.564	4.71717e-07
ERBIN	1.07743e-11	0.673166	0.22	0	5.06082e-07
EEF2	1.15295e-11	0.516735	0.548	0.664	5.41552e-07
GNAI2	1.16259e-11	0.304902	0.52	0.736	5.46082e-07
RP11-796E2.4	1.21016e-11	-0.287057	0	0.136	5.68425e-07
RN7SL1	1.21016e-11	-0.250688	0	0.136	5.68425e-07
RP1-313I6.12	1.21016e-11	-0.372371	0	0.136	5.68425e-07
S100A6	1.29841e-11	0.441241	0.624	0.836	6.09876e-07
LAPTM4A	1.33175e-11	-0.349983	0.26	0.618	6.25538e-07
RNASEK	1.34688e-11	-0.403905	0.058	0.327	6.32644e-07
ADAM28	1.34883e-11	-0.251985	0.109	0.391	6.33557e-07
MT-ND1	1.39366e-11	-0.335833	0.793	1	6.54618e-07
CITED2	1.43709e-11	-0.336093	0.114	0.427	6.75014e-07
CMTM6	1.46311e-11	-0.404083	0.283	0.655	6.87238e-07
MYDGF	1.46689e-11	0.665834	0.217	0	6.89012e-07
JOSD1	1.48694e-11	-0.492125	0.091	0.364	6.98433e-07
CLTA	1.62586e-11	0.458918	0.424	0.591	7.63683e-07
HINT1	1.72923e-11	0.296651	0.573	0.782	8.12237e-07
ANKRD10	1.73767e-11	-0.445772	0.091	0.373	8.16199e-07
PRELID1	1.7712e-11	0.391478	0.455	0.618	8.3195e-07
SNRPD2	1.78062e-11	0.250248	0.384	0.636	8.36374e-07
POLR2L	1.87819e-11	0.612039	0.449	0.555	8.82203e-07
SERF2	1.95646e-11	0.484674	0.859	0.909	9.1897e-07
RPL38	2.05874e-11	0.477632	0.765	0.873	9.67012e-07
HCAR3	2.18047e-11	-0.465847	0.005	0.173	1.02419e-06
YWHAH	2.25404e-11	0.487757	0.427	0.573	1.05875e-06
PLAUR	2.29526e-11	-0.492599	0.098	0.4	1.07811e-06
EPCAM	2.46592e-11	0.67021	0.124	0.209	1.15827e-06
DDX3X	2.57716e-11	-0.470588	0.295	0.664	1.21052e-06
ETV6	2.6197e-11	-0.354088	0.126	0.445	1.2305e-06
RPS26	2.63212e-11	0.647826	0.707	0.818	1.23634e-06
GLA	2.69097e-11	-0.434802	0.061	0.327	1.26397e-06
CAPZB	2.75518e-11	0.41091	0.492	0.636	1.29414e-06
STK17B	2.7773e-11	-0.431108	0.192	0.536	1.30453e-06
PDIA3	2.88271e-11	0.344961	0.394	0.564	1.35404e-06
PRPF38B	2.92437e-11	-0.310216	0.258	0.609	1.37361e-06
CD86	3.00298e-11	-0.254084	0.141	0.445	1.41053e-06
STX11	3.07833e-11	-0.250323	0.051	0.291	1.44592e-06
RPL4	3.30874e-11	0.48404	0.662	0.755	1.55415e-06
CXCL2	3.67336e-11	-1.07033	0.015	0.209	1.72542e-06
OTULINL	3.68426e-11	0.642291	0.21	0	1.73053e-06
DEK	3.7118e-11	0.277562	0.336	0.573	1.74347e-06
HLA-DMA	3.90257e-11	-0.273153	0.434	0.782	1.83308e-06
DNAJA1	4.10303e-11	-0.360344	0.389	0.755	1.92723e-06
DDX3Y	4.53912e-11	-0.610623	0.086	0.355	2.13207e-06
CCNI	4.7975e-11	0.382707	0.505	0.691	2.25344e-06
RPL36AL	4.95469e-11	0.465324	0.654	0.782	2.32727e-06
WASHC4	5.0002e-11	0.530471	0.207	0	2.34864e-06
PNN	5.04075e-11	-0.372444	0.212	0.555	2.36769e-06
UBAC2	5.04495e-11	-0.32676	0.086	0.373	2.36966e-06
CDC42	5.25059e-11	0.445086	0.543	0.682	2.46626e-06
TCP1	5.43842e-11	-0.295246	0.169	0.491	2.55448e-06
BTG2	5.65588e-11	-0.560613	0.268	0.627	2.65662e-06
TET2	5.79778e-11	-0.526891	0.139	0.455	2.72328e-06
SELENOT	6.78093e-11	0.635504	0.205	0	3.18507e-06
NRARP	7.12422e-11	-0.493887	0.043	0.245	3.34632e-06
PLA1A	7.24387e-11	-0.317042	0.003	0.155	3.40252e-06
MINOS1	7.44756e-11	0.340166	0.404	0.6	3.49819e-06
YBX3	7.6875e-11	-0.739097	0.25	0.591	3.6109e-06
CSTA	7.97472e-11	0.253932	0.187	0.382	3.7458e-06
BLOC1S1	8.05892e-11	0.481047	0.396	0.536	3.78536e-06
COX6B1	8.71191e-11	0.336769	0.558	0.745	4.09207e-06
RGS10	8.75157e-11	0.379477	0.573	0.755	4.1107e-06
WAPL	9.18878e-11	0.647596	0.202	0	4.31606e-06
SELENOF	9.18878e-11	0.548625	0.202	0	4.31606e-06
LCP2	9.36076e-11	-0.343677	0.139	0.445	4.39684e-06
DNAJB9	9.8623e-11	-0.411669	0.061	0.318	4.63242e-06
SCLT1	9.91267e-11	-0.27697	0.098	0.382	4.65608e-06
NDUFA1	1.04338e-10	0.630115	0.49	0.536	4.90087e-06
CEBPB	1.08327e-10	-0.596918	0.273	0.627	5.08824e-06
XRCC5	1.09415e-10	0.361317	0.356	0.509	5.13934e-06
RPL41	1.17499e-10	0.559692	0.99	0.955	5.51904e-06
HNRNPK	1.348e-10	0.338506	0.462	0.636	6.33171e-06
NPM1	1.40352e-10	0.319707	0.644	0.809	6.59247e-06
OFD1	1.55444e-10	-0.437345	0.124	0.427	7.30138e-06
MT-CO1	1.56288e-10	-0.418541	0.937	1	7.34101e-06
EPC1	1.59777e-10	-0.3854	0.141	0.455	7.50489e-06
ATAD2B	1.6526e-10	-0.312428	0.058	0.309	7.76243e-06
EIF4A3	1.71696e-10	-0.261524	0.154	0.464	8.06474e-06
CTSC	1.74749e-10	0.432688	0.434	0.609	8.20815e-06
FABP5	1.75822e-10	0.694588	0.258	0.345	8.25852e-06
RAC1	1.86585e-10	0.340227	0.561	0.773	8.76411e-06
HES1	1.99466e-10	-0.793643	0.116	0.409	9.36913e-06
MS4A7	1.99611e-10	0.392398	0.343	0.464	9.37591e-06
C19orf53	2.00167e-10	0.279674	0.343	0.564	9.40204e-06
TPM3	2.03867e-10	0.271141	0.568	0.745	9.57583e-06
PTMS	2.04614e-10	0.732328	0.47	0.473	9.6109e-06
PA2G4	2.06319e-10	0.263879	0.29	0.509	9.69102e-06
EMP3	2.15859e-10	-0.287008	0.275	0.6	1.01391e-05
SMDT1	2.16094e-10	0.27475	0.28	0.491	1.01502e-05
MT-CO3	2.27394e-10	-0.408867	0.934	1	1.06809e-05
NRDC	2.27609e-10	0.555207	0.194	0	1.0691e-05
FAAP20	2.27609e-10	0.671336	0.194	0	1.0691e-05
NBDY	2.27609e-10	0.654638	0.194	0	1.0691e-05
SMIM37	2.27609e-10	0.596892	0.194	0	1.0691e-05
MYH9	2.30424e-10	0.338379	0.268	0.391	1.08232e-05
CTSZ	2.4954e-10	0.255213	0.54	0.764	1.17212e-05
TAF7	2.54883e-10	-0.416701	0.144	0.455	1.19721e-05
CTSB	3.02149e-10	0.273829	0.419	0.618	1.41922e-05
KRTCAP2	3.0956e-10	-0.286527	0.109	0.391	1.45403e-05
ANKRD11	3.16278e-10	-0.371998	0.179	0.5	1.48559e-05
CCNH	3.2839e-10	-0.473285	0.101	0.373	1.54248e-05
EIF3H	3.29433e-10	0.380984	0.394	0.573	1.54738e-05
S100A11	3.32422e-10	0.680536	0.826	0.845	1.56142e-05
RP6-99M1.2	3.34924e-10	-0.348214	0	0.118	1.57317e-05
FAM178A	3.34924e-10	-0.270457	0	0.118	1.57317e-05
CHORDC1	3.5727e-10	-0.486456	0.146	0.455	1.67813e-05
CLCA4	3.63388e-10	-0.290409	0.005	0.155	1.70687e-05
C1orf54	3.81169e-10	0.361188	0.205	0.373	1.79039e-05
MYL6	3.82793e-10	0.307755	0.763	0.9	1.79802e-05
TALDO1	3.8674e-10	0.310816	0.376	0.582	1.81656e-05
CSRNP1	3.89388e-10	-0.392174	0.025	0.227	1.82899e-05
SAT1	4.11996e-10	-0.346452	0.702	0.964	1.93519e-05
ATP2B1	4.36892e-10	-0.50262	0.199	0.527	2.05212e-05
TAF1D	4.47516e-10	-0.324625	0.172	0.482	2.10203e-05
SOD1	4.4759e-10	0.371377	0.351	0.536	2.10238e-05
HLA-DQB1	4.66536e-10	-0.606357	0.563	0.818	2.19137e-05
NDUFA2	5.07608e-10	0.327261	0.336	0.545	2.38429e-05
AGR2	5.16309e-10	0.554382	0.162	0.227	2.42515e-05
FNBP4	5.47676e-10	-0.440273	0.098	0.373	2.57249e-05
SMIM30	5.60034e-10	0.611318	0.187	0	2.63054e-05
NSD3	5.60034e-10	0.484646	0.187	0	2.63054e-05
PURB	5.74578e-10	-0.381693	0.104	0.382	2.69885e-05
EEF1B2	5.78226e-10	0.538772	0.758	0.827	2.71598e-05
VMP1	5.78484e-10	-0.361998	0.288	0.618	2.7172e-05
NKTR	6.06923e-10	-0.477183	0.164	0.473	2.85078e-05
UQCRB	6.10073e-10	0.366588	0.679	0.827	2.86557e-05
YWHAE	6.12757e-10	0.325405	0.384	0.564	2.87818e-05
SNX6	6.57603e-10	0.371683	0.369	0.545	3.08883e-05
MIR181A1HG	6.83874e-10	-0.255927	0.02	0.209	3.21222e-05
MTPN	7.03013e-10	0.348437	0.361	0.564	3.30212e-05
NASP	7.07532e-10	-0.271561	0.182	0.491	3.32335e-05
FTL	7.24973e-10	0.915181	0.992	0.973	3.40527e-05
UCP2	7.28891e-10	0.400221	0.356	0.536	3.42368e-05
SELENOS	7.54957e-10	0.572457	0.184	0	3.54611e-05
UBC	7.94173e-10	-0.388853	0.629	0.918	3.73031e-05
SDCBP	8.09006e-10	0.316137	0.482	0.673	3.79998e-05
PTGER4	8.21807e-10	-0.618555	0.121	0.391	3.86011e-05
PSMA2	9.09452e-10	0.796298	0.225	0.009	4.27179e-05
DBI	1.07588e-09	0.268383	0.513	0.718	5.05349e-05
ZFAND2A	1.10636e-09	-0.436814	0.008	0.155	5.19668e-05
ATF4	1.11113e-09	-0.355377	0.159	0.464	5.21907e-05
MT-ATP8	1.14728e-09	-0.300588	0.313	0.627	5.38889e-05
ARPC5	1.31802e-09	0.344394	0.604	0.755	6.19086e-05
CKS2	1.33764e-09	-0.460013	0.086	0.345	6.28302e-05
LGALS9	1.33818e-09	0.395428	0.268	0.418	6.28555e-05
CEBPD	1.34793e-09	-0.461194	0.308	0.645	6.33136e-05
HLA-DQA2	1.36852e-09	-0.412061	0.157	0.455	6.42809e-05
NIPSNAP2	1.369e-09	0.514545	0.179	0	6.43031e-05
PARK7	1.3802e-09	0.322783	0.447	0.645	6.48295e-05
LPAR6	1.44486e-09	-0.34399	0.189	0.482	6.78667e-05
EIF3F	1.48617e-09	0.28119	0.384	0.609	6.98067e-05
RPS29	1.56571e-09	0.625726	0.874	0.9	7.35427e-05
SETDB2	1.65459e-09	-0.372235	0.071	0.318	7.77179e-05
VIM	1.67871e-09	0.286644	0.755	0.873	7.88508e-05
CFLAR	1.73241e-09	-0.256238	0.263	0.582	8.13728e-05
DDX26B	1.74554e-09	-0.264927	0	0.109	8.19898e-05
LINC00938	1.74554e-09	-0.251669	0	0.109	8.19898e-05
TENT5A	1.84153e-09	0.518545	0.177	0	8.64987e-05
SQOR	1.84153e-09	0.553686	0.177	0	8.64987e-05
MESD	1.84153e-09	0.459124	0.177	0	8.64987e-05
CHD1	1.86741e-09	-0.379559	0.162	0.464	8.77143e-05
FXYD3	1.87712e-09	0.489149	0.177	0.3	8.81701e-05
RPL21	1.95106e-09	0.569255	0.924	0.891	9.16434e-05
CHCHD10	2.06207e-09	0.395356	0.394	0.555	9.68575e-05
EIF5A	2.17598e-09	0.377832	0.288	0.473	0.000102208
GPCPD1	2.2811e-09	-0.273969	0.129	0.409	0.000107146
BRK1	2.32526e-09	0.486138	0.414	0.545	0.00010922
AKR1A1	2.34996e-09	0.438827	0.318	0.473	0.00011038
NUCKS1	2.56677e-09	0.341528	0.356	0.564	0.000120564
RYBP	2.63344e-09	-0.312761	0.098	0.364	0.000123695
RAB11FIP1	2.64875e-09	-0.439306	0.182	0.482	0.000124414
2007-09-01	2.66971e-09	0.292171	0.384	0.582	0.000125399
RILPL2	2.94922e-09	-0.314697	0.121	0.391	0.000138528
ALDH2	3.07433e-09	0.280915	0.306	0.473	0.000144404
SRCAP	3.15062e-09	-0.275552	0.018	0.182	0.000147988
TOMM7	3.28711e-09	0.28478	0.593	0.773	0.000154399
MMP24OS	3.32524e-09	0.468826	0.172	0	0.00015619
VSIR	3.32524e-09	0.509627	0.172	0	0.00015619
HLA-DRB1	3.38784e-09	-0.521377	0.715	0.9	0.00015913
EIF4B	3.75246e-09	0.478525	0.399	0.518	0.000176257
LIPA	3.77141e-09	0.478569	0.298	0.373	0.000177147
ID2	3.84068e-09	-0.498752	0.24	0.555	0.0001804
ITGB1	3.99161e-09	0.252726	0.27	0.409	0.00018749
NDUFB4	4.01819e-09	0.505719	0.381	0.445	0.000188739
C4orf3	4.04987e-09	0.383419	0.381	0.564	0.000190227
METRNL	4.31246e-09	-0.374974	0.106	0.373	0.00020256
RAB5IF	4.4637e-09	0.570454	0.169	0	0.000209664
ELOC	4.4637e-09	0.516968	0.169	0	0.000209664
SFT2D1	4.80581e-09	-0.275766	0.197	0.491	0.000225734
TCOF1	4.99894e-09	-0.324221	0.053	0.264	0.000234805
GPX4	5.08602e-09	0.461319	0.578	0.709	0.000238895
KCNQ1OT1	5.27776e-09	-0.592787	0.091	0.345	0.000247902
PSME2	5.3313e-09	0.591592	0.51	0.6	0.000250416
ARPC2	5.83527e-09	0.35815	0.674	0.8	0.000274089
METTL26	5.98783e-09	0.558318	0.167	0	0.000281254
ARPIN	5.98783e-09	0.521904	0.167	0	0.000281254
PPP4R3B	5.98783e-09	0.469875	0.167	0	0.000281254
NDUFA11	6.29433e-09	0.761475	0.417	0.373	0.000295651
THAP9-AS1	6.83808e-09	-0.369289	0.051	0.264	0.000321191
C6orf48	7.06567e-09	-0.260814	0.136	0.409	0.000331882
ASAH1	8.38969e-09	0.446544	0.407	0.482	0.000394072
RPL26	8.56934e-09	0.55245	0.934	0.9	0.000402511
ANP32B	8.75214e-09	0.338319	0.414	0.582	0.000411097
POU2F2	8.78791e-09	-0.28504	0.076	0.3	0.000412777
CYBA	8.83343e-09	-0.35352	0.593	0.882	0.000414915
MSN	8.94084e-09	0.371618	0.293	0.391	0.00041996
PFN1	9.15558e-09	0.425952	0.795	0.891	0.000430047
PKM	9.47423e-09	0.303546	0.374	0.536	0.000445014
OLR1	9.55795e-09	-0.444056	0.03	0.218	0.000448947
DYNLL1	1.0104e-08	0.344991	0.593	0.727	0.000474597
IVNS1ABP	1.04395e-08	-0.392561	0.159	0.445	0.000490355
BLVRB	1.07094e-08	0.457322	0.288	0.436	0.00050303
EIF3L	1.09688e-08	0.343363	0.376	0.527	0.000515213
APLP2	1.1223e-08	0.36496	0.316	0.427	0.000527154
YME1L1	1.21367e-08	-0.522332	0.189	0.482	0.000570074
DUSP6	1.28204e-08	-0.336482	0.217	0.509	0.000602186
PPIF	1.34023e-08	-0.319031	0.124	0.391	0.000629519
TSPYL2	1.3473e-08	-0.412302	0.008	0.145	0.00063284
ANXA1	1.40645e-08	-0.272122	0.452	0.718	0.000660623
ST13	1.53786e-08	0.50325	0.409	0.473	0.00072235
WAC	1.59806e-08	-0.263597	0.205	0.5	0.000750627
ITM2C	1.67227e-08	0.381656	0.205	0.327	0.000785481
EDEM1	1.684e-08	-0.272221	0.071	0.3	0.00079099
NDUFAF8	1.92601e-08	0.545937	0.157	0	0.000904665
HACD4	1.92601e-08	0.616703	0.157	0	0.000904665
PSMA3-AS1	1.92601e-08	0.306774	0.157	0	0.000904665
IFITM2	1.96403e-08	0.321238	0.192	0.455	0.000922524
CLEC4A	1.98929e-08	-0.285443	0.119	0.373	0.000934391
TUFM	1.99822e-08	0.278657	0.26	0.436	0.000938585
PPT1	2.02074e-08	0.293009	0.313	0.5	0.00094916
SNRPG	2.11384e-08	0.258497	0.351	0.555	0.00099289
MDM4	2.19703e-08	-0.448241	0.162	0.436	0.00103197
UFC1	2.22817e-08	0.348811	0.328	0.5	0.00104659
SLIRP	2.43962e-08	0.449873	0.258	0.336	0.00114592
PDE4B	2.44191e-08	-0.28713	0.061	0.264	0.00114699
TAX1BP1	2.47341e-08	0.279794	0.341	0.527	0.00116178
APOC1	2.49743e-08	1.44939	0.285	0.145	0.00117307
LAMTOR5	2.70904e-08	0.345389	0.298	0.445	0.00127246
PSMB8	2.74403e-08	0.438572	0.27	0.373	0.0012889
PRDM1	2.83588e-08	-0.472456	0.088	0.327	0.00133204
2002-09-01	2.88884e-08	0.310179	0.321	0.491	0.00135692
HLA-DQA1	2.95772e-08	-0.363358	0.571	0.855	0.00138927
SLC25A37	2.99786e-08	-0.283177	0.083	0.318	0.00140813
MRPL20	3.04867e-08	0.310453	0.29	0.436	0.00143199
LIMS1	3.07816e-08	0.253045	0.328	0.527	0.00144584
SH3BGRL3	3.09841e-08	0.318471	0.672	0.836	0.00145536
PHIP	3.15403e-08	-0.386781	0.167	0.445	0.00148148
NDUFB7	3.25583e-08	0.414054	0.338	0.455	0.00152929
TBCA	3.25797e-08	0.375111	0.404	0.545	0.0015303
IGHA1	3.44069e-08	1.0577	0.152	0	0.00161613
OTUD6B-AS1	3.44069e-08	0.417659	0.152	0	0.00161613
RNMT	3.61657e-08	-0.287847	0.141	0.409	0.00169874
TLE4	3.74281e-08	-0.262114	0.101	0.345	0.00175804
SEC62	3.87603e-08	0.523118	0.379	0.436	0.00182061
ARRDC3	4.38467e-08	-0.500434	0.081	0.309	0.00205952
OGA	4.59435e-08	0.309973	0.149	0	0.00215801
GRK2	4.59435e-08	0.45982	0.149	0	0.00215801
SRPRA	4.59435e-08	0.380061	0.149	0	0.00215801
PPP4R3A	4.59435e-08	0.339978	0.149	0	0.00215801
POGZ	4.75006e-08	-0.298743	0.091	0.327	0.00223115
C19orf70	4.77327e-08	0.359271	0.29	0.445	0.00224205
RPL22L1	4.92441e-08	-0.448709	0.24	0.536	0.00231304
PPA1	4.94354e-08	0.31525	0.343	0.509	0.00232203
ACP5	5.11277e-08	0.786443	0.303	0.318	0.00240152
ZBTB10	5.11872e-08	-0.396623	0.061	0.236	0.00240431
C9orf72	5.13288e-08	-0.311982	0.098	0.336	0.00241096
ATOX1	5.26155e-08	0.983485	0.472	0.482	0.0024714
ELF1	5.33471e-08	-0.29518	0.245	0.536	0.00250577
BIRC3	5.34177e-08	-0.676037	0.114	0.364	0.00250908
RPS12	5.64574e-08	0.474111	0.962	0.955	0.00265186
EWSR1	6.09532e-08	-0.275339	0.152	0.418	0.00286303
VAMP8	6.13052e-08	0.251799	0.626	0.809	0.00287957
DMAC1	6.13096e-08	0.337071	0.146	0	0.00287977
UFD1	6.13096e-08	0.496624	0.146	0	0.00287977
PLAC8	6.27736e-08	-0.331404	0.111	0.355	0.00294854
ANP32A	6.64843e-08	0.25742	0.268	0.482	0.00312283
NUPR1	6.68616e-08	0.989738	0.225	0.036	0.00314055
STAT3	7.13031e-08	-0.278448	0.192	0.464	0.00334918
LY6E	7.44135e-08	-0.271851	0.076	0.291	0.00349528
ZNF518A	8.1764e-08	0.308911	0.144	0	0.00384054
CENPX	8.1764e-08	0.423278	0.144	0	0.00384054
IER3IP1	8.1764e-08	0.361058	0.144	0	0.00384054
YBX1	9.07274e-08	0.435842	0.75	0.818	0.00426156
DDIT3	9.12841e-08	-0.306597	0.068	0.282	0.00428771
TCIRG1	9.15672e-08	-0.338929	0.091	0.318	0.004301
JTB	9.16053e-08	0.257281	0.311	0.482	0.00430279
SINHCAF	1.08975e-07	0.426331	0.141	0	0.00511869
CD52	1.10805e-07	-0.28542	0.22	0.473	0.00520463
BASP1	1.20373e-07	0.296029	0.215	0.373	0.00565406
ANPEP	1.23107e-07	-0.314551	0.02	0.173	0.00578248
FAM53C	1.30255e-07	-0.2939	0.066	0.273	0.0061182
RASSF5	1.38688e-07	-0.364037	0.086	0.309	0.00651432
AKAP13	1.3932e-07	-0.258809	0.245	0.527	0.00654399
REV3L	1.42305e-07	-0.334902	0.109	0.345	0.00668423
CALHM6	1.45155e-07	0.533449	0.139	0	0.00681807
PECAM1	1.45155e-07	0.418708	0.139	0	0.00681807
PAXX	1.45155e-07	0.355878	0.139	0	0.00681807
CFAP97	1.45155e-07	0.364111	0.139	0	0.00681807
CAST	1.49116e-07	0.323054	0.341	0.445	0.00700413
TRAPPC1	1.56815e-07	0.260657	0.308	0.5	0.00736575
IDS	1.63845e-07	-0.260529	0.177	0.436	0.00769595
NDUFV2	1.7216e-07	0.319513	0.316	0.482	0.00808651
CAP1	1.91306e-07	0.380118	0.485	0.618	0.00898584
GRK3	1.9323e-07	0.395953	0.136	0	0.00907619
SEC22B	1.9323e-07	0.332931	0.136	0	0.00907619
GSN	1.98524e-07	0.426122	0.336	0.491	0.00932488
APOE	1.99709e-07	1.61326	0.318	0.145	0.00938053
CD44	2.11077e-07	-0.344438	0.247	0.518	0.00991449
CD4	2.16805e-07	0.257833	0.245	0.355	0.0101836
CFL1	2.31751e-07	0.251486	0.73	0.836	0.0108856
DST	2.33375e-07	-0.261376	0.149	0.4	0.0109619
HADHA	2.42799e-07	0.350868	0.321	0.418	0.0114045
TSPAN8	2.4301e-07	0.317655	0.106	0.2	0.0114144
MGST3	2.46447e-07	0.263213	0.359	0.509	0.0115759
TSPO	2.47777e-07	0.402279	0.311	0.409	0.0116383
NSA2	2.48062e-07	0.491798	0.381	0.464	0.0116517
AP2M1	2.49545e-07	0.308232	0.318	0.473	0.0117214
PLPBP	2.57074e-07	0.347694	0.134	0	0.012075
ADGRE5	2.57074e-07	0.412055	0.134	0	0.012075
MUC20-OT1	2.57074e-07	0.39009	0.134	0	0.012075
TRIB1	2.73755e-07	-0.436916	0.093	0.291	0.0128585
SLC26A3	2.79097e-07	-0.336654	0.033	0.2	0.0131094
PGK1	2.89635e-07	0.358353	0.414	0.527	0.0136044
CHD9	2.9213e-07	-0.371777	0.227	0.5	0.0137216
UQCRH	3.18588e-07	0.261676	0.513	0.682	0.0149644
SUMO3	3.18669e-07	0.432313	0.273	0.4	0.0149682
NAPRT	3.41814e-07	0.31873	0.131	0	0.0160553
MTREX	3.41814e-07	0.324229	0.131	0	0.0160553
SUSD6	3.41814e-07	0.280547	0.131	0	0.0160553
TUT7	3.41814e-07	0.273177	0.131	0	0.0160553
ARF1	3.43719e-07	0.303772	0.311	0.464	0.0161448
HNRNPL	3.64549e-07	-0.263257	0.114	0.345	0.0171232
ISG15	3.66143e-07	-0.273648	0.104	0.327	0.0171981
HBEGF	3.76675e-07	-0.547854	0.061	0.255	0.0176928
BHLHE40	3.80795e-07	-0.280806	0.114	0.345	0.0178863
SNX3	4.08278e-07	0.631574	0.492	0.6	0.0191772
TCEA1	4.09304e-07	0.418305	0.303	0.427	0.0192254
HSPA6	4.20646e-07	-0.566443	0.056	0.245	0.0197581
MARCKSL1	4.28946e-07	0.531361	0.182	0.309	0.020148
THUMPD3-AS1	4.54224e-07	0.279752	0.129	0	0.0213354
HIKESHI	4.54224e-07	0.446372	0.129	0	0.0213354
CYTOR	4.54224e-07	0.431315	0.129	0	0.0213354
TENT2	4.54224e-07	0.381517	0.129	0	0.0213354
ERO1A	4.54224e-07	0.250508	0.129	0	0.0213354
NDUFB3	4.61797e-07	0.491481	0.338	0.4	0.0216911
G0S2	4.6865e-07	-0.845893	0.035	0.145	0.0220129
CANX	4.91665e-07	0.311526	0.414	0.5	0.023094
GSTP1	5.15176e-07	0.354113	0.669	0.818	0.0241984
LDHB	5.31561e-07	0.429919	0.348	0.482	0.024968
ADRB2	5.53274e-07	-0.282046	0.035	0.191	0.0259878
CD81	5.59367e-07	0.302482	0.412	0.564	0.026274
TMEM258	5.61222e-07	0.265635	0.376	0.536	0.0263612
MT1E	5.94371e-07	0.578932	0.109	0.136	0.0279182
TXNDC17	5.97585e-07	0.385723	0.288	0.391	0.0280692
SVBP	6.0326e-07	0.453632	0.126	0	0.0283357
HACD3	6.0326e-07	0.293106	0.126	0	0.0283357
ANKRD28	6.86581e-07	-0.442534	0.056	0.227	0.0322494
RBBP6	7.37855e-07	-0.424783	0.098	0.291	0.0346578
RPLP0	7.5062e-07	0.269385	0.811	0.918	0.0352574
BEX3	8.00749e-07	0.418367	0.124	0	0.037612
POLR2J3.1	8.00749e-07	0.388532	0.124	0	0.037612
SNHG25	8.00749e-07	0.509653	0.124	0	0.037612
CCDC186	8.00749e-07	0.380691	0.124	0	0.037612
LRRC75A	8.00749e-07	0.505793	0.124	0	0.037612
PRELID3B	8.00749e-07	0.357274	0.124	0	0.037612
KMT5B	8.00749e-07	0.266776	0.124	0	0.037612
KMT2C	8.03052e-07	-0.272068	0.194	0.445	0.0377202
EIF2S2	8.38275e-07	0.573172	0.336	0.382	0.0393746
NDUFA13	8.9733e-07	0.552022	0.356	0.373	0.0421485
LGALS2	8.98314e-07	0.557241	0.311	0.409	0.0421947
ELMO1	9.01096e-07	-0.294779	0.071	0.264	0.0423254
SLC25A6	9.73198e-07	0.253525	0.556	0.736	0.0457121
AKR1B1	9.9981e-07	0.30581	0.225	0.318	0.0469621
MIA2	1.0623e-06	0.295196	0.121	0	0.0498975
SATB1	1.07023e-06	-0.304464	0.063	0.245	0.0502695
TMEM219	1.08817e-06	0.433307	0.366	0.436	0.0511125
NR3C1	1.10582e-06	-0.318661	0.164	0.409	0.0519416
CWC25	1.11404e-06	-0.25189	0.071	0.264	0.0523274
RPL37A	1.17462e-06	0.40641	0.879	0.936	0.0551732
RPL19	1.18932e-06	0.455899	0.942	0.9	0.0558633
LAMTOR1	1.20173e-06	0.303596	0.366	0.518	0.0564464
OAZ1	1.2605e-06	0.256724	0.76	0.882	0.0592067
MRPL33	1.34025e-06	0.262146	0.273	0.427	0.062953
HLA-DQB2	1.39639e-06	0.366683	0.043	0.127	0.06559
MARF1	1.40853e-06	0.304784	0.119	0	0.0661602
LRMDA	1.40853e-06	0.421202	0.119	0	0.0661602
WASHC3	1.40853e-06	0.281513	0.119	0	0.0661602
MIS18BP1	1.43764e-06	-0.251042	0.232	0.491	0.0675275
TUBB	1.49552e-06	0.28616	0.354	0.473	0.0702461
RAD50	1.52023e-06	-0.250314	0.043	0.2	0.0714065
HNRNPH3	1.64805e-06	-0.282766	0.192	0.427	0.0774107
ZDHHC17	1.66664e-06	-0.281185	0.048	0.218	0.0782836
DAB2	1.74415e-06	0.687334	0.331	0.364	0.0819245
MRC1	1.76629e-06	0.846302	0.215	0.082	0.0829646
UTP11	1.86661e-06	0.391778	0.116	0	0.0876766
TOMM70	1.86661e-06	0.343437	0.116	0	0.0876766
THAP12	1.86661e-06	0.297644	0.116	0	0.0876766
CEBPZOS	1.86661e-06	0.327274	0.116	0	0.0876766
DNAJA4	1.87015e-06	-0.347598	0.061	0.236	0.0878429
CD68	1.87969e-06	0.41153	0.407	0.491	0.0882911
RC3H1	1.9014e-06	-0.266751	0.088	0.291	0.0893108
RAB8A	1.96689e-06	0.348101	0.222	0.355	0.092387
LITAF	1.98476e-06	0.250398	0.389	0.545	0.0932261
SYNCRIP	2.09818e-06	0.309135	0.293	0.436	0.0985534
MTRNR2L1	2.11934e-06	-0.336345	0.033	0.182	0.0995476
MRPL54	2.1928e-06	0.32447	0.242	0.391	0.102998
LENG8	2.19638e-06	-0.352613	0.141	0.364	0.103166
CFD	2.29579e-06	0.558911	0.28	0.327	0.107835
TXNL4A	2.30271e-06	0.288989	0.245	0.382	0.10816
SREK1	2.3862e-06	-0.260319	0.119	0.336	0.112082
SPART	2.47238e-06	0.442626	0.114	0	0.11613
NAXE	2.47238e-06	0.350381	0.114	0	0.11613
ICE2	2.47238e-06	0.31424	0.114	0	0.11613
TUT4	2.47238e-06	0.376278	0.114	0	0.11613
MMP12	2.47238e-06	1.04644	0.114	0	0.11613
XBP1	2.57588e-06	-0.317734	0.184	0.427	0.120992
MT-ND6	2.76199e-06	0.37196	0.338	0.409	0.129733
GSTK1	2.78295e-06	0.35399	0.316	0.418	0.130718
REEP5	2.82607e-06	0.266135	0.288	0.436	0.132743
GTF3A	2.85731e-06	0.267918	0.273	0.418	0.134211
MRPL34	2.89573e-06	0.288488	0.232	0.382	0.136015
PNRC2	3.13099e-06	0.590656	0.217	0.036	0.147066
MCRIP1	3.27306e-06	0.383687	0.111	0	0.153739
ARPC3	3.27707e-06	0.446648	0.75	0.8	0.153927
KDM2A	3.54092e-06	-0.263323	0.121	0.336	0.166321
DNAJC8	3.64529e-06	0.511397	0.321	0.409	0.171223
TMEM176B	3.66768e-06	0.496217	0.356	0.391	0.172275
RELT	3.72776e-06	-0.290623	0.061	0.236	0.175096
NPIPB5	3.80129e-06	-0.260887	0.071	0.255	0.178551
EIF2S3	3.85242e-06	0.265456	0.283	0.445	0.180952
DNASE1L3	3.91233e-06	0.471922	0.429	0.527	0.183766
STX16	3.94294e-06	-0.339241	0.091	0.282	0.185204
CDV3	3.97645e-06	0.382809	0.351	0.491	0.186778
NDUFA3	3.98731e-06	0.47929	0.288	0.327	0.187288
WASF2	4.23361e-06	0.403224	0.336	0.455	0.198857
MAT2A	4.24035e-06	-0.265311	0.189	0.427	0.199173
RAMMET	4.33087e-06	0.277189	0.109	0	0.203425
SHLD2	4.33087e-06	0.383907	0.109	0	0.203425
CRYBG1	4.33087e-06	0.268064	0.109	0	0.203425
SDHD	4.34705e-06	0.31487	0.232	0.391	0.204185
SMS	4.37951e-06	0.332741	0.285	0.409	0.20571
JKAMP	4.68493e-06	-0.302295	0.088	0.282	0.220056
TAOK1	5.04742e-06	-0.276994	0.149	0.373	0.237082
SUCLG1	5.05747e-06	0.291677	0.194	0.327	0.237554
DUSP5	5.17373e-06	-0.264941	0.035	0.182	0.243015
SECISBP2	5.6849e-06	-0.398193	0.119	0.327	0.267026
AC244090.1	5.72776e-06	0.416625	0.106	0	0.269039
MIR4435-2HG	5.72776e-06	0.473036	0.106	0	0.269039
PUM3	5.72776e-06	0.324886	0.106	0	0.269039
EEF1A1	5.77712e-06	0.342691	0.982	0.982	0.271357
ANXA11	5.86346e-06	0.323043	0.27	0.382	0.275413
AFF4	6.03133e-06	-0.350312	0.146	0.364	0.283298
SERPINB6	6.4779e-06	0.526365	0.303	0.327	0.304274
TRPM7	6.76827e-06	-0.297165	0.071	0.245	0.317912
MT1G	7.55181e-06	1.0699	0.194	0.236	0.354716
CD24	7.57159e-06	0.559	0.104	0	0.355645
NEPRO	7.57159e-06	0.346833	0.104	0	0.355645
PYM1	7.57159e-06	0.27067	0.104	0	0.355645
AC100810.1	7.57159e-06	0.33513	0.104	0	0.355645
EBLN3P	7.57159e-06	0.298579	0.104	0	0.355645
SMIM10L1	7.57159e-06	0.293765	0.104	0	0.355645
ARMT1	7.57159e-06	0.267939	0.104	0	0.355645
AK6	7.57159e-06	0.267048	0.104	0	0.355645
TIMM8B	7.96744e-06	0.739106	0.316	0.255	0.374239
NOL7	8.73116e-06	0.349166	0.212	0.327	0.410111
MRPL14	9.05473e-06	0.277053	0.22	0.345	0.42531
CORO7	9.05743e-06	-0.325126	0.066	0.236	0.425436
CISD3	9.31384e-06	0.358346	0.179	0.264	0.43748
PTPA	1.00043e-05	0.385153	0.101	0	0.469913
MCRIP2	1.00043e-05	0.31487	0.101	0	0.469913
ZPR1	1.00043e-05	0.304315	0.101	0	0.469913
N4BP2	1.0077e-05	-0.269926	0.068	0.227	0.473327
SNF8	1.01035e-05	0.28231	0.187	0.318	0.47457
LGALS1	1.01814e-05	0.352285	0.715	0.773	0.478233
PAN3	1.01965e-05	-0.254828	0.071	0.245	0.478938
LUC7L	1.03036e-05	-0.257246	0.066	0.236	0.48397
IL7R	1.05524e-05	-0.991994	0.015	0.127	0.495658
RAB2A	1.08641e-05	0.431361	0.29	0.327	0.510299
ANAPC11	1.16915e-05	0.40812	0.301	0.4	0.549161
CLTC	1.17409e-05	0.305704	0.326	0.391	0.551482
CREBZF	1.21792e-05	-0.377854	0.088	0.245	0.572067
TMEM14B	1.24384e-05	0.286855	0.311	0.427	0.584244
SMG7	1.32233e-05	-0.343955	0.063	0.209	0.621112
CALM3	1.38756e-05	0.312682	0.275	0.355	0.65175
GTPBP1	1.40524e-05	-0.295438	0.033	0.164	0.660054
NFAT5	1.43341e-05	-0.269224	0.119	0.318	0.673287
ZMYM2	1.47361e-05	-0.276393	0.131	0.336	0.692171
DOCK2	1.53365e-05	0.292865	0.199	0.264	0.720372
CASP4	1.56308e-05	0.255979	0.192	0.327	0.734196
TOB1	1.58955e-05	-0.367169	0.114	0.309	0.746626
SPPL3	1.61651e-05	-0.301693	0.109	0.3	0.759289
GDI2	1.62462e-05	0.355184	0.46	0.582	0.763099
POLR2A	1.71343e-05	-0.323898	0.116	0.309	0.804816
PRKDC	1.77856e-05	0.34894	0.222	0.3	0.835409
RAB32	1.79515e-05	0.531698	0.376	0.427	0.8432
SNX2	1.79792e-05	0.54915	0.346	0.409	0.8445
WHAMM	1.80088e-05	-0.29273	0.053	0.191	0.845893
ANKRD36	1.81726e-05	-0.355267	0.035	0.173	0.853587
MT2A	1.89455e-05	0.603635	0.237	0.291	0.88989
TOPORS	1.9678e-05	-0.327775	0.083	0.245	0.924296
RPL22	1.9991e-05	0.338042	0.843	0.909	0.938997
TFF3	2.01411e-05	0.882473	0.182	0.036	0.946049
ADAP2	2.0477e-05	0.28302	0.258	0.345	0.961824
SNHG12	2.07579e-05	-0.292248	0.078	0.245	0.97502
TMEM238	2.09166e-05	0.320575	0.096	0.155	0.982475
RPS27	2.10242e-05	0.461825	0.939	0.927	0.987529
HERC4	2.11371e-05	-0.27548	0.121	0.318	0.992832
H2AFJ	2.15951e-05	0.27753	0.23	0.345	1
RPS5	2.1708e-05	0.282797	0.783	0.873	1
RAP1B	2.23328e-05	0.329192	0.354	0.464	1
DNAJB4	2.40941e-05	-0.423099	0.033	0.155	1
EIF3D	2.51313e-05	0.475333	0.338	0.4	1
CPEB4	2.52805e-05	-0.321774	0.129	0.327	1
EREG	2.53776e-05	-0.516083	0.025	0.136	1
C4orf48	2.84548e-05	0.313826	0.306	0.418	1
A2M	2.87952e-05	0.521969	0.258	0.264	1
SH3GLB1	3.10784e-05	0.28503	0.263	0.364	1
CCT6A	3.39024e-05	0.264353	0.298	0.409	1
MAFB	3.46194e-05	-0.267478	0.24	0.464	1
C1QB	3.50236e-05	0.453119	0.467	0.445	1
PPCS	3.55506e-05	0.302697	0.25	0.355	1
OSBPL8	3.5582e-05	0.254813	0.275	0.391	1
DSTN	3.65147e-05	0.379848	0.313	0.373	1
PHLDA1	3.65481e-05	-0.323145	0.025	0.136	1
ROMO1	3.75159e-05	0.555901	0.275	0.318	1
NDEL1	3.76735e-05	-0.27898	0.048	0.191	1
ZNF451	3.81428e-05	-0.260809	0.114	0.3	1
TRAPPC10	3.82566e-05	-0.278971	0.086	0.255	1
BLVRA	3.84118e-05	0.512681	0.207	0.245	1
C3orf58	4.0068e-05	-0.315693	0.106	0.273	1
TMSB10	4.09237e-05	0.390177	0.975	0.982	1
TIMP2	4.14952e-05	0.417608	0.275	0.309	1
PRKAG2	4.1662e-05	-0.276361	0.096	0.273	1
HEXIM1	4.21147e-05	-0.46996	0.063	0.2	1
FUCA1	4.30123e-05	0.940812	0.359	0.218	1
TGIF1	4.31866e-05	-0.269768	0.068	0.209	1
CCDC144A	4.47955e-05	-0.298665	0.048	0.182	1
SERPINF1	4.48249e-05	0.45514	0.179	0.209	1
NDUFB9	4.61089e-05	0.316545	0.22	0.291	1
CTNNA1	4.61911e-05	0.332798	0.217	0.264	1
KRT19	4.97696e-05	0.653912	0.129	0.136	1
CHD6	5.04252e-05	-0.254396	0.086	0.255	1
NCKAP1L	5.14229e-05	0.36725	0.237	0.273	1
SCML1	5.54967e-05	-0.259038	0.061	0.2	1
PABPC4	5.64433e-05	0.340046	0.285	0.391	1
MRPL52	6.04279e-05	0.323217	0.265	0.345	1
SSU72	6.19292e-05	0.273499	0.25	0.364	1
GTF3C6	6.21937e-05	0.331599	0.225	0.309	1
PLA2G7	6.53095e-05	0.618964	0.215	0.209	1
PCF11	6.61193e-05	-0.279413	0.136	0.327	1
CAPG	6.888e-05	0.750995	0.389	0.318	1
TMEM256	7.05655e-05	0.288631	0.22	0.345	1
CLINT1	7.17232e-05	0.317362	0.202	0.273	1
HMGB2	7.24267e-05	-0.283459	0.189	0.391	1
PTPN22	7.54516e-05	-0.257929	0.051	0.191	1
PSMB6	7.68428e-05	0.348548	0.285	0.373	1
ISCU	7.86038e-05	0.456589	0.285	0.355	1
PGAM1	7.9789e-05	0.50688	0.247	0.236	1
PAIP2	8.00827e-05	0.342904	0.275	0.373	1
VAMP5	8.11731e-05	0.345986	0.174	0.255	1
ATP6V1B2	8.42476e-05	0.343347	0.242	0.364	1
F13A1	8.47085e-05	1.07888	0.172	0.127	1
CDC37	8.94055e-05	0.293702	0.253	0.373	1
GBP1	9.13342e-05	0.331628	0.144	0.273	1
RPL35A	9.44002e-05	0.392946	0.889	0.918	1
MZT2A	9.7188e-05	0.310363	0.202	0.291	1
C1orf43	0.000102634	0.258071	0.24	0.355	1
NDUFC1	0.000109073	0.490157	0.253	0.227	1
FILIP1L	0.000122176	-0.343771	0.058	0.2	1
DNPH1	0.000129785	0.531663	0.189	0.227	1
PET100	0.000130591	0.45707	0.215	0.273	1
NDUFS2	0.000133083	0.31558	0.212	0.291	1
C19orf25	0.000133906	-0.284067	0.093	0.255	1
NDUFA5	0.000137674	0.336718	0.21	0.264	1
RASA2	0.000138799	-0.265796	0.071	0.209	1
BTAF1	0.000140562	-0.253518	0.071	0.218	1
ZC3HAV1	0.000142333	-0.372012	0.126	0.3	1
NMI	0.000145515	0.368173	0.172	0.236	1
CD163	0.000148502	0.40056	0.172	0.173	1
ENPP2	0.000153894	0.445794	0.106	0.127	1
YWHAQ	0.000155462	0.255523	0.227	0.327	1
BLOC1S2	0.000155783	0.36128	0.21	0.3	1
INTS6	0.000161517	-0.349001	0.109	0.273	1
FAU	0.000178435	0.306756	0.871	0.909	1
IGF1	0.000184155	0.404812	0.207	0.255	1
TLN1	0.000184854	0.479799	0.379	0.382	1
DIP2A	0.000202573	-0.267136	0.078	0.218	1
SNRPC	0.000204517	0.300571	0.207	0.318	1
FAM13B	0.000218645	-0.306608	0.063	0.191	1
SPECC1	0.000225001	-0.255063	0.121	0.291	1
HDLBP	0.000235964	0.355672	0.253	0.282	1
DNAJB11	0.000243454	-0.285792	0.101	0.255	1
IL1RN	0.000252974	-0.320887	0.02	0.118	1
RPL8	0.000262082	0.291648	0.861	0.927	1
TWISTNB	0.000267675	-0.535959	0.083	0.2	1
JMY	0.000269006	-0.308013	0.04	0.145	1
IRF8	0.000271374	0.280231	0.21	0.318	1
TTC14	0.000296533	-0.382922	0.159	0.336	1
NHLRC3	0.000302374	-0.252289	0.136	0.309	1
TPT1	0.000307759	0.264205	0.997	0.964	1
RNF139	0.000318244	-0.322083	0.048	0.155	1
WFDC2	0.000318562	0.468856	0.106	0.009	1
GNB4	0.00032552	0.351014	0.169	0.209	1
CENPC	0.000327285	-0.263014	0.098	0.255	1
METAP2	0.000333991	0.402639	0.26	0.291	1
UGCG	0.000336355	-0.323732	0.083	0.227	1
CREG1	0.000350553	0.465635	0.311	0.345	1
PCBD1	0.000356028	0.373265	0.24	0.3	1
AIF1	0.000359927	0.360544	0.755	0.8	1
MAF	0.000360612	0.401527	0.25	0.309	1
EIF4H	0.000362366	0.393561	0.245	0.291	1
VPS4B	0.000372069	0.255025	0.23	0.309	1
RAB10	0.00037405	0.393466	0.323	0.373	1
NCOA4	0.000374791	0.496042	0.333	0.345	1
ETHE1	0.000389475	0.525008	0.182	0.145	1
PSMD7	0.000391777	0.377792	0.232	0.291	1
NARS	0.00040885	0.336477	0.247	0.318	1
RPS25	0.000412325	0.370698	0.889	0.882	1
CCT3	0.000417521	0.464857	0.303	0.327	1
SERPINA1	0.000418319	0.292518	0.111	0.182	1
KRT18	0.000422014	0.266353	0.124	0.173	1
RPL5	0.00043853	0.441468	0.869	0.882	1
UQCRFS1	0.000458582	0.295378	0.255	0.327	1
MLF2	0.000480255	0.276124	0.189	0.282	1
RNASE1	0.000482366	1.03284	0.27	0.127	1
DDX24	0.000487712	0.260395	0.301	0.409	1
LSM2	0.00050288	0.25821	0.179	0.273	1
PLAU	0.000506127	-0.253242	0.045	0.164	1
UBE2K	0.000507065	0.293766	0.22	0.318	1
DDX18	0.00051813	0.342199	0.318	0.364	1
RPS23	0.000530248	0.415885	0.949	0.909	1
PARP1	0.000549762	0.432299	0.222	0.255	1
PDCD5	0.000556931	0.517135	0.222	0.236	1
AHI1	0.000563113	-0.444069	0.073	0.182	1
CST3	0.000592253	-0.405347	0.851	0.9	1
RPL14	0.000604608	0.291548	0.866	0.891	1
PDK4	0.000605637	0.30054	0.184	0.245	1
ALOX5AP	0.00062196	0.336485	0.222	0.264	1
HLA-DRB5	0.000636094	0.422046	0.465	0.555	1
CYFIP1	0.000648649	0.564384	0.263	0.236	1
HLA-DRA	0.000654229	-0.387759	0.813	0.891	1
SMCO4	0.0006634	0.359885	0.199	0.273	1
SUCLG2	0.000663484	0.321078	0.182	0.236	1
PPP6R1	0.000695547	0.279754	0.104	0.009	1
CCND1	0.000737186	0.578154	0.212	0.109	1
OS9	0.000741827	0.357486	0.217	0.264	1
ATF5	0.000772415	0.254238	0.114	0.182	1
C3AR1	0.000777619	0.264267	0.174	0.227	1
LGALS8	0.000797543	-0.323788	0.109	0.255	1
PSMC3	0.000816344	0.256793	0.164	0.255	1
TPM4	0.00084026	0.430306	0.409	0.4	1
HNMT	0.000846221	0.325937	0.255	0.355	1
RPL34	0.000846892	0.391627	0.952	0.936	1
RPS8	0.00085676	0.385638	0.965	0.927	1
IDH2	0.000866018	0.531996	0.247	0.227	1
GNPDA1	0.00090412	0.385119	0.22	0.245	1
GPR34	0.000925452	0.435555	0.23	0.209	1
FUOM	0.000985149	0.425982	0.162	0.182	1
PDAP1	0.00100693	0.312299	0.159	0.236	1
PPP2R3C	0.00100912	0.264673	0.154	0.255	1
SCARB2	0.00106231	0.339399	0.22	0.218	1
BEX4	0.00106422	0.416314	0.212	0.273	1
FKBP3	0.00109831	0.269654	0.177	0.264	1
IPO7	0.00109897	0.338473	0.189	0.236	1
YWHAG	0.00109918	0.308541	0.207	0.291	1
RPL37	0.00111161	0.410789	0.942	0.918	1
IRS2	0.0011342	-0.340968	0.073	0.2	1
NPHP3	0.00121149	-0.262105	0.048	0.145	1
IL18	0.0012199	0.474888	0.306	0.345	1
SWAP70	0.00127063	0.272591	0.189	0.282	1
TPM1	0.00127178	0.255173	0.134	0.155	1
TPR	0.0013657	0.3483	0.235	0.291	1
RUNX1	0.0013894	-0.257026	0.106	0.245	1
TNFAIP8L2	0.0014353	0.254955	0.154	0.2	1
RPL30	0.00146831	0.347569	0.952	0.918	1
NPLOC4	0.00147197	-0.281769	0.068	0.191	1
PLEKHB2	0.00147734	0.459546	0.285	0.282	1
RPL12	0.00150678	0.335579	0.932	0.918	1
FOXO3	0.00152476	-0.267753	0.101	0.236	1
SDHB	0.00154839	0.396663	0.23	0.264	1
VEGFB	0.00159928	0.481053	0.237	0.245	1
ECH1	0.00162532	0.347229	0.205	0.209	1
PSMC1	0.0017379	0.337271	0.253	0.336	1
MED8	0.00174251	0.267313	0.109	0.173	1
TCTN3	0.00176442	-0.511095	0.066	0.155	1
CD9	0.00182881	0.28054	0.255	0.3	1
CCDC47	0.00184709	0.267069	0.225	0.264	1
HEBP2	0.00195096	0.458538	0.212	0.173	1
CKB	0.00208175	0.541321	0.177	0.182	1
WDR41	0.00208851	0.279011	0.104	0.182	1
RPS4Y1	0.00211812	0.364554	0.29	0.355	1
RPS15A	0.00218191	0.290906	0.922	0.945	1
BRD7	0.0021838	0.251916	0.177	0.282	1
TNFSF12	0.00224501	0.409407	0.146	0.182	1
NT5C	0.00227331	-0.253418	0.141	0.291	1
NDUFAF3	0.00227878	0.301862	0.23	0.291	1
MT1X	0.00229447	0.359863	0.154	0.191	1
QPRT	0.00230482	0.482802	0.205	0.091	1
RAB9A	0.00255771	0.276853	0.182	0.273	1
C1QA	0.00261627	0.267342	0.508	0.509	1
TRIM56	0.00262057	0.33001	0.167	0.055	1
GPNMB	0.00262911	0.667007	0.247	0.127	1
FKBP8	0.00266147	0.25277	0.194	0.291	1
CAPRIN1	0.00280596	0.348164	0.217	0.245	1
EIF5B	0.00287209	0.542811	0.268	0.273	1
TFEC	0.00299066	0.314455	0.169	0.191	1
STAT1	0.00301979	0.488231	0.263	0.282	1
MS4A4A	0.00302586	0.423053	0.212	0.2	1
RTN3	0.00311026	0.313123	0.24	0.318	1
CWC15	0.00313056	0.28003	0.222	0.3	1
IMP3	0.00325153	0.29046	0.187	0.245	1
EPSTI1	0.00326643	0.348288	0.189	0.245	1
PSMD4	0.00330617	0.279636	0.207	0.291	1
RPL6	0.00364936	0.351177	0.904	0.9	1
SLC25A32	0.00384116	-0.254923	0.033	0.118	1
NUB1	0.00398019	0.441753	0.245	0.3	1
SLC25A39	0.00401929	0.427164	0.179	0.173	1
CEP95	0.00403873	-0.281509	0.068	0.173	1
CTSA	0.0040767	0.340665	0.225	0.273	1
ZNF24	0.0041053	-0.363149	0.146	0.282	1
CALCOCO2	0.00412775	0.276617	0.197	0.245	1
LACTB	0.00427889	0.271199	0.192	0.273	1
RPL36	0.00429245	0.344423	0.874	0.891	1
SLC40A1	0.00436366	0.685759	0.439	0.382	1
LGALS3BP	0.00443907	0.360027	0.157	0.109	1
GLO1	0.00449625	0.361816	0.182	0.227	1
DBNL	0.00463431	0.260985	0.23	0.309	1
TTC19	0.00483947	-0.299136	0.091	0.2	1
MAP2K2	0.00489887	0.296014	0.22	0.282	1
EMB	0.00495818	0.321467	0.162	0.182	1
RPL7A	0.00506345	0.293578	0.914	0.927	1
RBM4	0.00517648	-0.281251	0.068	0.173	1
CD2AP	0.00529151	0.387081	0.184	0.173	1
TAF15	0.00529523	0.306446	0.194	0.236	1
FAM89B	0.00570275	0.372728	0.159	0.2	1
PSMD13	0.00602494	0.283964	0.197	0.245	1
DTNBP1	0.00611876	0.254634	0.114	0.145	1
RPLP2	0.00612036	0.256502	0.881	0.927	1
SNAP29	0.00622091	0.468949	0.182	0.191	1
LSM12	0.00627097	0.372357	0.174	0.209	1
VAMP3	0.00628237	0.322251	0.162	0.182	1
USF2	0.00680557	0.294887	0.253	0.327	1
NRP1	0.00699182	0.346043	0.169	0.164	1
COPZ1	0.00771837	0.37022	0.237	0.282	1
ATP6V1E1	0.00792008	0.326526	0.24	0.3	1
NPL	0.00817759	0.551944	0.157	0.073	1
EXOC1	0.00837179	-0.31366	0.104	0.209	1
BIN2	0.00856308	0.345495	0.164	0.182	1
ANXA7	0.00870774	0.283898	0.217	0.273	1
TMEM176A	0.00891808	0.270822	0.255	0.309	1
NDUFB6	0.00895563	0.345896	0.202	0.227	1
A1BG	0.00912934	0.353984	0.124	0.145	1
MUC12	0.00929368	0.299344	0.091	0.109	1
COPB1	0.00945681	0.319931	0.217	0.236	1
CTSL	0.00947867	0.518097	0.199	0.218	1
ME1	0.00959463	0.256688	0.119	0.036	1
IDH1	0.00988562	0.257722	0.207	0.255	1
PDXK	0.0106123	0.293002	0.205	0.255	1
CNDP2	0.0107368	0.250666	0.225	0.282	1
NOL8	0.0109375	0.250893	0.152	0.182	1
CD209	0.0110728	0.422456	0.192	0.145	1
S100B	0.01121	0.717558	0.146	0.082	1
RWDD1	0.0112764	0.393771	0.316	0.373	1
PSMC2	0.0116153	0.349286	0.139	0.164	1
ME2	0.0119027	0.391707	0.232	0.209	1
UBE2L6	0.0119633	0.350525	0.177	0.209	1
GYPC	0.012417	0.4416	0.119	0.073	1
URI1	0.0125792	0.262904	0.202	0.245	1
NINJ1	0.0128014	0.253888	0.189	0.245	1
COPS2	0.0130731	0.297235	0.162	0.218	1
RPS27A	0.0134039	0.265951	0.942	0.936	1
PDIA4	0.013745	0.350156	0.217	0.209	1
TSPAN4	0.0141523	0.291769	0.114	0.136	1
NDUFA8	0.0153197	0.394324	0.194	0.209	1
ADAMDEC1	0.0156704	0.469312	0.136	0.091	1
MCUR1	0.0162155	0.388784	0.187	0.155	1
LRP1	0.0175746	0.279586	0.174	0.136	1
HCFC1R1	0.0176594	0.279772	0.121	0.155	1
TCEAL4	0.0184196	0.487333	0.227	0.191	1
GSAP	0.0193127	0.261221	0.111	0.155	1
ERLEC1	0.019586	0.267976	0.157	0.191	1
FCHO2	0.020503	0.500772	0.189	0.164	1
RPS13	0.0209015	0.320178	0.932	0.9	1
ERGIC3	0.021067	0.262537	0.172	0.218	1
SMAP1	0.023477	0.346382	0.184	0.218	1
LAMP2	0.0235924	0.287819	0.275	0.3	1
SLC25A24	0.0240971	0.271024	0.189	0.173	1
RPS3	0.0242971	0.260747	0.907	0.9	1
NUBP1	0.0248285	0.307116	0.124	0.182	1
RPS28	0.0250886	0.311502	0.955	0.945	1
FOLR2	0.0250933	0.306441	0.141	0.155	1
PLCG2	0.025298	0.449877	0.144	0.073	1
MSRB2	0.0255527	0.325023	0.146	0.155	1
PLD3	0.0267121	0.363982	0.278	0.291	1
HIST1H4C	0.0271478	0.412241	0.232	0.255	1
CPNE3	0.0279695	0.487585	0.21	0.2	1
FUCA2	0.0281654	0.258944	0.164	0.2	1
SRP54	0.0289385	0.309433	0.179	0.218	1
PLTP	0.0292274	0.379654	0.144	0.109	1
RALBP1	0.0300953	0.288711	0.217	0.264	1
SURF1	0.0303774	0.388051	0.162	0.182	1
IFIH1	0.0307881	0.393626	0.136	0.055	1
ZNF844	0.032391	-0.299957	0.051	0.118	1
GABARAP	0.0327723	0.333123	0.162	0.1	1
IMPA2	0.0343385	0.261299	0.129	0.173	1
NSMCE1	0.0353143	0.276662	0.144	0.182	1
COA6	0.036102	0.292647	0.169	0.191	1
CCPG1	0.0370613	0.278756	0.179	0.164	1
SGK3	0.0380877	0.270077	0.189	0.2	1
RPL3	0.0407132	0.265191	0.902	0.9	1
TSTD1	0.0418674	0.29633	0.159	0.173	1
RPS7	0.0435333	0.258367	0.891	0.918	1
SRSF10	0.0439884	0.265697	0.263	0.282	1
EIF2AK2	0.0453593	0.270569	0.169	0.182	1
WSB2	0.0458643	0.390576	0.146	0.091	1
AP1B1	0.0459097	0.381704	0.227	0.2	1
DTX3L	0.0469983	0.260786	0.136	0.091	1
RP9	0.0476912	-0.338211	0.056	0.127	1
NAP1L4	0.0507591	0.343656	0.149	0.127	1
MYO5A	0.0508023	0.27746	0.162	0.191	1
NCK1	0.0508069	0.277402	0.146	0.182	1
LAMP1	0.0508395	0.284021	0.247	0.273	1
ANKH	0.0509849	0.27721	0.159	0.173	1
LACC1	0.0535507	0.451885	0.237	0.2	1
BOLA3	0.0541483	0.36696	0.167	0.1	1
RAB8B	0.0559553	0.363273	0.162	0.182	1
STX12	0.0569642	0.38152	0.21	0.173	1
FAM200B	0.0581663	0.394652	0.152	0.109	1
ACBD5	0.058614	0.325342	0.157	0.109	1
DSC2	0.0613867	0.287996	0.141	0.082	1
LRRC59	0.0650725	0.360197	0.124	0.064	1
HIST1H1D	0.0677992	0.343131	0.109	0.1	1
EXOC5	0.068273	0.253516	0.119	0.127	1
GTF2F1	0.0703835	0.270513	0.139	0.145	1
MRPS33	0.070711	0.268348	0.205	0.245	1
DLD	0.0725402	0.260416	0.152	0.182	1
MMP14	0.073648	0.307436	0.109	0.055	1
IARS2	0.0771599	0.254076	0.146	0.1	1
MOSPD2	0.079392	0.278564	0.141	0.127	1
SNX9	0.080207	0.313339	0.154	0.1	1
S100A13	0.0821079	0.282943	0.146	0.1	1
CD163L1	0.0822066	0.329325	0.134	0.082	1
EPB41L2	0.0850011	0.410874	0.21	0.2	1
RPL32	0.0887039	0.271899	0.942	0.909	1
C1orf21	0.0887191	0.333401	0.124	0.082	1
ACYP2	0.0895086	0.252097	0.086	0.118	1
MRPL4	0.0897302	0.255824	0.129	0.118	1
TLR4	0.0912559	0.31482	0.167	0.109	1
HTATSF1	0.0925472	0.34799	0.141	0.1	1
UQCC2	0.0939746	0.367783	0.205	0.2	1
RPL29	0.0962207	0.264452	0.904	0.891	1
PEPD	0.0977862	0.278889	0.197	0.218	1
C2	0.100185	0.302793	0.101	0.064	1
VWA5A	0.100682	0.292642	0.121	0.055	1
CDC123	0.101087	0.275547	0.144	0.145	1
PTPRA	0.102003	0.290129	0.139	0.118	1
EMC4	0.106134	0.265472	0.149	0.173	1
PRPF8	0.108086	0.323335	0.215	0.2	1
CHP1	0.108399	0.257049	0.164	0.191	1
SUMF2	0.114859	0.368767	0.184	0.164	1
MSR1	0.116812	0.320451	0.149	0.109	1
SND1	0.117051	0.266315	0.167	0.182	1
APEH	0.122944	0.260341	0.109	0.109	1
PRKCD	0.128506	0.301525	0.129	0.118	1
MEA1	0.132406	0.389116	0.141	0.127	1
CCDC25	0.13823	0.306487	0.134	0.155	1
C22orf39	0.143529	0.292974	0.109	0.1	1
PAICS	0.14746	0.260773	0.111	0.109	1
LILRB5	0.151956	0.331337	0.121	0.082	1
PTPN11	0.152238	0.288103	0.172	0.145	1
FKBP4	0.152586	0.303828	0.179	0.136	1
ACADM	0.15405	0.279265	0.172	0.145	1
PPID	0.16094	0.290236	0.144	0.155	1
MGLL	0.161663	0.35897	0.131	0.109	1
NTAN1	0.162216	0.33666	0.134	0.109	1
SCOC	0.163872	0.259101	0.146	0.145	1
RPS4X	0.165706	0.250744	0.896	0.9	1
ABCF1	0.167342	0.312473	0.177	0.109	1
DESI1	0.16907	0.34053	0.131	0.109	1
SMARCB1	0.170844	0.281867	0.119	0.109	1
NME4	0.171402	0.383038	0.159	0.1	1
MRPS36	0.180279	0.251201	0.202	0.236	1
S100A9	0.183498	1.07576	0.162	0.173	1
FAM213A	0.184092	0.310188	0.116	0.082	1
HIST1H1E	0.19707	0.331565	0.139	0.109	1
EHD4	0.218235	0.315665	0.136	0.1	1
SREK1IP1	0.223649	0.322652	0.162	0.145	1
MRPS35	0.230239	0.264296	0.124	0.118	1
PDCD2	0.245589	0.269657	0.139	0.145	1
KIT	0.255391	-0.272348	0.068	0.118	1
C1QC	0.264947	0.250546	0.455	0.4	1
LTC4S	0.28327	0.446793	0.167	0.145	1
FCGBP	0.284479	0.287465	0.101	0.064	1
EPN1	0.290485	0.286638	0.177	0.155	1
NADK	0.316221	0.267194	0.136	0.1	1
HPGDS	0.316375	0.484377	0.101	0.073	1
WWP1	0.383593	0.267787	0.199	0.2	1
HPGD	0.887151	0.271023	0.116	0.1	1

## Sheet: Epithelium
Supplementary table 3b Epithelial cell genes differentially expressed between three-step protease (positive avg_logFC is upregulated) and one-step collagenase protocol (negative avg_logFC is upregulated)
	p_val	avg_logFC	pct.1	pct.2	p_val_adj
IGKC	0	3.25246	0.456	0	0
RACK1	0	2.7485	0.921	0	0
ATP5F1E	0	2.44847	0.897	0	0
CD24	0	2.36357	0.853	0	0
ATP5MC3	0	2.13692	0.868	0	0
ATP5MG	0	1.99637	0.86	0	0
ATP5ME	0	1.89773	0.844	0	0
ATP5MD	0	1.88151	0.836	0	0
ATP5MC2	0	1.87468	0.834	0	0
ATP5F1D	0	1.82146	0.837	0	0
ATP5F1B	0	1.75863	0.837	0	0
ATP5IF1	0	1.75101	0.834	0	0
ATP5MC1	0	1.73503	0.811	0	0
ATP5PF	0	1.73122	0.827	0	0
ATP5MPL	0	1.70224	0.818	0	0
UQCR11	0	1.69459	0.817	0	0
ELOB	0	1.64098	0.816	0	0
ATP5F1A	0	1.55984	0.802	0	0
WFDC2	0	1.50576	0.768	0.329	0
ATP5MF	0	1.46035	0.784	0	0
ATP5PO	0	1.39101	0.787	0	0
ADH1C	0	1.37297	0.666	0	0
SELENOW	0	1.32321	0.756	0	0
RPL36A	0	1.3139	0.818	0.509	0
ATP5PD	0	1.31221	0.767	0	0
ATP5F1C	0	1.29935	0.764	0	0
ATP5PB	0	1.28787	0.761	0	0
RPS21	0	1.27801	0.932	0.726	0
B3GNT7	0	1.26882	0.688	0.371	0
NOP53	0	1.23555	0.745	0	0
COX6A1	0	1.2057	0.875	0.687	0
NDUFB8	0	1.19176	0.739	0	0
PIGR	0	1.17963	0.953	0.89	0
SEM1	0	1.12556	0.737	0	0
RPS10	0	1.09127	0.855	0.611	0
RPS17	0	1.08971	0.689	0.046	0
RPS29	0	1.07606	0.947	0.812	0
RPL31	0	1.04291	0.876	0.727	0
RPL38	0	0.988679	0.894	0.749	0
RSRP1	0	0.97249	0.694	0	0
PRAC1	0	0.957203	0.808	0.505	0
FAM3D	0	0.944449	0.847	0.736	0
TRIR	0	0.938332	0.693	0	0
RPS26	0	0.927415	0.913	0.823	0
RPL37	0	0.925925	0.961	0.839	0
RPL26	0	0.924273	0.959	0.797	0
RPL41	0	0.90823	0.99	0.925	0
MT-ND6	0	0.884339	0.801	0.69	0
RPS27	0	0.880627	0.965	0.872	0
SELENOS	0	0.879754	0.646	0	0
COPS9	0	0.873395	0.663	0	0
RTRAF	0	0.86263	0.67	0	0
COX6C	0	0.862614	0.893	0.752	0
LRRC75A	0	0.861875	0.521	0	0
RPL37A	0	0.858556	0.952	0.832	0
NORAD	0	0.846906	0.654	0	0
MUC12	0	0.845459	0.736	0.685	0
RPL21	0	0.836573	0.953	0.803	0
RPL34	0	0.831935	0.967	0.861	0
AC103702.2	0	0.831351	0.641	0	0
MRPL57	0	0.816665	0.647	0	0
RPL19	0	0.810614	0.961	0.828	0
SARAF	0	0.807359	0.66	0	0
SNU13	0	0.805962	0.644	0	0
SQOR	0	0.797299	0.627	0	0
JPT1	0	0.79697	0.578	0	0
RPS12	0	0.790389	0.979	0.874	0
AFDN	0	0.787431	0.655	0	0
SF3B6	0	0.786535	0.633	0	0
PDIA3	0	0.765237	0.778	0.615	0
TM9SF3	0	0.759012	0.78	0.66	0
AGR2	0	0.758933	0.89	0.736	0
ATP1A1	0	0.755158	0.8	0.719	0
DMAC1	0	0.750704	0.623	0	0
GOLM1	0	0.750255	0.708	0.631	0
PNRC2	0	0.749456	0.647	0.114	0
RPLP2	0	0.747161	0.949	0.84	0
MUC20-OT1	0	0.737587	0.617	0	0
TMBIM4	0	0.730961	0.624	0	0
PTMS	0	0.729084	0.693	0.425	0
NDUFA1	0	0.726102	0.848	0.744	0
MYDGF	0	0.715105	0.599	0	0
SELENOH	0	0.708372	0.6	0	0
RPL32	0	0.704608	0.969	0.845	0
RPL35A	0	0.698434	0.937	0.8	0
RPS15A	0	0.69667	0.954	0.813	0
CENPX	0	0.696285	0.56	0	0
EEF1B2	0	0.686334	0.9	0.725	0
SMIM26	0	0.681565	0.608	0	0
NDUFC1	0	0.67808	0.749	0.593	0
PABPC1	0	0.676252	0.863	0.748	0
COX7C	0	0.674068	0.898	0.78	0
HOXB13	0	0.673466	0.633	0.194	0
RPL5	0	0.66558	0.934	0.759	0
EEF2	0	0.659993	0.853	0.727	0
RPL6	0	0.651864	0.944	0.791	0
RPL10A	0	0.651831	0.935	0.733	0
RPL36	0	0.648975	0.952	0.849	0
MCRIP2	0	0.645297	0.584	0	0
RPL23A	0	0.643876	0.938	0.797	0
CFTR	0	0.642208	0.63	0.511	0
NSD3	0	0.640957	0.6	0	0
SERF2	0	0.637571	0.927	0.839	0
RPS23	0	0.633035	0.964	0.829	0
SELENOF	0	0.629591	0.587	0	0
NIPSNAP2	0	0.626852	0.565	0	0
APP	0	0.62284	0.765	0.674	0
RPL30	0	0.620385	0.958	0.853	0
RPS24	0	0.618876	0.975	0.875	0
RPS25	0	0.611708	0.927	0.813	0
PSMA2	0	0.607358	0.547	0	0
RPL22	0	0.607187	0.924	0.754	0
RPS28	0	0.59994	0.966	0.865	0
RPLP0	0	0.596363	0.939	0.796	0
CLTC	0	0.595454	0.753	0.624	0
PATJ	0	0.592382	0.577	0	0
SELENOK	0	0.589442	0.535	0	0
RPS18	0	0.588548	0.982	0.911	0
RPL11	0	0.586179	0.972	0.887	0
RPL3	0	0.585632	0.965	0.849	0
RPS7	0	0.583227	0.944	0.791	0
RPS27A	0	0.578457	0.967	0.846	0
CCDC186	0	0.577532	0.531	0	0
FAU	0	0.570042	0.922	0.826	0
SERINC5	0	0.568922	0.62	0.305	0
LSM8	0	0.561113	0.555	0	0
STMP1	0	0.561079	0.559	0	0
RETREG1	0	0.554137	0.507	0	0
EEF1A1	0	0.547284	0.988	0.952	0
RPL14	0	0.545899	0.942	0.814	0
RPLP1	0	0.545411	0.982	0.921	0
SPON1	0	0.54427	0.516	0	0
RPS8	0	0.544155	0.952	0.851	0
RPS15	0	0.541417	0.952	0.864	0
SMIM37	0	0.533583	0.499	0	0
GABPB1-AS1	0	0.530386	0.462	0	0
NDUFAF8	0	0.523434	0.518	0	0
ZNF518A	0	0.523358	0.524	0	0
RPS14	0	0.521239	0.967	0.88	0
MIR194-2HG	0	0.520156	0.5	0	0
PPP4R3B	0	0.519832	0.533	0	0
SHTN1	0	0.514197	0.506	0	0
MMP24OS	0	0.513525	0.512	0	0
SNORC	0	0.511944	0.493	0	0
NECTIN3	0	0.510233	0.503	0	0
REX1BD	0	0.503116	0.513	0	0
RPL8	0	0.503049	0.959	0.876	0
OGA	0	0.497599	0.518	0	0
MESD	0	0.496312	0.525	0	0
OTUD6B-AS1	0	0.493651	0.517	0	0
BEX3	0	0.488949	0.445	0	0
LNPK	0	0.485403	0.516	0	0
RPL7A	0	0.483728	0.953	0.843	0
METTL26	0	0.476878	0.489	0	0
UQCC3	0	0.474789	0.497	0	0
POLR2J3.1	0	0.474679	0.483	0	0
KMT5B	0	0.470324	0.506	0	0
PRELID3B	0	0.469728	0.496	0	0
TMSB10	0	0.467818	0.968	0.886	0
SPINT1-AS1	0	0.467787	0.489	0	0
PSMA3-AS1	0	0.460079	0.499	0	0
PLPP2	0	0.456618	0.468	0	0
TCEAL9	0	0.454693	0.464	0	0
SELENOT	0	0.452385	0.494	0	0
WAPL	0	0.445031	0.488	0	0
NRDC	0	0.443808	0.485	0	0
NAPRT	0	0.441242	0.469	0	0
SEC22B	0	0.437399	0.463	0	0
ELOC	0	0.437171	0.475	0	0
PPP4R3A	0	0.43605	0.479	0	0
BUD23	0	0.434651	0.475	0	0
IER3IP1	0	0.433619	0.474	0	0
ARFGEF3	0	0.432194	0.376	0	0
CRYBG1	0	0.430921	0.457	0	0
RAB5IF	0	0.429778	0.455	0	0
TOMM70	0	0.429624	0.48	0	0
THUMPD3-AS1	0	0.428211	0.479	0	0
ABO	0	0.426339	0.479	0	0
ECPAS	0	0.420614	0.464	0	0
B3GALT5-AS1	0	0.415839	0.315	0	0
SINHCAF	0	0.414986	0.462	0	0
RPS6	0	0.414061	0.964	0.855	0
PUM3	0	0.411936	0.448	0	0
RPS3A	0	0.408401	0.965	0.868	0
RTF2	0	0.408151	0.47	0	0
MTREX	0	0.406797	0.456	0	0
HACD3	0	0.40444	0.436	0	0
PAXX	0	0.403695	0.43	0	0
CEBPZOS	0	0.398517	0.459	0	0
FMC1	0	0.392766	0.448	0	0
OTULINL	0	0.38592	0.442	0	0
ADGRA3	0	0.382322	0.453	0	0
NAXE	0	0.381905	0.439	0	0
CARMIL1	0	0.381072	0.431	0	0
MIA2	0	0.375539	0.437	0.005	0
SLC5A3	0	0.370689	0.415	0	0
BICDL2	0	0.366928	0.422	0	0
TUT4	0	0.366278	0.404	0	0
PLPP5	0	0.3651	0.424	0	0
NCBP3	0	0.35831	0.435	0	0
EBLN3P	0	0.357459	0.431	0	0
TCAF1	0	0.357368	0.414	0	0
TENT5C	0	0.354216	0.376	0	0
NSD2	0	0.348407	0.377	0	0
CRACR2B	0	0.348385	0.4	0	0
BORCS7	0	0.342208	0.41	0	0
TENT5A	0	0.340135	0.364	0	0
UFD1	0	0.33447	0.392	0	0
ICE2	0	0.332112	0.395	0	0
THAP12	0	0.330816	0.398	0	0
SPPL2B	0	0.330134	0.407	0	0
NUTM2B-AS1	0	0.328808	0.417	0	0
SRPRA	0	0.327432	0.393	0	0
SRSF8	0	0.326023	0.397	0	0
AC008397.1	0	0.32462	0.32	0	0
MFSD4A	0	0.324476	0.346	0	0
ERO1A	0	0.32126	0.388	0	0
ERBIN	0	0.320623	0.352	0	0
CEMIP2	0	0.317086	0.404	0	0
DGLUCY	0	0.316917	0.404	0	0
TMEM238L	0	0.316551	0.378	0	0
SNHG25	0	0.315577	0.315	0	0
TUT7	0	0.312414	0.381	0	0
CFAP298	0	0.310143	0.38	0	0
AK6	0	0.309861	0.372	0	0
HACD2	0	0.309222	0.399	0	0
INAVA	0	0.308814	0.356	0	0
PLPBP	0	0.301604	0.378	0	0
SNHG19	0	0.300846	0.365	0	0
AL390719.2	0	0.300156	0.358	0	0
NBDY	0	0.299288	0.359	0	0
FAAP20	0	0.298709	0.366	0	0
HOXD11	0	0.291546	0.37	0.024	0
RAMMET	0	0.29097	0.361	0	0
SMIM31	0	0.290817	0.326	0	0
USF3	0	0.289477	0.355	0	0
KHDC4	0	0.286887	0.378	0	0
LUC7L2	0	0.284402	0.362	0.001	0
SMIM10L1	0	0.282589	0.361	0	0
ADGRG1	0	0.281774	0.375	0	0
GRK2	0	0.281514	0.338	0	0
ARPIN	0	0.28111	0.371	0	0
HOXD13	0	0.28088	0.353	0	0
KMT5A	0	0.280019	0.339	0	0
ODR4	0	0.276806	0.366	0	0
RETREG2	0	0.276704	0.356	0	0
CFAP97	0	0.274169	0.338	0	0
SLC25A25-AS1	0	0.270137	0.35	0	0
ILF3-DT	0	0.269323	0.349	0	0
DELE1	0	0.268695	0.357	0	0
JPT2	0	0.265569	0.345	0	0
MFSD14C	0	0.261584	0.338	0	0
INTS11	0	0.260162	0.336	0	0
PCNX4	0	0.256528	0.308	0	0
CASP8AP2	0	0.255776	0.309	0	0
TMEM263	0	0.254751	0.318	0	0
VIRMA	0	0.254638	0.343	0	0
MARF1	0	0.253592	0.331	0	0
MISP3	0	0.252241	0.322	0	0
SHLD2	0	0.251294	0.335	0	0
ICE1	0	0.251161	0.332	0	0
MACO1	0	0.251112	0.346	0	0
CPSF3L	0	-0.251022	0	0.37	0
LINC00936	0	-0.251773	0	0.264	0
SNORD3B-2	0	-0.251851	0	0.247	0
HBEGF	0	-0.255125	0.026	0.344	0
ADRBK1	0	-0.256084	0	0.329	0
PLK3	0	-0.256351	0.046	0.358	0
C12orf36	0	-0.258114	0	0.174	0
PSMD5-AS1	0	-0.258368	0	0.274	0
LINC00675	0	-0.259182	0	0.421	0
GPR125	0	-0.26314	0	0.411	0
PAPD4	0	-0.265185	0	0.383	0
CLN3.1	0	-0.27433	0	0.436	0
SNORD3D	0	-0.275388	0	0.221	0
NBPF10	0	-0.277296	0.029	0.319	0
IER3IP1.1	0	-0.277578	0	0.421	0
NARG2	0	-0.28407	0	0.362	0
KIAA0020	0	-0.285894	0	0.375	0
LINC00035	0	-0.289162	0	0.319	0
AHSA2	0	-0.289346	0	0.381	0
C14orf159	0	-0.291063	0	0.383	0
RTFDC1	0	-0.291382	0	0.449	0
KIAA0907	0	-0.292487	0	0.384	0
SIK1	0	-0.295388	0.005	0.335	0
C17orf85	0	-0.296029	0	0.407	0
SNORD3A	0	-0.299553	0	0.166	0
WBSCR22	0	-0.302151	0	0.427	0
ZCCHC6	0	-0.305168	0	0.373	0
WAPAL	0	-0.307519	0	0.412	0
AL592183.1	0	-0.309741	0.024	0.361	0
WASH4P	0	-0.312455	0	0.407	0
C7orf55-LUC7L2	0	-0.313207	0.001	0.419	0
HNRNPU-AS1	0	-0.314788	0	0.401	0
ATXN7	0	-0.314927	0.041	0.44	0
C20orf24	0	-0.315735	0	0.457	0
TJP2	0	-0.317815	0.055	0.474	0
C9orf142	0	-0.319414	0	0.413	0
PPAPDC1B	0	-0.319899	0	0.41	0
HIST1H2BK	0	-0.322254	0.018	0.432	0
FAM60A	0	-0.325453	0	0.45	0
SCO2	0	-0.328286	0.001	0.478	0
C21orf33	0	-0.329001	0	0.439	0
NGFRAP1	0	-0.330647	0	0.399	0
FAM134B	0	-0.332439	0	0.442	0
RP11-220I1.1	0	-0.336419	0	0.421	0
RN7SL1	0	-0.336453	0	0.317	0
MIR24-2	0	-0.338883	0	0.338	0
GSTT1	0	-0.339777	0	0.476	0
MESDC2	0	-0.342393	0	0.461	0
URAD	0	-0.342425	0.001	0.444	0
C8orf4	0	-0.343542	0	0.29	0
FAM46C	0	-0.344155	0	0.347	0
C1orf106	0	-0.352881	0	0.431	0
ILF3-AS1	0	-0.353856	0	0.378	0
PVRL3	0	-0.356447	0	0.458	0
KIAA0101	0	-0.357784	0	0.309	0
C2orf82	0	-0.358544	0	0.417	0
C17orf89	0	-0.359546	0	0.447	0
LRRC16A	0	-0.364285	0	0.442	0
PTPLAD1	0	-0.364538	0	0.4	0
RP11-532F12.5	0	-0.369806	0	0.513	0
POLR2J3	0	-0.370481	0.018	0.414	0
SELT	0	-0.370815	0	0.505	0
SMEK2	0	-0.370906	0	0.484	0
TCEB1	0	-0.371559	0	0.511	0
RNU12	0	-0.372403	0	0.266	0
COX16	0	-0.375009	0.253	0.56	0
PSMA2.1	0	-0.376559	0	0.468	0
PMAIP1	0	-0.378261	0.088	0.444	0
ZCCHC11	0	-0.380123	0	0.335	0
C16orf13	0	-0.400947	0	0.503	0
NRD1	0	-0.402974	0	0.456	0
WHSC1	0	-0.405538	0	0.461	0
NABP1	0	-0.405875	0.05	0.397	0
TMEM261	0	-0.406067	0	0.468	0
GBAS	0	-0.406129	0	0.484	0
RP11-665N17.4	0	-0.407491	0	0.37	0
SUV420H1	0	-0.408121	0	0.483	0
SGK1	0	-0.410527	0.026	0.404	0
GS1-251I9.4	0	-0.411222	0	0.476	0
PPAP2C	0	-0.413052	0	0.512	0
CCDC64B	0	-0.414102	0	0.514	0
C11orf83	0	-0.414123	0	0.514	0
C19orf10	0	-0.418959	0	0.473	0
C4orf48	0	-0.422232	0.146	0.575	0
METTL12	0	-0.426023	0	0.352	0
ABCG2	0	-0.440683	0.011	0.235	0
SLMO2	0	-0.441165	0	0.528	0
WBP5	0	-0.444631	0	0.479	0
MMP24-AS1	0	-0.447295	0	0.534	0
C7orf73	0	-0.451292	0	0.535	0
FAM211A	0	-0.451642	0	0.463	0
FAM46A	0	-0.452428	0	0.471	0
TMEM2	0	-0.456417	0	0.513	0
KLF2	0	-0.457251	0.015	0.337	0
AIM1	0	-0.465155	0	0.52	0
C10orf118	0	-0.472709	0	0.514	0
SMEK1	0	-0.472912	0	0.529	0
TUG1	0	-0.474244	0	0.53	0
RP11-349A22.5	0	-0.480588	0	0.515	0
VEGFA	0	-0.482038	0.191	0.574	0
2015-09-01	0	-0.482348	0	0.56	0
C19orf60	0	-0.489527	0	0.525	0
ZC3H11A	0	-0.490558	0.018	0.532	0
INADL	0	-0.492084	0	0.545	0
NR4A1	0	-0.498685	0.119	0.477	0
MYEOV2	0	-0.511454	0	0.55	0
CTD-2228K2.5	0	-0.513591	0	0.368	0
NAPRT1	0	-0.522633	0	0.578	0
LINC00493	0	-0.532667	0	0.57	0
ANPEP	0	-0.533745	0.064	0.403	0
MT-CO3	0	-0.537705	0.993	1	0
EMP1	0	-0.545206	0.019	0.342	0
FAM195A	0	-0.567818	0	0.582	0
MRP63	0	-0.56788	0	0.57	0
MT-ND4	0	-0.570464	0.983	1	0
LSMD1	0	-0.578203	0	0.537	0
SELK	0	-0.580275	0	0.572	0
MT-ATP6	0	-0.580937	0.987	1	0
STRA13	0	-0.590944	0	0.574	0
HEXIM1	0	-0.595288	0.265	0.593	0
MLLT4	0	-0.599129	0	0.591	0
LINC00969	0	-0.606108	0	0.605	0
C11orf31	0	-0.606989	0	0.598	0
NHP2L1	0	-0.613563	0	0.558	0
NRARP	0	-0.62514	0.315	0.62	0
WHSC1L1	0	-0.627082	0	0.568	0
ERBB2IP	0	-0.629494	0	0.571	0
SETD5-AS1	0	-0.631993	0	0.588	0
LINC00657	0	-0.638729	0	0.602	0
IFRD1	0	-0.64244	0.238	0.607	0
TLE4	0	-0.644669	0.138	0.544	0
GPX1	0	-0.654607	0	0.561	0
RND3	0	-0.655961	0.245	0.63	0
MT-CO1	0	-0.656507	0.992	1	0
MGEA5	0	-0.658711	0	0.611	0
MT-ND2	0	-0.672736	0.961	0.999	0
TMEM66	0	-0.68737	0	0.627	0
SQRDL	0	-0.698711	0	0.607	0
CLDN4	0	-0.700037	0.668	0.803	0
C14orf166	0	-0.704258	0	0.593	0
TMBIM4.1	0	-0.705354	0	0.628	0
SLC20A1	0	-0.706752	0.184	0.625	0
MYO15B	0	-0.716483	0.057	0.472	0
PPP1R10	0	-0.723174	0.421	0.692	0
MATR3	0	-0.725319	0.007	0.603	0
RP11-357H14.17	0	-0.73708	0	0.622	0
NDUFB8.1	0	-0.73729	0	0.601	0
U2AF1	0	-0.758373	0.072	0.625	0
POLD4	0	-0.759326	0.171	0.671	0
VIMP	0	-0.760373	0	0.661	0
SHFM1	0	-0.76621	0	0.641	0
CCNL1	0	-0.768394	0.503	0.765	0
ZFP36	0	-0.778732	0.269	0.685	0
MT-ND5	0	-0.800384	0.932	0.996	0
ATF3	0	-0.806203	0.091	0.608	0
GADD45B	0	-0.806982	0.037	0.569	0
ATP5H	0	-0.822009	0	0.638	0
C19orf43	0	-0.829897	0	0.668	0
SF3B14	0	-0.839411	0	0.652	0
GLTSCR2	0	-0.845494	0	0.625	0
ATP5J2	0	-0.86418	0	0.648	0
EIF4A1	0	-0.887344	0.546	0.732	0
MTRNR2L2	0	-0.937835	0	0.667	0
DNAJB1	0	-0.965776	0.363	0.69	0
PPP1R15A	0	-0.975696	0.148	0.676	0
RHOB	0	-0.979189	0.131	0.666	0
HN1	0	-0.992284	0	0.702	0
ATP5A1	0	-1.02085	0	0.648	0
UQCR11.1	0	-1.04818	0	0.72	0
DUSP1	0	-1.05538	0.166	0.739	0
ATP5O	0	-1.05752	0	0.641	0
ATP5F1	0	-1.09326	0	0.642	0
CA4	0	-1.09942	0.065	0.433	0
JUNB	0	-1.1116	0.399	0.8	0
SEPW1	0	-1.12673	0	0.723	0
C14orf2	0	-1.14735	0	0.705	0
ATP5C1	0	-1.18873	0	0.685	0
EGR1	0	-1.19886	0.066	0.659	0
ALDOA	0	-1.21547	0.269	0.784	0
KLF6	0	-1.23956	0.41	0.767	0
MTRNR2L8	0	-1.24347	0.659	0.866	0
SEPP1	0	-1.29611	0	0.444	0
ATP5G1	0	-1.31383	0	0.625	0
JUND	0	-1.34453	0.619	0.894	0
IER2	0	-1.35195	0.477	0.833	0
ATPIF1	0	-1.37217	0	0.759	0
ATP5B	0	-1.37463	0	0.745	0
ATP5G2	0	-1.38222	0	0.672	0
ATP5I	0	-1.40396	0	0.763	0
TCEB2	0	-1.41032	0	0.787	0
USMG5	0	-1.41343	0	0.748	0
C1orf63	0	-1.41714	0	0.825	0
ATP5J	0	-1.4579	0	0.764	0
HSPA1B	0	-1.45933	0.369	0.787	0
NEAT1	0	-1.49175	0.749	0.935	0
ATP5L	0	-1.60285	0	0.778	0
ATP5D	0	-1.60746	0	0.786	0
GUCA2A	0	-1.60972	0.132	0.496	0
GUCA2B	0	-1.63042	0.022	0.358	0
ATP5G3	0	-1.69473	0	0.756	0
FOS	0	-1.69778	0.193	0.893	0
IGLL5	0	-1.71463	0.002	0.67	0
HSPA1A	0	-1.77239	0.324	0.789	0
CLCA4	0	-1.80032	0.017	0.427	0
AQP8	0	-1.81291	0.022	0.477	0
ATP5E	0	-1.87104	0	0.825	0
FOSB	0	-2.02062	0.081	0.834	0
JUN	0	-2.17284	0.416	0.927	0
GNB2L1	0	-2.30073	0	0.813	0
7SK.2	0	-2.34765	0	0.664	0
IGJ	0	-2.75902	0	0.885	0
PLAC8	6.91691904177745e-323	-1.02138	0.176	0.528	3.24894604311329e-318
TLCD2	1.70007988733973e-320	0.307514	0.368	0.028	7.98544523882344e-316
KLF4	2.47067407515832e-319	-0.622627	0.446	0.721	1.16050031984262e-314
RPL29	3.93187322273381e-319	0.52916	0.957	0.864	1.8468401714503e-314
TCEA3	3.76478219757288e-317	0.612935	0.714	0.515	1.76835584602196e-312
CEACAM7	2.32076711758146e-314	-1.22111	0.122	0.454	0
RPS13	3.60868290132627e-314	0.506358	0.938	0.796	0
RPS19	2.78222498965845e-310	0.479323	0.962	0.876	1.30684e-305
NACA	8.76093036594802e-310	0.50148	0.925	0.799	4.1151e-305
UQCRB	0	0.526034	0.868	0.75	2.57077e-304
MCL1	3.63765e-307	-0.635167	0.403	0.675	1.70864e-302
ATP8B1	5.7311e-306	0.519609	0.749	0.68	2.69196e-301
SPINK1	9.18014e-306	1.00507	0.747	0.499	4.312e-301
PRAP1	5.95374e-304	-0.381415	0.071	0.352	2.79653e-299
RPSA	7.01256e-304	0.554941	0.916	0.699	3.29387e-299
RPS9	5.90299e-303	0.449831	0.939	0.838	2.77269e-298
ZFP36L1	2.77727e-302	-0.59066	0.462	0.657	1.30451e-297
KRT20	2.02271e-301	-0.896012	0.135	0.478	9.50087e-297
PDCD4	3.00866e-300	0.557206	0.803	0.74	1.4132e-295
STARD10	5.3508e-300	0.662688	0.793	0.576	2.51333e-295
RPL35	8.2787e-299	0.458607	0.926	0.821	3.88859e-294
RPS3	2.58304e-297	0.478174	0.964	0.856	1.21328e-292
SLIRP	8.29001e-297	0.64215	0.739	0.575	3.8939e-292
NDUFB9	4.34329e-295	0.662777	0.764	0.612	2.04009e-290
FABP1	4.48522e-295	-0.88881	0.58	0.875	2.10675e-290
RPL10	2.17373e-291	0.412645	0.975	0.904	1.02102e-286
MUC3A	2.25444e-290	0.414282	0.497	0.146	1.05893e-285
RPS4X	3.17266e-290	0.487208	0.954	0.838	1.49023e-285
TPT1	3.78769e-290	0.35787	0.984	0.943	1.77911e-285
MT-ND1	8.36663e-289	-0.514842	0.972	1	3.92989e-284
RPL13	1.3763e-288	0.38675	0.976	0.92	6.4646e-284
ID1	2.31432e-288	-0.636838	0.289	0.66	1.08706e-283
RGS1	7.60178e-287	-0.347048	0.002	0.146	3.57063e-282
VSIG2	2.67097e-285	0.672414	0.678	0.508	1.25458e-280
SLC26A3	2.06616e-284	-1.11677	0.237	0.62	9.70494e-280
RPL27A	3.76074e-284	0.496103	0.905	0.82	1.76646e-279
SELENOP	6.2912e-284	0.694559	0.267	0	2.95504e-279
SERTAD1	2.28325e-281	-0.286117	0.116	0.428	1.07246e-276
TMA7	1.08853e-280	0.556443	0.829	0.735	5.11294e-276
CEACAM5	2.04762e-279	-0.99789	0.517	0.719	9.61787e-275
ATP2C2	2.05494e-279	0.490205	0.654	0.416	9.65227e-275
TMIGD1	3.31525e-278	-0.477633	0.027	0.244	1.5572e-273
NCL	5.50056e-278	0.662378	0.802	0.642	2.58367e-273
NUPR1	4.7522e-276	0.80872	0.736	0.459	2.23216e-271
SLC38A2	1.16712e-274	-0.55715	0.413	0.639	5.48207e-270
ISG15	4.0861e-272	-0.417234	0.047	0.294	1.91928e-267
CLDN23	2.34693e-271	-0.299121	0.107	0.411	1.10238e-266
SLC51B	1.04307e-270	-0.448572	0.102	0.347	4.89939e-266
PLK2	4.39541e-270	-0.272525	0.079	0.367	2.06457e-265
NDUFA13	1.34775e-269	0.548385	0.759	0.644	6.33052e-265
HSP90AA1	4.92322e-268	-0.719445	0.852	0.9	2.31249e-263
DSP	6.05099e-266	0.497588	0.783	0.73	2.84221e-261
RPL18A	6.75386e-266	0.405559	0.953	0.846	3.17235e-261
ELF3	3.11616e-264	-0.486904	0.791	0.863	1.46369e-259
RPL13A	5.54904e-264	0.366445	0.952	0.895	2.60644e-259
RPL12	3.85487e-263	0.479004	0.955	0.869	1.81067e-258
IGHA1	7.7567e-263	1.80052	0.249	0	3.6434e-258
SLC39A8	9.99712e-262	0.536458	0.605	0.359	4.69575e-257
GK5	1.3885e-259	0.398175	0.53	0.213	6.52192e-255
CEACAM1	2.78432e-259	-0.67669	0.144	0.41	1.30782e-254
SERBP1	3.78661e-258	0.579642	0.798	0.645	1.77861e-253
TOMM7	4.42677e-258	0.554186	0.816	0.698	2.0793e-253
TM9SF2	2.33014e-256	0.492124	0.687	0.54	1.09449e-251
UQCR10	3.56906e-256	0.593217	0.851	0.735	1.67642e-251
FAM3C	3.57944e-256	0.538998	0.576	0.38	1.6813e-251
RPL4	5.46929e-256	0.631559	0.851	0.642	2.56898e-251
NANS	5.06201e-254	0.633343	0.763	0.619	2.37768e-249
SEC62	8.64224e-254	0.479157	0.721	0.582	4.05935e-249
COX8A	1.59505e-253	0.597939	0.834	0.714	7.49213e-249
HNRNPU	9.42542e-253	0.479528	0.794	0.702	4.42721e-248
ANKRD37	3.92256e-252	-0.278852	0.097	0.384	1.84247e-247
RAD50	6.50135e-252	-0.280955	0.168	0.475	3.05375e-247
GAPDH	3.04262e-251	0.517236	0.931	0.848	1.42915e-246
PPP1R1B	3.32982e-251	0.621369	0.727	0.495	1.56405e-246
CTSS	4.63241e-251	0.580779	0.753	0.711	2.17589e-246
HDLBP	1.5009e-250	0.509939	0.724	0.588	7.04987e-246
RPL28	1.92916e-250	0.414818	0.963	0.9	9.06145e-246
MT-ND4L	1.14967e-246	-0.468876	0.866	0.958	5.40011e-242
MAVS	3.54317e-246	0.374217	0.52	0.218	1.66426e-241
ROMO1	7.76619e-245	0.512826	0.705	0.594	3.64786e-240
LINC00910	9.11512e-243	-0.372463	0.028	0.223	4.28146e-238
RPL15	1.3366e-242	0.355933	0.935	0.83	6.27813e-238
RPL24	1.49642e-242	0.431528	0.924	0.802	7.02881e-238
HIST1H2AC	9.0389e-241	-0.575866	0.284	0.57	4.24566e-236
UBC	2.41497e-240	-0.482487	0.815	0.883	1.13433e-235
ST6GALNAC1	3.92932e-240	0.83056	0.666	0.458	1.84564e-235
RPS5	8.52699e-240	0.512266	0.918	0.75	4.00521e-235
MZB1	3.12771e-238	-0.433462	0.019	0.201	1.46912e-233
FYB	1.15245e-236	-0.668401	0	0.101	5.41315e-232
MIDN	2.65836e-236	-0.417756	0.381	0.621	1.24866e-231
POLR2L	2.18431e-235	0.554497	0.756	0.653	1.02599e-230
UQCRQ	4.76589e-235	0.564487	0.848	0.754	2.23859e-230
ABCB1	1.22503e-234	-0.271171	0.027	0.224	5.75411e-230
IARS2	5.06044e-234	0.459463	0.617	0.42	2.37694e-229
CDKN1A	4.55127e-233	-0.390983	0.178	0.49	2.13778e-228
RNASE1	8.07324e-233	0.713216	0.549	0.272	3.79208e-228
ASPH	7.90553e-228	0.601665	0.636	0.429	3.71331e-223
WSB1	1.13899e-227	-0.505758	0.49	0.703	5.34997e-223
GPX2	2.99759e-227	0.715191	0.785	0.54	1.408e-222
KCTD12	3.87811e-227	0.479585	0.513	0.234	1.82159e-222
DDX5	6.0529e-227	-0.584813	0.759	0.901	2.84311e-222
VMP1	5.27052e-226	-0.496888	0.659	0.773	2.47561e-221
TSC22D3	2.39384e-224	-0.479508	0.056	0.285	1.12441e-219
MT-CO2	3.17771e-223	-0.415305	0.993	1	1.4926e-218
IER5	2.00046e-222	-0.348619	0.2	0.494	9.39634e-218
GFPT1	1.95966e-221	0.508107	0.722	0.615	9.2047e-217
GNAS	2.56584e-221	0.451312	0.836	0.763	1.2052e-216
SRI	3.47649e-221	-0.500457	0.754	0.785	1.63294e-216
PRDX5	8.98201e-221	0.547855	0.867	0.695	4.21894e-216
AP2B1	9.14543e-221	0.408869	0.605	0.387	4.2957e-216
TRIM31	7.93089e-218	-0.522371	0.086	0.313	3.72522e-213
CD69	1.29201e-217	-0.463166	0.004	0.126	6.0687e-213
SLC25A6	3.32222e-217	0.551636	0.841	0.711	1.56048e-212
DSG2	1.26262e-216	0.452185	0.749	0.677	5.93064e-212
RPS20	3.44639e-215	0.467901	0.863	0.748	1.61881e-210
RPL23	4.29635e-214	0.481767	0.867	0.765	2.01804e-209
IL32	2.14061e-213	-0.862942	0.288	0.508	1.00546e-208
IER3	3.35083e-212	-0.462436	0.344	0.612	1.57392e-207
MUC1	1.30968e-211	0.570469	0.662	0.455	6.1517e-207
CYP3A5	2.99627e-211	-0.469296	0.338	0.597	1.40738e-206
NDUFA3	4.76278e-209	0.512283	0.71	0.576	2.23712e-204
ZG16B	1.70418e-206	0.383818	0.444	0.161	8.00471e-202
RPS2	5.21152e-206	0.285254	0.96	0.878	2.44791e-201
COX7A2	9.75194e-204	0.519268	0.864	0.763	4.58058e-199
SLC17A4	1.37386e-203	-0.288037	0.089	0.324	6.45317e-199
YBX1	4.90812e-203	0.433243	0.884	0.745	2.30539e-198
LYPD8	5.05011e-203	-0.538045	0.08	0.319	2.37209e-198
DYNC1H1	7.12993e-203	0.423267	0.675	0.517	3.349e-198
TNFAIP3	1.20093e-202	-0.379585	0.075	0.309	5.6409e-198
TRIM56	1.5205e-202	0.324791	0.502	0.214	7.14195e-198
CALR	2.26767e-201	0.532216	0.773	0.687	1.06515e-196
NPDC1	4.73682e-201	0.505678	0.511	0.264	2.22493e-196
SYNJ2BP	6.2847e-201	0.390627	0.565	0.366	2.95199e-196
RPL7	1.93011e-200	0.324045	0.904	0.767	9.06591e-196
NFKBIZ	9.38148e-200	-0.412843	0.309	0.585	4.40658e-195
S100A11	3.83858e-197	0.627781	0.764	0.541	1.80302e-192
CREB3L1	1.8552e-196	0.418188	0.51	0.266	8.71404e-192
COX6B1	2.26323e-196	0.481808	0.867	0.783	1.06306e-191
NR4A2	9.29187e-196	-0.281499	0.094	0.334	4.36448e-191
SULT1A2	1.57977e-195	-0.268819	0.066	0.264	7.42035e-191
SLPI	4.86536e-195	0.582709	0.527	0.338	2.28531e-190
CANX	2.29855e-194	0.462561	0.756	0.617	1.07965e-189
NDUFB4	6.04373e-194	0.513453	0.762	0.648	2.8388e-189
CST3	2.12681e-192	0.451165	0.853	0.799	9.98982e-188
NSA2	3.17853e-192	0.518157	0.731	0.545	1.49299e-187
XRCC5	5.12283e-192	0.489134	0.725	0.578	2.40624e-187
RPL39	1.35984e-191	0.305952	0.961	0.877	6.3873e-187
SRSF2	3.00401e-191	-0.397057	0.605	0.687	1.41101e-186
SPINK5	9.15432e-191	0.685512	0.388	0.175	4.29988e-186
SLC16A1	6.24117e-190	-0.301064	0.199	0.48	2.93154e-185
MALAT1	1.32596e-189	-0.755143	0.95	1	6.22819e-185
NFKBIA	3.00763e-189	-0.482835	0.456	0.667	1.41271e-184
ITGB1	8.20828e-189	0.427669	0.713	0.627	3.85551e-184
MS4A12	1.82688e-188	-0.711218	0.134	0.393	8.58106e-184
RPL9	4.46097e-188	0.268044	0.943	0.858	2.09536e-183
PCLAF	2.94849e-187	0.294087	0.184	0	1.38493e-182
DSTN	1.9847e-186	0.447921	0.815	0.733	9.32234e-182
RPS16	1.57452e-185	0.35939	0.909	0.817	7.39566e-181
UQCRH	9.16039e-184	0.426198	0.863	0.727	4.30273e-179
FTX	1.04002e-183	0.321789	0.488	0.193	4.8851e-179
OST4	2.47252e-182	0.49264	0.777	0.678	1.16137e-177
PKIB	1.28612e-180	-0.503023	0.369	0.632	6.04103e-176
COX4I1	1.89493e-179	0.381131	0.914	0.818	8.90067e-175
SI	9.97799e-178	0.388266	0.377	0.13	4.68676e-173
FUS	6.68849e-177	-0.483647	0.633	0.756	3.14165e-172
CCDC47	6.74083e-177	0.402302	0.682	0.566	3.16623e-172
HSP90B1	7.53533e-177	0.474383	0.796	0.723	3.53942e-172
BTG1	1.77107e-176	-0.4986	0.642	0.783	8.31889e-172
UGT2B17	3.33704e-176	-0.497956	0.469	0.689	1.56744e-171
LRPPRC	6.43497e-176	0.466572	0.665	0.474	3.02257e-171
GALNT3	4.07086e-175	0.405169	0.628	0.48	1.91212e-170
ARL4A	2.57693e-174	-0.315202	0.333	0.594	1.21041e-169
NEO1	2.43225e-173	0.356818	0.621	0.462	1.14245e-168
ARID1B	2.65217e-173	0.342947	0.591	0.372	1.24575e-168
MAP2K6	1.9307e-172	0.424024	0.578	0.435	9.06868e-168
HERPUD1	2.09759e-172	-0.465689	0.516	0.688	9.85257e-168
NARS	3.51351e-172	0.445081	0.685	0.541	1.65033e-167
SET	5.37204e-172	0.521508	0.784	0.625	2.5233e-167
COX5A	3.74732e-170	0.473662	0.848	0.726	1.76015e-165
SRSF10	5.12913e-169	0.364865	0.652	0.468	2.4092e-164
ACSL3	1.73237e-168	0.376565	0.581	0.445	8.13712e-164
CLK1	3.48387e-168	-0.397002	0.285	0.547	1.63641e-163
ZKSCAN1	1.20264e-165	0.404857	0.718	0.608	5.64891e-161
PCK1	1.35522e-165	-0.517186	0.532	0.743	6.36559e-161
MLEC	4.91026e-165	0.459054	0.763	0.588	2.3064e-160
SLC44A4	5.9116e-165	0.393533	0.723	0.68	2.77674e-160
HADHA	7.61021e-165	0.40603	0.754	0.668	3.57459e-160
CSDE1	3.1175e-163	0.411738	0.749	0.639	1.46432e-158
CA12	4.85093e-162	-0.411741	0.518	0.703	2.27853e-157
QPRT	8.41544e-162	0.36028	0.531	0.335	3.95282e-157
CMTM4	9.44199e-162	0.348956	0.575	0.418	4.435e-157
GPRIN3	1.53861e-161	0.425848	0.559	0.35	7.22701e-157
TSPAN8	3.28546e-161	-0.352845	0.827	0.819	1.54321e-156
IER5L	4.37135e-161	-0.25887	0.117	0.347	2.05327e-156
MGST1	5.3926e-161	-0.308412	0.685	0.626	2.53296e-156
NDUFB2	6.93836e-160	0.494321	0.816	0.709	3.25902e-155
EIF3L	1.02173e-159	0.504487	0.734	0.519	4.79917e-155
SDHA	1.74611e-159	0.420604	0.646	0.491	8.20167e-155
PDXDC1	3.60605e-158	0.369031	0.696	0.597	1.6938e-153
NDUFA11	1.27349e-157	0.446854	0.739	0.621	5.98171e-153
SLC12A2	1.90733e-157	0.704055	0.736	0.519	8.95892e-153
SLC35A3	3.11216e-156	0.364333	0.663	0.597	1.46181e-151
SRSF5	4.10623e-156	-0.424315	0.635	0.79	1.92874e-151
RPL27	1.42995e-155	0.404555	0.87	0.738	6.71662e-151
LEFTY1	2.00913e-155	0.64463	0.606	0.41	9.43709e-151
ZDHHC20	6.05915e-155	0.258084	0.406	0.166	2.84604e-150
STK17B	9.09934e-154	-0.258615	0.128	0.362	4.27405e-149
NDUFB1	1.81173e-153	0.443974	0.752	0.662	8.50986e-149
MXD1	5.09615e-153	-0.412709	0.278	0.52	2.39371e-148
GOLIM4	6.3694e-153	0.389771	0.707	0.636	2.99177e-148
FBXO25	7.50315e-153	0.28018	0.472	0.268	3.5243e-148
GPI	2.21698e-152	0.384598	0.607	0.444	1.04134e-147
BTG2	3.43106e-152	-0.579508	0.492	0.636	1.6116e-147
COX7B	5.89263e-152	0.447101	0.856	0.774	2.76782e-147
GALNT5	1.10382e-151	0.356483	0.499	0.323	5.18476e-147
JCHAIN	1.33927e-151	1.68378	0.151	0	6.29068e-147
RPL18	1.74338e-151	0.306454	0.949	0.866	8.18885e-147
PPP1R12B	1.5992e-149	0.303271	0.521	0.329	7.5116e-145
ST13	3.49512e-149	0.451068	0.741	0.6	1.64169e-144
NDUFA4	3.84471e-148	0.48528	0.815	0.67	1.8059e-143
FBXO32	9.21786e-148	-0.261422	0.12	0.347	4.32972e-143
CKAP4	1.78064e-147	0.391874	0.564	0.375	8.36385e-143
EIF5B	2.6506e-147	0.361562	0.671	0.509	1.24501e-142
SLC39A7	2.99108e-147	0.306864	0.517	0.362	1.40494e-142
FN1	4.11401e-147	0.395356	0.23	0.039	1.93239e-142
SPTBN1	4.755e-147	0.394176	0.712	0.669	2.23347e-142
CLINT1	4.90128e-147	0.381363	0.681	0.56	2.30218e-142
NAA38	5.87938e-147	0.424304	0.67	0.541	2.7616e-142
NDUFS5	2.3233e-146	0.46445	0.828	0.698	1.09128e-141
NBPF1	2.81598e-146	-0.28212	0.226	0.468	1.32269e-141
ARL14	1.06661e-145	-0.322981	0.206	0.444	5.00998e-141
WDR74	1.19815e-145	-0.340039	0.207	0.439	5.62784e-141
CLDN3	1.44731e-145	-0.293366	0.771	0.787	6.79818e-141
MZT2B	1.78015e-145	0.472743	0.773	0.657	8.36153e-141
EIF3H	5.68918e-145	0.465998	0.729	0.553	2.67227e-140
PET100	1.41362e-143	0.381242	0.602	0.454	6.63989e-139
ERP29	3.85771e-143	0.431658	0.71	0.571	1.81201e-138
PLA2G2A	4.93901e-143	0.880207	0.597	0.435	2.3199e-138
RPS11	7.57166e-143	0.264114	0.904	0.848	3.55648e-138
MYOF	2.18715e-142	0.289783	0.385	0.159	1.02733e-137
GSPT1	2.49059e-142	0.36963	0.665	0.532	1.16986e-137
MUC4	3.44024e-142	0.393672	0.647	0.5	1.61591e-137
TSPO	3.52246e-142	0.467505	0.802	0.687	1.65453e-137
PRPF8	3.62643e-142	0.331807	0.568	0.389	1.70337e-137
MT-CYB	1.15491e-141	-0.292469	0.986	1	5.42474e-137
NDUFB7	1.19767e-141	0.418208	0.792	0.709	5.62559e-137
JTB	1.80976e-141	0.41523	0.705	0.584	8.50062e-137
EHF	2.06964e-141	0.393602	0.702	0.588	9.7213e-137
AFG3L2	2.52776e-140	0.337011	0.62	0.504	1.18732e-135
PLBD1	7.26962e-140	0.355325	0.531	0.384	3.41461e-135
QSOX1	2.76057e-139	0.32343	0.518	0.321	1.29667e-134
EIF4B	3.29796e-139	0.422015	0.739	0.614	1.54908e-134
BRD2	3.52366e-139	-0.396482	0.484	0.652	1.6551e-134
GNPTAB	4.68161e-139	0.339834	0.616	0.485	2.199e-134
CEACAM6	6.3996e-139	-0.455367	0.151	0.373	3.00596e-134
EIF2S2	6.8448e-139	0.431517	0.687	0.535	3.21507e-134
TSPAN13	1.43759e-138	0.377398	0.608	0.447	6.75248e-134
SCARB2	3.80637e-138	0.325568	0.62	0.495	1.78789e-133
SCAF11	5.19886e-138	0.309418	0.708	0.63	2.44196e-133
CDHR5	6.10755e-138	-0.507703	0.443	0.617	2.86878e-133
NDUFA5	1.21974e-137	0.410988	0.73	0.601	5.72923e-133
PDZD8	1.53247e-137	0.340834	0.599	0.436	7.19818e-133
OTOP2	4.74817e-137	-0.531698	0.01	0.115	2.23026e-132
TOP2B	1.19085e-136	0.350487	0.6	0.435	5.59354e-132
LCN2	2.44614e-136	0.840302	0.547	0.387	1.14898e-131
IGLC2	9.2924e-136	1.62972	0.136	0	4.36473e-131
MINOS1	3.40749e-135	0.473088	0.78	0.67	1.60053e-130
CAPRIN1	3.83092e-135	0.366089	0.638	0.483	1.79942e-130
SPTLC1	4.57571e-135	0.254655	0.424	0.212	2.14925e-130
ECH1	2.22359e-133	0.465174	0.731	0.589	1.04444e-128
SRSF7	1.59849e-132	-0.508067	0.666	0.756	7.50828e-128
SSR4	9.9495e-132	0.321535	0.805	0.708	4.67338e-127
CES2	1.30069e-131	0.431765	0.673	0.663	6.10946e-127
CD55	7.05301e-131	-0.259863	0.195	0.41	3.31287e-126
APRT	1.4305e-130	0.468814	0.753	0.575	6.71919e-126
IL1R2	4.35872e-130	0.345885	0.383	0.206	2.04734e-125
CLIC1	5.4668e-130	0.45516	0.818	0.722	2.56781e-125
KIF5B	1.19547e-129	0.383484	0.729	0.63	5.61523e-125
CCNG1	1.41971e-129	0.40549	0.625	0.445	6.6685e-125
NDUFS1	1.73518e-129	0.380852	0.665	0.542	8.15033e-125
ARPC3	3.02081e-129	0.471937	0.799	0.683	1.4189e-124
EIF3D	8.8244e-128	0.416435	0.634	0.463	4.14491e-123
CD177	1.42784e-127	0.250231	0.129	0	6.70672e-123
TP53INP2	2.06817e-126	-0.251211	0.103	0.293	9.71438e-122
GNE	5.73426e-126	0.324472	0.429	0.259	2.69344e-121
PHLDA2	1.09635e-125	-0.307638	0.288	0.515	5.14968e-121
ANKRD36	4.48888e-123	-0.373166	0.226	0.428	2.10847e-118
DST	1.85805e-122	-0.562003	0.376	0.563	8.72744e-118
ARF6	3.41099e-122	0.355504	0.628	0.506	1.60218e-117
UBA52	5.24143e-122	0.315417	0.892	0.819	2.46195e-117
MIER3	7.85313e-122	-0.25162	0.235	0.458	3.6887e-117
KIAA1324	1.99263e-121	0.411053	0.488	0.331	9.35957e-117
PARM1	2.11442e-121	0.407751	0.515	0.412	9.93166e-117
MRPL33	2.36673e-121	0.352886	0.597	0.462	1.11168e-116
CDC42EP5	5.5517e-121	0.40893	0.777	0.714	2.60769e-116
YWHAE	1.63454e-120	0.436825	0.786	0.685	7.67758e-116
SAT1	1.68085e-120	-0.407402	0.756	0.856	7.89511e-116
CDKN2B	6.14033e-120	-0.264369	0.184	0.398	2.88417e-115
NXPE4	1.61544e-119	0.444838	0.65	0.537	7.58786e-115
MYH9	1.88619e-119	0.322015	0.705	0.671	8.85963e-115
GAS6	3.83931e-119	0.3242	0.589	0.44	1.80336e-114
COPB1	1.36449e-118	0.313758	0.62	0.494	6.40914e-114
UQCRFS1	4.55077e-118	0.450193	0.746	0.606	2.13754e-113
TTC37	1.84455e-117	0.298288	0.567	0.397	8.66406e-113
ERLEC1	3.02522e-117	0.277068	0.533	0.374	1.42098e-112
CASK	9.87975e-117	0.296507	0.572	0.449	4.64062e-112
TMED2	4.11325e-116	0.370917	0.68	0.537	1.93203e-111
RALBP1	4.57148e-116	0.326783	0.649	0.566	2.14727e-111
2002-09-01	4.98284e-116	0.333827	0.686	0.573	2.34049e-111
BTG3	5.01921e-116	0.303709	0.47	0.321	2.35757e-111
PPDPF	5.35322e-116	0.354898	0.87	0.817	2.51446e-111
TMEM141	5.78867e-116	0.45416	0.767	0.669	2.719e-111
SQSTM1	6.30124e-116	-0.377251	0.624	0.727	2.95975e-111
TRIOBP	1.23794e-115	0.265619	0.48	0.318	5.81472e-111
HNRNPK	1.50513e-115	0.368713	0.794	0.712	7.06973e-111
LGALS2	1.57814e-115	0.51118	0.586	0.514	7.41267e-111
BRI3	1.96329e-115	0.407032	0.719	0.617	9.22175e-111
NEDD4L	2.39908e-115	0.444187	0.577	0.451	1.12687e-110
LRRC59	7.23824e-115	0.324179	0.523	0.391	3.39987e-110
RAB13	1.56617e-113	0.353637	0.619	0.457	7.35645e-109
MISP	7.52527e-113	-0.388696	0.418	0.598	3.5347e-108
TMED3	8.44232e-113	0.309334	0.525	0.366	3.96544e-108
GRN	8.51899e-113	0.312152	0.685	0.646	4.00146e-108
BIRC3	8.8335e-113	-0.380378	0.143	0.337	4.14918e-108
RAB2A	1.03244e-112	0.377799	0.706	0.612	4.84946e-108
AGPAT2	2.11042e-112	-0.291569	0.387	0.598	9.91283e-108
MAOA	1.08979e-111	0.385153	0.706	0.641	5.11886e-107
TFCP2L1	1.13621e-111	0.29269	0.568	0.467	5.33689e-107
TRIM2	1.53624e-111	0.339436	0.646	0.501	7.21586e-107
CCDC6	2.14412e-111	0.297581	0.568	0.418	1.00711e-106
PGGT1B	2.1502e-111	0.270105	0.459	0.312	1.00997e-106
CMPK1	4.4859e-111	0.369326	0.756	0.679	2.10707e-106
MT1H	5.78307e-111	-0.572709	0.313	0.527	2.71637e-106
GALNT1	7.43995e-111	0.329799	0.642	0.526	3.49462e-106
DDX1	6.32154e-110	0.282155	0.547	0.4	2.96929e-105
RNASET2	1.82987e-109	0.346706	0.631	0.496	8.59509e-105
SIAE	2.27511e-109	0.29472	0.536	0.443	1.06864e-104
CHMP3	2.60952e-109	0.313011	0.641	0.549	1.22572e-104
PRKDC	2.61271e-109	0.387992	0.618	0.439	1.22722e-104
COMMD6	3.98764e-109	0.42918	0.763	0.628	1.87304e-104
PRKACB	1.26557e-108	0.308581	0.619	0.547	5.94452e-104
NDUFV2	2.29315e-108	0.428136	0.73	0.618	1.07711e-103
COPB2	3.42829e-108	0.298952	0.591	0.457	1.6103e-103
QARS	3.63448e-108	0.333841	0.601	0.462	1.70715e-103
HSP90AB1	4.10906e-108	0.352514	0.84	0.761	1.93007e-103
HMGN1	4.3267e-108	0.395459	0.79	0.686	2.03229e-103
COX5B	5.59511e-108	0.364856	0.888	0.822	2.62808e-103
CDX1	9.70101e-108	0.399033	0.741	0.661	4.55666e-103
SMARCA5	5.07824e-107	0.309151	0.615	0.485	2.3853e-102
SMPDL3A	8.48505e-107	-0.285495	0.265	0.468	3.98551e-102
CAST	1.40729e-106	0.298892	0.797	0.784	6.61016e-102
BEST4	1.41762e-106	-0.553742	0.021	0.128	6.65872e-102
NPM1	1.49312e-106	0.38368	0.822	0.632	7.01331e-102
CHD4	1.7515e-106	0.291902	0.575	0.432	8.22696e-102
TFF3	6.39287e-106	1.63528	0.716	0.61	3.00279e-101
EMC10	6.76313e-106	0.265302	0.536	0.4	3.17671e-101
HPGD	6.82921e-106	-0.502096	0.313	0.487	3.20775e-101
MALL	7.52405e-106	-0.364968	0.174	0.356	3.53412e-101
SLC4A4	2.03589e-105	0.36708	0.619	0.6	9.56277e-101
KDM1A	2.24827e-105	0.279216	0.476	0.316	1.05604e-100
LINC01133	2.61412e-105	-0.38645	0.238	0.417	1.22788e-100
ID3	3.03672e-105	-0.322417	0.439	0.638	1.42638e-100
HNRNPM	3.23005e-105	0.378543	0.696	0.574	1.51719e-100
TAX1BP1	3.33062e-104	0.312106	0.726	0.675	1.56443e-99
ITLN1	5.47773e-103	1.39034	0.211	0.073	2.57295e-98
IDH2	2.04498e-102	0.414492	0.609	0.429	9.6055e-98
CCT3	2.8465e-102	0.364096	0.667	0.516	1.33703e-97
LIMA1	4.77635e-102	0.338662	0.759	0.735	2.2435e-97
TARS	1.32165e-101	0.284763	0.504	0.366	6.20793e-97
EIF3K	2.39949e-101	0.39445	0.812	0.664	1.12706e-96
GALNT7	2.95288e-101	0.286087	0.603	0.551	1.387e-96
SDCBP2	6.42269e-101	-0.360213	0.273	0.467	3.0168e-96
ID2	3.26595e-100	-0.344092	0.525	0.667	1.53405e-95
B3GALT5	4.27372e-100	0.421927	0.462	0.32	2.00741e-95
PDHA1	4.42285e-100	0.3538	0.641	0.504	2.07746e-95
EIF2AK1	4.79236e-100	0.269813	0.573	0.46	2.25102e-95
ZNF704	5.68556e-100	0.273198	0.531	0.402	2.67056e-95
SMARCC1	5.92775e-100	0.303211	0.584	0.433	2.78432e-95
SMC5	7.24746e-100	0.279678	0.595	0.463	3.4042e-95
ACBD3	7.29431e-100	0.262848	0.552	0.424	3.42621e-95
TPR	9.48656e-100	0.282377	0.663	0.537	4.45593e-95
VPS4B	1.15239e-99	0.301965	0.639	0.565	5.41288e-95
ARCN1	1.50531e-99	0.272672	0.547	0.425	7.07057e-95
MAZ	3.7405e-99	0.36583	0.645	0.507	1.75695e-94
S100P	8.36659e-99	0.320194	0.301	0.129	3.92987e-94
PSAP	8.628e-99	0.292336	0.678	0.606	4.05266e-94
HIST1H1C	1.03264e-97	-0.425393	0.356	0.566	4.85039e-93
EIF3J	1.91959e-97	0.295564	0.599	0.484	9.01649e-93
C19orf33	1.93031e-97	0.291288	0.695	0.634	9.06685e-93
CHCHD10	2.3946e-97	0.383375	0.84	0.748	1.12477e-92
TIMM8B	2.56676e-97	0.340393	0.649	0.561	1.20563e-92
BZW1	8.58819e-97	0.312684	0.673	0.588	4.03396e-92
TCEA1	9.9063e-97	0.335563	0.663	0.563	4.65309e-92
BSG	1.21087e-96	-0.284396	0.685	0.75	5.68758e-92
C12orf57	1.62439e-96	0.361327	0.734	0.582	7.62992e-92
PJA2	1.09204e-95	0.263634	0.626	0.547	5.12942e-91
YES1	1.42308e-95	0.269544	0.541	0.428	6.68437e-91
TMED9	2.64191e-95	0.287853	0.575	0.443	1.24093e-90
MAPK13	3.30771e-95	0.287089	0.5	0.384	1.55366e-90
ANXA5	4.5704e-95	0.27912	0.472	0.33	2.14676e-90
POF1B	4.60338e-95	0.297303	0.63	0.562	2.16226e-90
CASC4	7.66077e-95	0.259483	0.585	0.477	3.59834e-90
CEBPZ	1.45138e-94	0.271235	0.552	0.4	6.8173e-90
MRPS35	3.0261e-94	0.344356	0.614	0.462	1.42139e-89
PARK7	1.13388e-93	0.387066	0.733	0.562	5.32595e-89
EIF5A	3.80421e-93	0.449779	0.679	0.536	1.78687e-88
MGLL	4.65893e-93	-0.306198	0.399	0.601	2.18834e-88
RPL36AL	5.63269e-93	0.346963	0.832	0.766	2.64573e-88
KRT19	6.94864e-93	0.529828	0.85	0.762	3.26385e-88
EPRS	1.18999e-92	0.303398	0.596	0.453	5.5895e-88
HSPA4	1.51745e-92	0.301048	0.523	0.401	7.12762e-88
PDCD5	1.57411e-92	0.367883	0.634	0.503	7.39376e-88
CDC37	2.10679e-92	0.28572	0.642	0.527	9.89578e-88
FAM84A	2.63511e-92	0.356934	0.677	0.545	1.23774e-87
IMMT	3.95204e-92	0.297924	0.607	0.489	1.85631e-87
PIGT	7.25705e-92	0.272179	0.541	0.421	3.40871e-87
RARRES2	1.15509e-91	0.639963	0.537	0.384	5.4256e-87
PGAM1	1.50274e-91	0.319996	0.525	0.424	7.0585e-87
CD99	1.59035e-91	0.362029	0.638	0.472	7.47002e-87
PGRMC2	3.32541e-91	0.257121	0.55	0.457	1.56198e-86
ASAH1	5.59143e-91	0.301283	0.606	0.484	2.62635e-86
EPB41	2.27516e-90	0.253503	0.481	0.353	1.06867e-85
SDHC	2.8563e-90	0.320332	0.606	0.467	1.34163e-85
BAX	3.14893e-90	0.311312	0.533	0.429	1.47909e-85
NDUFB3	3.74364e-90	0.406595	0.734	0.659	1.75842e-85
NDUFB6	4.36228e-90	0.366291	0.633	0.511	2.049e-85
SMC1A	5.0247e-90	0.291896	0.52	0.391	2.36015e-85
GOT2	6.6095e-90	0.272344	0.48	0.369	3.10455e-85
H3F3B	1.14928e-89	-0.365527	0.835	0.901	5.39827e-85
NUCKS1	1.47522e-89	0.376006	0.735	0.582	6.92927e-85
2011-09-01	1.60873e-89	0.310796	0.621	0.486	7.55638e-85
NOL7	1.67982e-89	0.338741	0.622	0.498	7.89028e-85
NPC2	5.23089e-89	0.314506	0.658	0.558	2.457e-84
PDIA4	7.56604e-89	0.280231	0.598	0.505	3.55384e-84
DYNC1I2	9.94004e-89	0.267117	0.626	0.542	4.66893e-84
BTF3	1.53037e-88	0.317584	0.855	0.747	7.1883e-84
SRP14	2.18139e-88	0.333038	0.842	0.778	1.02462e-83
CA7	2.50923e-88	-0.337533	0.04	0.157	1.17861e-83
NDUFA2	5.01506e-88	0.335963	0.722	0.658	2.35563e-83
TRA2B	5.16555e-88	-0.313038	0.53	0.621	2.42631e-83
RETNLB	8.91514e-88	0.883423	0.171	0.069	4.18753e-83
SUPT16H	1.3514e-87	0.294667	0.543	0.412	6.34766e-83
CALCOCO2	1.47805e-87	0.306777	0.657	0.596	6.94257e-83
PDZK1IP1	1.69967e-87	0.281443	0.498	0.388	7.9835e-83
LYRM2	1.70898e-87	0.260741	0.535	0.413	8.02724e-83
SFN	1.74249e-87	-0.314448	0.478	0.637	8.18463e-83
KIAA1522	2.03707e-87	0.263813	0.538	0.436	9.56832e-83
NDUFA6	2.28882e-87	0.361838	0.701	0.612	1.07508e-82
SH3BGRL	2.7128e-87	0.312899	0.582	0.426	1.27423e-82
WNK2	4.78039e-87	0.259974	0.546	0.387	2.24539e-82
TPM1	4.14041e-86	0.313997	0.797	0.786	1.94479e-81
CNPY2	4.48118e-86	0.265719	0.599	0.458	2.10486e-81
MUC2	7.68083e-86	1.12739	0.223	0.09	3.60776e-81
PARP1	9.35503e-86	0.2769	0.501	0.352	4.39415e-81
DDX18	1.24455e-85	0.271994	0.636	0.495	5.84577e-81
PPIA	1.312e-85	0.307478	0.849	0.734	6.16262e-81
CANT1	8.82244e-85	0.267728	0.598	0.526	4.14399e-80
NBL1	2.52655e-84	0.305472	0.634	0.569	1.18674e-79
EIF4H	2.69174e-84	0.261235	0.579	0.471	1.26433e-79
EPCAM	3.89446e-84	0.27164	0.893	0.851	1.82926e-79
KLK1	5.22829e-84	0.609548	0.394	0.299	2.45578e-79
ITM2C	1.92568e-83	0.297533	0.838	0.813	9.04511e-79
ANAPC11	2.32885e-83	0.33999	0.649	0.544	1.09389e-78
RNF186	4.03573e-83	0.311968	0.485	0.356	1.89562e-78
HNRNPA0	5.17001e-83	0.284625	0.581	0.442	2.42841e-78
CCL28	6.79513e-82	0.270875	0.506	0.464	3.19174e-77
EPN1	4.90927e-81	0.270115	0.598	0.506	2.30593e-76
SNHG18	5.77797e-81	0.250351	0.497	0.387	2.71397e-76
MRPL52	5.80507e-81	0.31139	0.641	0.542	2.7267e-76
HSD17B4	9.97288e-81	0.270185	0.594	0.475	4.68436e-76
S100A10	1.5556e-80	0.325978	0.941	0.86	7.30681e-76
PFDN5	2.09938e-80	0.33009	0.836	0.747	9.86098e-76
SYAP1	2.89208e-80	0.255359	0.625	0.57	1.35844e-75
MYB	2.89337e-80	0.264458	0.538	0.402	1.35905e-75
CCND2	8.04997e-80	0.358954	0.649	0.48	3.78115e-75
TPM3	8.78945e-80	0.33842	0.78	0.757	4.12849e-75
PKM	1.30791e-79	0.375491	0.669	0.565	6.1434e-75
IQGAP1	1.54623e-79	0.275865	0.704	0.646	7.26278e-75
WASF2	2.53143e-79	0.25299	0.634	0.548	1.18904e-74
NDUFC2	3.03617e-79	0.372967	0.718	0.589	1.42612e-74
PPCS	3.9821e-79	0.282743	0.612	0.517	1.87043e-74
NRIP1	4.31645e-79	0.284852	0.648	0.563	2.02748e-74
MORF4L1	7.67998e-79	0.29985	0.708	0.625	3.60736e-74
YPEL5	1.87565e-78	-0.254344	0.292	0.479	8.8101e-74
CTDSPL	2.38183e-78	0.250234	0.514	0.398	1.11877e-73
HEPACAM2	4.55073e-78	0.313144	0.2	0.212	2.13752e-73
COX20	4.7633e-78	0.287283	0.613	0.499	2.23737e-73
MRPS36	8.34143e-78	0.30712	0.633	0.556	3.91805e-73
CAMK2N1	1.04719e-77	0.282617	0.779	0.75	4.91874e-73
TOP1	1.17359e-77	0.271816	0.675	0.617	5.51246e-73
TSPAN6	1.3395e-77	0.272048	0.569	0.465	6.29174e-73
BRK1	1.92503e-77	0.320195	0.613	0.49	9.04205e-73
EIF3A	4.35448e-77	0.281147	0.731	0.629	2.04534e-72
AP2M1	6.13054e-77	0.273836	0.577	0.488	2.87958e-72
LARS	6.64805e-77	0.263357	0.598	0.479	3.12265e-72
XRCC6	1.44101e-76	0.333157	0.687	0.566	6.76855e-72
MLXIP	5.11368e-76	0.291273	0.686	0.612	2.40195e-71
RBBP4	6.71372e-76	0.275344	0.595	0.477	3.1535e-71
NXPE1	1.16629e-75	0.276398	0.64	0.595	5.47819e-71
ARL6IP1	2.953e-75	-0.258571	0.529	0.621	1.38706e-70
PDAP1	3.02982e-75	0.258317	0.586	0.5	1.42314e-70
TMEM176B	1.38089e-74	0.308121	0.665	0.616	6.48619e-70
LRMP	2.6249e-74	-0.322046	0.028	0.114	1.23294e-69
TCF7L2	4.14183e-74	-0.251073	0.461	0.613	1.94546e-69
DPM3	4.6154e-74	0.255875	0.56	0.468	2.1679e-69
FOXP1	5.30726e-74	0.282562	0.68	0.578	2.49287e-69
MRPL35	1.72194e-73	0.262659	0.554	0.452	8.08811e-69
TMED10	4.04506e-73	0.289676	0.679	0.588	1.90001e-68
NDUFS2	4.18692e-73	0.286214	0.641	0.535	1.96664e-68
MBNL1	4.53125e-73	-0.314199	0.61	0.744	2.12838e-68
EIF3F	5.35072e-73	0.35952	0.716	0.57	2.51329e-68
PRSS3	5.93883e-73	-0.33196	0.562	0.694	2.78953e-68
PSMC1	1.10751e-72	0.262266	0.535	0.436	5.20211e-68
BCAP31	1.65329e-72	0.275535	0.634	0.552	7.76565e-68
HSPA5	3.79336e-72	0.34352	0.733	0.647	1.78178e-67
HEBP2	3.82847e-72	0.291166	0.701	0.632	1.79827e-67
KLF5	4.09694e-72	0.277608	0.788	0.741	1.92437e-67
CD63	6.37014e-72	0.335224	0.841	0.798	2.99212e-67
CCT7	8.62677e-72	0.29013	0.565	0.437	4.05208e-67
GLS	1.21857e-71	-0.317954	0.372	0.544	5.72377e-67
COX17	2.04737e-71	0.269578	0.633	0.583	9.6167e-67
PPM1G	3.39796e-71	0.271324	0.602	0.502	1.59606e-66
ACOX1	4.03416e-71	-0.261703	0.405	0.56	1.89488e-66
NDUFB10	4.53317e-71	0.335905	0.788	0.711	2.12928e-66
LGALS3BP	7.96194e-71	0.257359	0.747	0.734	3.7398e-66
EMP2	9.38794e-71	0.29986	0.631	0.485	4.40961e-66
TMEM98	4.36463e-70	0.279945	0.612	0.49	2.05011e-65
HSD17B12	3.07309e-69	0.278857	0.629	0.505	1.44346e-64
DNAJA1	3.89402e-69	-0.282826	0.625	0.692	1.82906e-64
TMEM258	6.78218e-69	0.305873	0.72	0.611	3.18566e-64
CITED2	1.31469e-68	-0.268051	0.352	0.507	6.17522e-64
CCND1	1.88659e-68	0.265802	0.475	0.352	8.86149e-64
FH	2.13545e-68	0.26615	0.519	0.422	1.00304e-63
PDIA6	2.50847e-68	0.311098	0.705	0.58	1.17825e-63
IRF2BP2	3.01313e-68	0.290467	0.69	0.58	1.4153e-63
FCGBP	3.29052e-68	0.903069	0.398	0.495	1.54559e-63
NDRG2	4.16384e-68	0.260024	0.533	0.419	1.9558e-63
PDK1	4.91994e-68	-0.32731	0.118	0.252	2.31095e-63
RABAC1	9.15342e-68	0.301872	0.698	0.63	4.29945e-63
MRPL3	1.18972e-67	0.259423	0.558	0.424	5.58824e-63
LSM7	1.56085e-67	0.344091	0.717	0.597	7.33145e-63
OLA1	1.86433e-67	0.272441	0.535	0.421	8.75692e-63
IFI27	2.42432e-67	-0.804708	0.573	0.672	1.13873e-62
SMCHD1	2.54184e-67	-0.336227	0.508	0.657	1.19393e-62
ECI2	4.52516e-67	0.26241	0.54	0.414	2.12551e-62
NHP2	7.90128e-67	0.301248	0.573	0.434	3.71131e-62
HSPA9	1.09759e-66	0.286294	0.677	0.551	5.15547e-62
TMEM123	1.11358e-66	0.267107	0.662	0.521	5.23058e-62
TMEM219	1.60253e-66	0.298683	0.663	0.584	7.52726e-62
SH2D6	5.93519e-66	-0.753411	0.022	0.103	2.78782e-61
EIF4A2	1.01529e-65	-0.258442	0.718	0.794	4.7689e-61
EIF3E	1.02101e-65	0.26537	0.758	0.586	4.79577e-61
HNRNPAB	1.07861e-65	0.319593	0.764	0.716	5.06633e-61
HSPD1	2.28308e-65	0.276307	0.795	0.632	1.07239e-60
TRABD2A	2.4366e-65	0.276876	0.616	0.487	1.1445e-60
MRPL41	2.84137e-65	0.313037	0.718	0.673	1.33462e-60
PSME1	3.05171e-65	0.342731	0.737	0.658	1.43342e-60
CKB	3.26445e-65	0.539498	0.861	0.773	1.53334e-60
PPA1	3.76612e-65	0.334725	0.723	0.604	1.76899e-60
SMIM14	4.34376e-65	0.269818	0.707	0.681	2.04031e-60
NEDD8	1.8873e-64	0.312819	0.688	0.589	8.86485e-60
CLTA	4.29998e-64	0.339199	0.756	0.655	2.01974e-59
PRDX2	1.3006e-63	0.345523	0.76	0.615	6.10906e-59
CCT6A	7.25137e-63	0.299485	0.645	0.514	3.40604e-58
GNG5	7.7363e-63	0.351282	0.765	0.701	3.63382e-58
TBCA	1.12032e-62	0.320964	0.683	0.572	5.26224e-58
FKBP2	1.44207e-62	0.25218	0.721	0.665	6.77356e-58
UBL5	1.16217e-61	0.276493	0.78	0.741	5.45881e-57
NDUFA10	1.31695e-61	0.305354	0.702	0.579	6.18585e-57
TMEM238	1.55744e-61	0.323531	0.763	0.695	7.31543e-57
SNRPF	4.50247e-61	0.300321	0.676	0.519	2.11485e-56
PXMP2	2.0797e-60	0.273197	0.574	0.528	9.76856e-56
HSPB1	2.15809e-60	-0.396636	0.564	0.635	1.01368e-55
CLCA1	1.07272e-59	1.19484	0.13	0.049	5.03869e-55
UFC1	1.14351e-59	0.291837	0.661	0.586	5.37117e-55
TMPO	1.37082e-59	0.281985	0.572	0.486	6.43887e-55
MZT2A	2.07289e-59	0.308011	0.583	0.445	9.73659e-55
YWHAB	4.58867e-59	0.269603	0.79	0.755	2.15535e-54
XIST	1.07602e-58	-0.597612	0.259	0.428	5.05417e-54
HIST1H1B	1.54854e-58	0.260843	0.105	0.144	7.27364e-54
RSL1D1	2.72534e-58	0.283996	0.598	0.456	1.28012e-53
SMDT1	3.60235e-58	0.280705	0.665	0.597	1.69206e-53
DLD	2.817e-57	0.251516	0.572	0.475	1.32317e-52
BOLA3	4.22552e-57	0.292759	0.598	0.491	1.98477e-52
2007-09-01	4.68649e-57	0.286843	0.69	0.607	2.20129e-52
CCNI	5.75583e-57	0.269432	0.728	0.657	2.70357e-52
MRPS33	1.37478e-56	0.293295	0.636	0.504	6.45749e-52
TXNDC17	3.31451e-56	0.336056	0.726	0.656	1.55686e-51
CAPZB	5.99746e-56	0.272612	0.653	0.594	2.81707e-51
PFN1	1.61051e-55	0.331113	0.848	0.795	7.56474e-51
CBX3	2.06029e-55	0.296479	0.683	0.569	9.67739e-51
ADD3	3.1851e-55	0.271292	0.675	0.585	1.49607e-50
NDUFS6	3.25399e-55	0.308841	0.769	0.703	1.52843e-50
UQCRC1	3.87114e-55	0.293704	0.735	0.682	1.81831e-50
LAMTOR4	4.29623e-55	0.304185	0.773	0.712	2.01798e-50
GSN	4.40982e-55	-0.317491	0.347	0.519	2.07134e-50
IMPA2	7.32077e-55	0.257196	0.557	0.471	3.43864e-50
PHB2	1.09302e-54	0.286462	0.665	0.514	5.13402e-50
ADI1	1.3016e-54	0.281629	0.613	0.545	6.11373e-50
NDUFS4	2.98258e-54	0.256169	0.601	0.509	1.40095e-49
GSTP1	4.70134e-54	0.292142	0.827	0.707	2.20826e-49
CDKN2B-AS1	1.9213e-53	-0.25001	0.2	0.345	9.02454e-49
DNPH1	2.75394e-53	0.283113	0.587	0.473	1.29355e-48
REP15	4.59474e-53	0.32937	0.148	0.082	2.15819e-48
CHD2	3.22938e-52	-0.293353	0.425	0.561	1.51687e-47
GDI2	3.87572e-52	0.279313	0.685	0.607	1.82046e-47
TOMM20	4.24431e-52	0.258151	0.72	0.573	1.99359e-47
NDUFA8	5.7499e-52	0.253502	0.584	0.485	2.70079e-47
FKBP4	6.20482e-52	0.251759	0.533	0.451	2.91446e-47
CCT5	1.05037e-51	0.277669	0.646	0.549	4.93371e-47
SUCLG1	1.36425e-51	0.294891	0.738	0.608	6.40803e-47
ANP32B	2.04146e-51	0.286481	0.722	0.606	9.58893e-47
ACP1	1.40325e-50	0.251691	0.586	0.484	6.59121e-46
PCBD1	2.74007e-50	0.284252	0.628	0.505	1.28704e-45
TALDO1	4.09698e-50	0.296791	0.649	0.554	1.92439e-45
PGK1	5.24472e-50	0.273741	0.663	0.584	2.4635e-45
MT1G	5.79294e-50	-0.349582	0.782	0.75	2.721e-45
CCSER1	7.62892e-50	-0.344014	0.161	0.194	3.58338e-45
ENO1	1.20973e-49	0.319322	0.731	0.659	5.68222e-45
ANKRD36C	1.7468e-49	-0.301026	0.25	0.379	8.20488e-45
NKTR	2.26133e-49	-0.328949	0.564	0.647	1.06217e-44
PDCD6	4.90585e-49	0.260666	0.682	0.603	2.30433e-44
THOC7	1.35573e-48	0.262683	0.617	0.498	6.36798e-44
TUFM	2.12675e-48	0.273459	0.727	0.618	9.98957e-44
CALM2	1.72418e-47	0.269727	0.852	0.824	8.09865e-43
TKT	3.34432e-47	0.25902	0.627	0.49	1.57086e-42
NDUFAB1	8.09756e-47	0.280836	0.73	0.597	3.8035e-42
MARCKSL1	1.50417e-46	0.364823	0.738	0.62	7.06523e-42
CA2	2.45658e-46	0.294788	0.627	0.75	1.15388e-41
UQCRC2	6.51701e-46	0.288498	0.737	0.639	3.0611e-41
C19orf70	6.22025e-45	0.264361	0.691	0.617	2.92171e-40
ZFAS1	7.71958e-45	0.267976	0.701	0.56	3.62596e-40
SNRPD2	1.3246e-44	0.278047	0.721	0.604	6.22177e-40
TPD52	8.93751e-44	0.261608	0.732	0.653	4.19804e-39
MRPS34	1.43878e-43	0.255097	0.649	0.556	6.75808e-39
SRP9	8.41569e-43	0.27581	0.708	0.592	3.95294e-38
NDUFA12	1.6771e-42	0.295684	0.691	0.567	7.8775e-38
NDUFB11	3.78254e-42	0.284356	0.762	0.67	1.7767e-37
DECR1	1.14325e-41	0.264428	0.624	0.52	5.36997e-37
TUBA1A	2.34905e-41	-0.328166	0.073	0.163	1.10337e-36
HIGD2A	5.10837e-41	0.279555	0.713	0.657	2.39945e-36
PSME2	3.60997e-39	0.312266	0.698	0.633	1.69564e-34
CYBA	2.3984e-38	0.279972	0.789	0.723	1.12655e-33
SLC26A2	1.52779e-37	0.292917	0.649	0.754	7.17618e-33
CD74	2.03151e-37	0.407869	0.424	0.344	9.54223e-33
FAM162A	6.52793e-37	0.303418	0.76	0.689	3.06623e-32
RAB25	1.10437e-36	0.262279	0.632	0.565	5.18736e-32
MTRNR2L1	2.12805e-36	-0.310919	0.297	0.397	9.99565e-32
PYY	1.12986e-35	0.503773	0.063	0.134	5.30705e-31
CFDP1	1.61543e-34	-0.251358	0.577	0.666	7.58782e-30
MDH2	1.09549e-33	0.267766	0.721	0.615	5.14562e-29
SERPINA1	1.62481e-33	0.25002	0.153	0.091	7.63187e-29
SNRPB	3.24995e-32	0.259561	0.639	0.532	1.52654e-27
PYCARD	1.08689e-31	0.25945	0.607	0.511	5.10521e-27
RPS4Y1	7.36988e-31	0.312279	0.504	0.394	3.46171e-26
ZG16	1.38371e-30	0.386322	0.261	0.278	6.49943e-26
CTNNB1	2.46014e-28	0.256283	0.613	0.584	1.15555e-23
SPINK4	8.50581e-28	0.425359	0.114	0.083	3.99526e-23
KRT8	4.07929e-25	-0.265369	0.874	0.877	1.91608e-20
HIST1H4C	5.15136e-22	0.425486	0.608	0.537	2.41965e-17
PHGR1	1.62575e-17	-0.321298	0.957	0.911	7.63632e-13
TUBA1B	4.56412e-16	0.309443	0.751	0.696	2.14381e-11
IL17RB	1.19345e-14	-0.251871	0.115	0.165	5.60576e-10
OGT	4.86551e-14	-0.258527	0.43	0.499	2.28538e-09

## Sheet: Endothelium
Supplementary table 3b Endothelial cell genes differentially expressed between three-step protease (positive avg_logFC is upregulated) and one-step collagenase protocol (negative avg_logFC is upregulated)

## Sheet: Glia
Supplementary table 3b Glia cell genes differentially expressed between three-step protease (positive avg_logFC is upregulated) and one-step collagenase protocol (negative avg_logFC is upregulated)

## Sheet: Fibroblast
Supplementary table 3b Fibroblast cell genes differentially expressed between three-step protease (positive avg_logFC is upregulated) and one-step collagenase protocol (negative avg_logFC is upregulated)
	p_val	avg_logFC	pct.1	pct.2	p_val_adj
RACK1	2.98581e-111	2.5877	0.901	0	1.40246e-106
ATP5F1E	7.04167e-85	1.99815	0.77	0	3.30754e-80
GNB2L1	2.10087e-79	-2.25472	0	0.76	9.86799e-75
SELENOM	3.7072e-72	1.90585	0.69	0	1.74131e-67
ATP5MC2	2.09831e-69	1.71169	0.671	0	9.85595e-65
ATP5MG	4.66262e-68	1.56277	0.662	0	2.19008e-63
ELOB	9.92003e-67	1.59334	0.653	0	4.65954e-62
SELENOW	4.50371e-66	1.70096	0.648	0	2.11544e-61
IGJ	2.53352e-65	-3.27821	0	0.669	1.19002e-60
SELM	8.71679e-65	-1.70487	0	0.665	4.09436e-60
HSPA1A	9.80041e-63	-2.49924	0.338	0.875	4.60335e-58
ATP5E	3.73489e-62	-1.74115	0	0.646	1.75432e-57
ATP5L	1.29467e-60	-1.5016	0	0.635	6.08119e-56
ATP5G2	1.29467e-60	-1.639	0	0.635	6.08119e-56
C1orf63	4.20779e-59	-1.61238	0	0.624	1.97644e-54
ATP5PF	1.61228e-58	1.38756	0.592	0	7.57306e-54
ATP5IF1	2.57873e-57	1.47582	0.582	0	1.21125e-52
ATP5F1D	2.57873e-57	1.32513	0.582	0	1.21125e-52
SEPP1	3.36665e-55	-1.77489	0	0.593	1.58135e-50
SELENOP	5.97261e-55	1.54467	0.563	0	2.8054e-50
SEPW1	8.82028e-54	-1.47652	0	0.582	4.14297e-49
HSPA1B	4.26404e-52	-1.9476	0.117	0.741	2.00286e-47
ATP5MC3	4.52014e-52	1.32241	0.54	0	2.12315e-47
UQCR11	2.84301e-49	1.29685	0.516	0	1.33539e-44
ATP5ME	2.84301e-49	1.25258	0.516	0	1.33539e-44
SEM1	3.56339e-48	1.24739	0.507	0	1.67376e-43
ATP5F1B	3.56339e-48	1.19694	0.507	0	1.67376e-43
TCEB2	1.3637e-46	-1.36616	0	0.521	6.40544e-42
CARMN	1.76303e-45	1.57331	0.484	0	8.28112e-41
ATP5MPL	1.76303e-45	1.17578	0.484	0	8.28112e-41
ATP5PO	2.01567e-44	1.20907	0.474	0	9.46779e-40
ATP5J	1.25958e-43	-1.23284	0	0.494	5.9164e-39
C19orf43	3.2787e-43	-1.14328	0	0.49	1.54004e-38
ATP5D	3.2787e-43	-1.19899	0	0.49	1.54004e-38
ATP5MD	7.43835e-43	1.24122	0.46	0	3.49387e-38
NOP53	7.43835e-43	1.11843	0.46	0	3.49387e-38
ATP5PD	7.43835e-43	1.08061	0.46	0	3.49387e-38
IGLL5	8.49567e-43	-3.10996	0	0.487	3.9905e-38
TMBIM4	2.44665e-42	1.03817	0.455	0	1.14922e-37
NDUFB8	7.99997e-42	0.992053	0.451	0	3.75767e-37
ATP5F1C	2.60049e-41	1.03891	0.446	0	1.22148e-36
ATPIF1	3.66272e-41	-1.13008	0	0.471	1.72042e-36
TMBIM4.1	3.66272e-41	-1.1574	0	0.471	1.72042e-36
FOSB	2.75457e-40	-1.69046	0.296	0.837	1.29385e-35
ATP5G3	5.8879e-40	-1.07431	0	0.46	2.76561e-35
NORAD	8.62874e-40	1.10602	0.432	0	4.05301e-35
RSRP1	8.62874e-40	1.11286	0.432	0	4.05301e-35
SHFM1	1.47347e-39	-1.11325	0	0.456	6.92106e-35
MATR3	3.67215e-39	-1.0429	0	0.452	1.72484e-34
CAVIN3	8.6625e-39	1.25399	0.423	0	4.06886e-34
TRIR	8.6625e-39	0.96658	0.423	0	4.06886e-34
MTRNR2L8	9.1015e-39	-1.68418	0.188	0.707	4.27507e-34
GLTSCR2	9.11403e-39	-1.11045	0	0.449	4.28095e-34
SF3B6	2.72209e-38	0.949721	0.418	0	1.27859e-33
ALKAL2	2.72209e-38	1.54758	0.418	0	1.27859e-33
RTRAF	2.72209e-38	0.910503	0.418	0	1.27859e-33
COPS9	8.17774e-37	0.933066	0.404	0	3.84116e-32
SARAF	2.51543e-36	0.957347	0.399	0	1.18152e-31
ATP5MF	2.51543e-36	0.979931	0.399	0	1.18152e-31
SF3B14	1.137e-35	-1.03395	0	0.418	5.34061e-31
ATP5I	6.50245e-35	-1.04494	0	0.411	3.05426e-30
SNU13	7.09733e-35	0.965715	0.385	0	3.33369e-30
ATP5F1A	7.09733e-35	0.947898	0.385	0	3.33369e-30
USMG5	1.54638e-34	-1.02549	0	0.407	7.26351e-30
C14orf2	1.54638e-34	-1.04017	0	0.407	7.26351e-30
LHFPL6	2.13886e-34	0.975833	0.38	0	1.00465e-29
ATP5MC1	6.41368e-34	0.909321	0.376	0	3.01257e-29
LPHN3	8.65037e-34	-1.04643	0	0.399	4.06316e-29
PRKCDBP	2.0349e-33	-1.13963	0	0.395	9.55811e-29
SLC5A3	5.68266e-33	1.01176	0.366	0	2.6692e-28
ATP5PB	5.68266e-33	0.775537	0.366	0	2.6692e-28
CAVIN1	5.68266e-33	1.0331	0.366	0	2.6692e-28
LINC00657	2.59318e-32	-0.962945	0	0.384	1.21804e-27
UQCR11.1	1.3904e-31	-0.913644	0	0.376	6.53083e-27
SELENOF	1.44556e-31	0.787524	0.352	0	6.78995e-27
TCEAL9	1.2213e-30	0.837352	0.343	0	5.73655e-26
ATP5O	1.68282e-30	-0.931186	0	0.365	7.90438e-26
SMIM26	3.52544e-30	0.79381	0.338	0	1.65594e-25
BEX3	3.52544e-30	0.967745	0.338	0	1.65594e-25
NGFRAP1	3.83803e-30	-0.940839	0	0.361	1.80276e-25
C8orf4	3.83803e-30	-1.48952	0	0.361	1.80276e-25
TCIM	1.01306e-29	1.57983	0.333	0	4.75842e-25
MT-ND2	1.01334e-29	-0.672586	1	1	4.75975e-25
WBP5	1.97688e-29	-0.906358	0	0.354	9.28561e-25
ATP5C1	4.46487e-29	-0.866808	0	0.35	2.09719e-24
C14orf166	4.46487e-29	-0.801092	0	0.35	2.09719e-24
MRPL57	8.25341e-29	0.791001	0.324	0	3.87671e-24
SELENOK	8.25341e-29	0.764973	0.324	0	3.87671e-24
PLPP1	8.25341e-29	0.858679	0.324	0	3.87671e-24
ATP5H	1.00519e-28	-0.839911	0	0.346	4.72147e-24
SELK	2.25584e-28	-0.825626	0	0.342	1.05959e-23
U2AF1	2.79659e-28	-0.884308	0.019	0.38	1.31359e-23
FAM150B	5.04668e-28	-1.2097	0	0.338	2.37047e-23
SELENOS	6.6066e-28	0.74599	0.315	0	3.10319e-23
FOS	7.46614e-28	-1.08594	0.484	0.905	3.50692e-23
PNRC2	7.55895e-28	0.917285	0.404	0.023	3.55052e-23
MTRNR2L2	1.12551e-27	-1.1047	0	0.335	5.28663e-23
RPL19	1.2435e-27	0.58525	0.981	0.894	5.84082e-23
NHP2L1	2.50237e-27	-0.790213	0	0.331	1.17539e-22
GPX1	2.50237e-27	-0.743531	0	0.331	1.17539e-22
MYEOV2	2.50237e-27	-0.812521	0	0.331	1.17539e-22
ATP5J2	5.54659e-27	-0.78721	0	0.327	2.60529e-22
NDUFB8.1	5.54659e-27	-0.824164	0	0.327	2.60529e-22
ATP5B	5.54659e-27	-0.865365	0	0.327	2.60529e-22
MIR143HG	5.54659e-27	-1.10313	0	0.327	2.60529e-22
PPAP2B	5.54659e-27	-1.08216	0	0.327	2.60529e-22
VIMP	1.22569e-26	-0.808404	0	0.323	5.7572e-22
ATP5G1	1.22569e-26	-0.801216	0	0.323	5.7572e-22
TUG1	1.22569e-26	-0.824271	0	0.323	5.7572e-22
TENC1	1.22569e-26	-0.906657	0	0.323	5.7572e-22
NSD3	1.44868e-26	0.746088	0.3	0	6.80459e-22
RP11-14N7.2	2.70042e-26	-0.884518	0	0.319	1.26841e-21
PPAP2A	2.70042e-26	-0.913412	0	0.319	1.26841e-21
WHSC1L1	5.93178e-26	-0.866755	0	0.316	2.78622e-21
JUNB	8.73426e-26	-1.11179	0.484	0.814	4.10257e-21
SPON1	1.11131e-25	0.811453	0.291	0	5.21994e-21
LINC00493	1.29914e-25	-0.752576	0	0.312	6.10219e-21
TMEM66	2.83696e-25	-0.774834	0	0.308	1.33255e-20
ADGRL3	3.05902e-25	0.931098	0.286	0	1.43685e-20
REX1BD	3.05902e-25	0.79944	0.286	0	1.43685e-20
GABPB1-AS1	3.05902e-25	0.717543	0.286	0	1.43685e-20
ATP5F1	6.17717e-25	-0.790426	0	0.304	2.90148e-20
RP11-349A22.5	6.17717e-25	-0.80228	0	0.304	2.90148e-20
LSM8	8.38613e-25	0.745253	0.282	0	3.93905e-20
CCDC186	2.28977e-24	0.72635	0.277	0	1.07553e-19
HACD4	2.28977e-24	0.724263	0.277	0	1.07553e-19
MYDGF	2.28977e-24	0.732061	0.277	0	1.07553e-19
STMP1	6.22717e-24	0.65058	0.272	0	2.92497e-19
C11orf31	6.26807e-24	-0.723288	0	0.293	2.94418e-19
GAPDH	8.15048e-24	0.737948	0.859	0.684	3.82836e-19
TNS2	1.68685e-23	0.706657	0.268	0	7.92329e-19
IGKC	1.68685e-23	3.26713	0.268	0	7.92329e-19
GS1-251I9.4	2.89679e-23	-0.740534	0	0.285	1.36065e-18
MGEA5	2.89679e-23	-0.827869	0	0.285	1.36065e-18
ELOC	4.55159e-23	0.634757	0.263	0	2.13793e-18
THUMPD3-AS1	4.55159e-23	0.659076	0.263	0	2.13793e-18
COX6A1	8.08877e-23	0.944889	0.653	0.293	3.79937e-18
CFAP97	1.22341e-22	0.708908	0.258	0	5.74646e-18
2015-09-01	1.32406e-22	-0.653593	0	0.278	6.21925e-18
PTRF	1.32406e-22	-0.839111	0	0.278	6.21925e-18
ZC3H11A	1.32406e-22	-0.737899	0	0.278	6.21925e-18
MRP63	1.32406e-22	-0.737031	0	0.278	6.21925e-18
JUND	1.33744e-22	-0.79666	0.653	0.909	6.28211e-18
GSTT1	2.81924e-22	-0.645231	0	0.274	1.32423e-17
OTUD6B-AS1	3.27578e-22	0.612756	0.254	0	1.53867e-17
MINDY2	3.27578e-22	0.713049	0.254	0	1.53867e-17
MCRIP1	3.27578e-22	0.619806	0.254	0	1.53867e-17
PSMA2	8.738e-22	0.601053	0.249	0	4.10433e-17
MESD	8.738e-22	0.584471	0.249	0	4.10433e-17
NRDC	8.738e-22	0.67671	0.249	0	4.10433e-17
SELENOH	8.738e-22	0.671831	0.249	0	4.10433e-17
ZFP36	1.03546e-21	-1.07869	0.31	0.719	4.86368e-17
C19orf10	1.26791e-21	-0.662626	0	0.266	5.95549e-17
MIR145	1.26791e-21	-0.968141	0	0.266	5.95549e-17
C7orf73	1.26791e-21	-0.743362	0	0.266	5.95549e-17
EIF4A1	1.48749e-21	-1.00649	0.254	0.597	6.98687e-17
RPS17	1.58954e-21	0.649733	0.277	0.004	7.46623e-17
CCL8	1.9236e-21	-1.80873	0.009	0.304	9.03533e-17
JUN	2.02766e-21	-0.944058	0.638	0.909	9.52411e-17
RTL8A	2.3221e-21	0.591686	0.244	0	1.09071e-16
ATP5A1	2.67818e-21	-0.647614	0	0.262	1.25797e-16
ALDOA	3.57584e-21	-0.92581	0.052	0.392	1.67961e-16
CTC-276P9.1	5.64226e-21	-0.789701	0	0.259	2.65022e-16
FABP1	6.0193e-21	-1.13247	0.108	0.494	2.82733e-16
RTF2	6.14801e-21	0.513587	0.239	0	2.88778e-16
C5orf66-AS1	6.14801e-21	0.762912	0.239	0	2.88778e-16
IER3IP1	6.14801e-21	0.529601	0.239	0	2.88778e-16
TUT4	6.14801e-21	0.641723	0.239	0	2.88778e-16
NBDY	6.14801e-21	0.549426	0.239	0	2.88778e-16
SMIM37	1.62178e-20	0.667551	0.235	0	7.61767e-16
CFAP36	4.26256e-20	0.48072	0.23	0	2.00216e-15
FAAP20	4.26256e-20	0.551989	0.23	0	2.00216e-15
NIPSNAP2	4.26256e-20	0.550701	0.23	0	2.00216e-15
C1orf86	5.19477e-20	-0.584031	0	0.247	2.44004e-15
C19orf60	1.08325e-19	-0.623401	0	0.243	5.08812e-15
ZCCHC11	1.08325e-19	-0.696065	0	0.243	5.08812e-15
OGA	1.11631e-19	0.567085	0.225	0	5.24341e-15
AC245297.3	1.11631e-19	0.643835	0.225	0	5.24341e-15
LHFP	2.2532e-19	-0.713876	0	0.24	1.05835e-14
SELT	2.2532e-19	-0.551956	0	0.24	1.05835e-14
PSMA2.1	2.2532e-19	-0.518466	0	0.24	1.05835e-14
AC245595.1	2.91307e-19	0.668321	0.221	0	1.3683e-14
RPL41	3.63034e-19	0.450088	0.981	0.947	1.7052e-14
SETD5-AS1	4.67511e-19	-0.724897	0	0.236	2.19595e-14
RP11-640M9.1	4.67511e-19	-0.611493	0	0.236	2.19595e-14
PHGR1	6.39596e-19	-0.853649	0.225	0.635	3.00425e-14
CCNL1	8.3137e-19	-1.07838	0.225	0.563	3.90503e-14
NCBP3	1.96294e-18	0.535776	0.211	0	9.22014e-14
NDUFAF8	1.96294e-18	0.4939	0.211	0	9.22014e-14
AL357054.4	1.96294e-18	0.67658	0.211	0	9.22014e-14
DMAC1	1.96294e-18	0.515098	0.211	0	9.22014e-14
CEBPZOS	1.96294e-18	0.523942	0.211	0	9.22014e-14
RTL8C	1.96294e-18	0.497718	0.211	0	9.22014e-14
NRD1	1.99792e-18	-0.641047	0	0.228	9.38442e-14
MT-ND5	2.73502e-18	-0.534156	0.991	1	1.28467e-13
TCEB1	4.11518e-18	-0.529218	0	0.224	1.93294e-13
FAM46A	4.11518e-18	-0.686764	0	0.224	1.93294e-13
FAM127A	4.11518e-18	-0.559121	0	0.224	1.93294e-13
METTL26	5.0691e-18	0.518859	0.207	0	2.38101e-13
SELENOT	5.0691e-18	0.503809	0.207	0	2.38101e-13
MUC20-OT1	5.0691e-18	0.494181	0.207	0	2.38101e-13
AC020916.1	5.0691e-18	0.744476	0.207	0	2.38101e-13
MAP3K20	5.0691e-18	0.849	0.207	0	2.38101e-13
SPART	5.0691e-18	0.526339	0.207	0	2.38101e-13
RPS21	5.57743e-18	0.716567	0.803	0.548	2.61978e-13
HSP90AA1	7.84413e-18	-0.753007	0.793	0.905	3.68446e-13
PPP1R15A	1.22063e-17	-1.10876	0.268	0.605	5.73344e-13
SMIM10L1	1.30459e-17	0.535529	0.202	0	6.12778e-13
WASHC3	1.30459e-17	0.444566	0.202	0	6.12778e-13
PPP4R3B	1.30459e-17	0.410075	0.202	0	6.12778e-13
MLTK	1.7334e-17	-0.619116	0	0.217	8.14193e-13
CENPX	3.34619e-17	0.571767	0.197	0	1.57174e-12
PSMA3-AS1	3.34619e-17	0.465872	0.197	0	1.57174e-12
OTULINL	3.34619e-17	0.550379	0.197	0	1.57174e-12
HACD3	3.34619e-17	0.519891	0.197	0	1.57174e-12
7SK.2	3.54498e-17	-1.12524	0	0.213	1.66511e-12
DNAJB1	5.02343e-17	-0.982016	0.141	0.46	2.35955e-12
RPL26	5.53332e-17	0.508985	0.906	0.829	2.59906e-12
LINC00116	7.23297e-17	-0.491881	0	0.209	3.3974e-12
KMT5B	8.5542e-17	0.553936	0.192	0	4.01799e-12
ERBIN	8.5542e-17	0.426002	0.192	0	4.01799e-12
TMEM176B	1.19236e-16	0.720559	0.808	0.677	5.60063e-12
PTN	1.36041e-16	0.875285	0.765	0.521	6.38999e-12
C10orf118	1.47237e-16	-0.576042	0	0.205	6.91585e-12
AFDN	2.1796e-16	0.454032	0.188	0	1.02378e-11
UFD1	2.1796e-16	0.430103	0.188	0	1.02378e-11
LSMD1	2.99034e-16	-0.5441	0	0.202	1.40459e-11
MT-ND4L	3.45899e-16	-0.709612	0.657	0.886	1.62472e-11
MT-ND6	5.31782e-16	0.91066	0.592	0.251	2.49783e-11
TENT5A	5.53555e-16	0.496975	0.183	0	2.6001e-11
ILF3-DT	5.53555e-16	0.513944	0.183	0	2.6001e-11
SMEK2	6.05957e-16	-0.446651	0	0.198	2.84624e-11
PTPLAD2	6.05957e-16	-0.50551	0	0.198	2.84624e-11
MESDC2	6.05957e-16	-0.463718	0	0.198	2.84624e-11
CCL13	6.05957e-16	-1.57077	0	0.198	2.84624e-11
PTPLAD1	1.22514e-15	-0.48066	0	0.194	5.75462e-11
C11orf73	1.22514e-15	-0.496128	0	0.194	5.75462e-11
KIAA1430	1.22514e-15	-0.564983	0	0.194	5.75462e-11
C17orf85	1.22514e-15	-0.545829	0	0.194	5.75462e-11
TCAF1	1.40135e-15	0.441724	0.178	0	6.58229e-11
SRPRA	1.40135e-15	0.39102	0.178	0	6.58229e-11
FMC1	3.53634e-15	0.407372	0.174	0	1.66106e-10
ZNF518A	3.53634e-15	0.431848	0.174	0	1.66106e-10
ZFP36L1	4.51334e-15	-0.744329	0.624	0.859	2.11996e-10
LINC00998	4.97498e-15	-0.39306	0	0.186	2.3368e-10
RP11-532F6.3	4.97498e-15	-0.607005	0	0.186	2.3368e-10
IER3IP1.1	4.97498e-15	-0.426062	0	0.186	2.3368e-10
ZBTB20	6.14917e-15	0.812975	0.577	0.285	2.88833e-10
RPL21	6.57324e-15	0.482029	0.939	0.814	3.08752e-10
DDX5	6.62168e-15	-0.612071	0.714	0.871	3.11027e-10
MMP24OS	8.8961e-15	0.41188	0.169	0	4.17859e-10
NAXE	8.8961e-15	0.31024	0.169	0	4.17859e-10
PTPA	8.8961e-15	0.453567	0.169	0	4.17859e-10
FABP5	9.3593e-15	-1.13976	0.113	0.418	4.39616e-10
GADD45B	9.80736e-15	-1.09587	0.113	0.422	4.60661e-10
TMEM261	2.00268e-14	-0.462996	0	0.179	9.40679e-10
PLPP3	2.23101e-14	0.550154	0.164	0	1.04793e-09
PIP4P2	2.23101e-14	0.455369	0.164	0	1.04793e-09
NSMCE3	2.23101e-14	0.383592	0.164	0	1.04793e-09
IGHA1	2.23101e-14	1.54216	0.164	0	1.04793e-09
PPP4R3A	2.23101e-14	0.452589	0.164	0	1.04793e-09
HDGFL3	2.23101e-14	0.412143	0.164	0	1.04793e-09
SRSF7	2.70181e-14	-0.780209	0.399	0.681	1.26907e-09
CCL11	3.44585e-14	-1.49361	0.005	0.202	1.61855e-09
FAM127B	4.00522e-14	-0.457962	0	0.175	1.88129e-09
LINC00969	4.00522e-14	-0.587367	0	0.175	1.88129e-09
MT-CO2	4.06061e-14	-0.373896	1	1	1.90731e-09
MT-ATP6	5.28493e-14	-0.396784	1	1	2.48239e-09
AL592183.1	5.29773e-14	-0.575102	0.009	0.221	2.4884e-09
ADGRA2	5.57799e-14	0.43462	0.16	0	2.62004e-09
FAM92A	5.57799e-14	0.420037	0.16	0	2.62004e-09
ICE2	5.57799e-14	0.328196	0.16	0	2.62004e-09
LINC00476	5.57799e-14	0.436254	0.16	0	2.62004e-09
MIGA1	5.57799e-14	0.433368	0.16	0	2.62004e-09
HDGFL2	5.57799e-14	0.409291	0.16	0	2.62004e-09
CPE	5.62868e-14	1.04115	0.39	0.099	2.64385e-09
RPL3	5.66003e-14	0.441676	0.962	0.833	2.65857e-09
PAPD4	7.99329e-14	-0.496867	0	0.171	3.75453e-09
ERBB2IP	7.99329e-14	-0.507896	0	0.171	3.75453e-09
RTFDC1	7.99329e-14	-0.429954	0	0.171	3.75453e-09
METTL12	7.99329e-14	-0.667304	0	0.171	3.75453e-09
C17orf89	7.99329e-14	-0.401328	0	0.171	3.75453e-09
C16orf13	7.99329e-14	-0.417055	0	0.171	3.75453e-09
MMP24-AS1	7.99329e-14	-0.427753	0	0.171	3.75453e-09
EBLN3P	1.39043e-13	0.398776	0.155	0	6.53097e-09
BORCS7	1.39043e-13	0.439399	0.155	0	6.53097e-09
WASHC4	1.39043e-13	0.383974	0.155	0	6.53097e-09
SVBP	1.39043e-13	0.350416	0.155	0	6.53097e-09
NUTM2B-AS1	1.39043e-13	0.349873	0.155	0	6.53097e-09
NAPRT	1.39043e-13	0.416096	0.155	0	6.53097e-09
BUD23	1.39043e-13	0.380362	0.155	0	6.53097e-09
PAXX	1.39043e-13	0.49418	0.155	0	6.53097e-09
CFAP298	1.39043e-13	0.469165	0.155	0	6.53097e-09
PRR4	1.59191e-13	-0.398182	0	0.167	7.47736e-09
C7orf55-LUC7L2	1.59191e-13	-0.46118	0	0.167	7.47736e-09
FAM63B	1.59191e-13	-0.473788	0	0.167	7.47736e-09
AHSA2	1.59191e-13	-0.582411	0	0.167	7.47736e-09
HIST1H4C	1.74369e-13	0.693681	0.432	0.133	8.19027e-09
POLR2J3	3.16384e-13	-0.509262	0	0.163	1.48609e-08
C5orf42	3.16384e-13	-0.512535	0	0.163	1.48609e-08
ILF3-AS1	3.16384e-13	-0.523407	0	0.163	1.48609e-08
SNRPN	3.40898e-13	0.43813	0.216	0.015	1.60123e-08
VIRMA	3.45567e-13	0.30746	0.15	0	1.62316e-08
ICE1	3.45567e-13	0.364647	0.15	0	1.62316e-08
MOSMO	3.45567e-13	0.388032	0.15	0	1.62316e-08
RPS10	3.54394e-13	0.688477	0.662	0.414	1.66462e-08
EGR1	3.63462e-13	-0.870686	0.366	0.677	1.70722e-08
RPS27	4.66356e-13	0.41107	0.958	0.844	2.19052e-08
ADAMDEC1	5.0634e-13	-1.20721	0.263	0.567	2.37833e-08
RPL39	5.54736e-13	-0.531264	0.873	0.943	2.60565e-08
FAM115A	6.27517e-13	-0.448602	0	0.16	2.94751e-08
LINC00936	6.27517e-13	-0.482909	0	0.16	2.94751e-08
SPG20	6.27517e-13	-0.440861	0	0.16	2.94751e-08
NDNL2	6.27517e-13	-0.375815	0	0.16	2.94751e-08
EEF2	8.34163e-13	0.621546	0.742	0.525	3.91815e-08
HIKESHI	8.56346e-13	0.328691	0.146	0	4.02234e-08
POLR2J3.1	8.56346e-13	0.41078	0.146	0	4.02234e-08
MTREX	8.56346e-13	0.375288	0.146	0	4.02234e-08
PCNX4	8.56346e-13	0.313116	0.146	0	4.02234e-08
EIF3J-DT	8.56346e-13	0.296988	0.146	0	4.02234e-08
VSIR	8.56346e-13	0.453622	0.146	0	4.02234e-08
HPF1	8.56346e-13	0.40249	0.146	0	4.02234e-08
UQCC3	8.56346e-13	0.319391	0.146	0	4.02234e-08
THAP12	8.56346e-13	0.395279	0.146	0	4.02234e-08
WDR74	1.35379e-12	-0.937998	0.08	0.323	6.3589e-08
CCL2	1.53614e-12	-0.905998	0.127	0.426	7.21539e-08
MRPL58	2.11602e-12	0.271853	0.141	0	9.93918e-08
SQOR	2.11602e-12	0.402248	0.141	0	9.93918e-08
LNPK	2.11602e-12	0.348478	0.141	0	9.93918e-08
TOMM70	2.11602e-12	0.335147	0.141	0	9.93918e-08
AK6	2.11602e-12	0.283137	0.141	0	9.93918e-08
RP11-220I1.1	2.45377e-12	-0.386651	0	0.152	1.15256e-07
GPR124	2.45377e-12	-0.417603	0	0.152	1.15256e-07
FAM101B	2.45377e-12	-0.434003	0	0.152	1.15256e-07
SOCS3	3.14316e-12	-0.751313	0.136	0.422	1.47637e-07
BNIP3	3.73818e-12	0.617881	0.258	0.038	1.75586e-07
GBAS	4.83785e-12	-0.38309	0	0.148	2.27238e-07
PRKRIR	4.83785e-12	-0.403309	0	0.148	2.27238e-07
FAM92A1	4.83785e-12	-0.403337	0	0.148	2.27238e-07
CCDC53	4.83785e-12	-0.396067	0	0.148	2.27238e-07
PVRL3	4.83785e-12	-0.483745	0	0.148	2.27238e-07
LPHN2	4.83785e-12	-0.500035	0	0.148	2.27238e-07
KIAA1033	4.83785e-12	-0.420748	0	0.148	2.27238e-07
SEC22B	5.21397e-12	0.404803	0.136	0	2.44905e-07
PCNX1	5.21397e-12	0.360711	0.136	0	2.44905e-07
ETFRF1	5.21397e-12	0.337338	0.136	0	2.44905e-07
LUC7L2	5.21397e-12	0.296389	0.136	0	2.44905e-07
NFKBIZ	6.66799e-12	-0.705662	0.056	0.281	3.13202e-07
FAU	6.97323e-12	0.398812	0.934	0.821	3.2754e-07
IER3	7.16156e-12	-0.965884	0.127	0.369	3.36386e-07
CXCL14	8.71708e-12	0.394073	0.775	0.875	4.0945e-07
CEBPZ-AS1	9.51983e-12	-0.349821	0	0.144	4.47156e-07
SUV420H1	9.51983e-12	-0.410382	0	0.144	4.47156e-07
C9orf142	9.51983e-12	-0.448359	0	0.144	4.47156e-07
NARG2	9.51983e-12	-0.485882	0	0.144	4.47156e-07
CPSF3L	9.51983e-12	-0.407073	0	0.144	4.47156e-07
RPS18	9.94323e-12	0.387864	0.986	0.905	4.67043e-07
LRRC75A	1.2812e-11	0.422308	0.131	0	6.01791e-07
RFLNB	1.2812e-11	0.437674	0.131	0	6.01791e-07
MINDY3	1.2812e-11	0.306213	0.131	0	6.01791e-07
INAFM1	1.2812e-11	0.386486	0.131	0	6.01791e-07
MFSD14C	1.2812e-11	0.349455	0.131	0	6.01791e-07
AC005261.1	1.2812e-11	0.337149	0.131	0	6.01791e-07
PRH1	1.2812e-11	0.325144	0.131	0	6.01791e-07
SMIM30	1.2812e-11	0.339901	0.131	0	6.01791e-07
SLC26A3	1.35451e-11	-0.521125	0.005	0.175	6.36229e-07
PLCG2	1.42505e-11	0.550054	0.192	0.015	6.69358e-07
RPL31	1.62966e-11	0.566183	0.803	0.605	7.6547e-07
FAM188A	1.86972e-11	-0.340926	0	0.141	8.78227e-07
FAM178A	1.86972e-11	-0.442683	0	0.141	8.78227e-07
WSB1	1.93942e-11	-0.713172	0.324	0.616	9.10964e-07
FUS	2.36965e-11	-0.706429	0.46	0.665	1.11305e-06
RPS8	2.39325e-11	0.356641	0.967	0.909	1.12413e-06
TMSB4X	2.40309e-11	-0.558267	0.845	0.935	1.12876e-06
NBPF10	2.48805e-11	-0.422506	0.005	0.171	1.16866e-06
MRE11	3.13968e-11	0.307805	0.127	0	1.47474e-06
CASP8AP2	3.13968e-11	0.262366	0.127	0	1.47474e-06
SMIM3	3.13968e-11	0.389821	0.127	0	1.47474e-06
TMEM263	3.13968e-11	0.365505	0.127	0	1.47474e-06
MIR29B2CHG	3.13968e-11	0.361703	0.127	0	1.47474e-06
GUCY1A1	3.13968e-11	0.394026	0.127	0	1.47474e-06
PUM3	3.13968e-11	0.315293	0.127	0	1.47474e-06
CLIC1	3.53391e-11	0.622671	0.615	0.338	1.65991e-06
C16orf52	3.66527e-11	-0.387462	0	0.137	1.72162e-06
CRYBG3.1	3.66527e-11	-0.332312	0	0.137	1.72162e-06
C10orf32	3.66527e-11	-0.345729	0	0.137	1.72162e-06
SMEK1	3.66527e-11	-0.365146	0	0.137	1.72162e-06
TMEM55A	3.66527e-11	-0.360577	0	0.137	1.72162e-06
CCDC104	3.66527e-11	-0.333568	0	0.137	1.72162e-06
C4orf27	3.66527e-11	-0.355968	0	0.137	1.72162e-06
C10orf54	3.66527e-11	-0.344128	0	0.137	1.72162e-06
CXCL12	4.05308e-11	-0.417357	0.216	0.51	1.90377e-06
SLC38A2	4.61838e-11	-0.818031	0.282	0.525	2.1693e-06
COX16	4.82875e-11	-0.516314	0.042	0.259	2.26811e-06
HNRNPH1	5.07321e-11	-0.618326	0.376	0.65	2.38294e-06
KIAA0907	7.17184e-11	-0.416975	0	0.133	3.36869e-06
C11orf83	7.17184e-11	-0.334952	0	0.133	3.36869e-06
HNRNPU-AS1	7.17184e-11	-0.425739	0	0.133	3.36869e-06
UFD1L	7.17184e-11	-0.360039	0	0.133	3.36869e-06
WAPAL	7.17184e-11	-0.369211	0	0.133	3.36869e-06
MARF1	7.67367e-11	0.366222	0.122	0	3.6044e-06
IFT22	7.67367e-11	0.361385	0.122	0	3.6044e-06
SLF2	7.67367e-11	0.357459	0.122	0	3.6044e-06
NUP58	7.67367e-11	0.296921	0.122	0	3.6044e-06
ADGRL4	7.67367e-11	0.370657	0.122	0	3.6044e-06
P3H4	7.67367e-11	0.326221	0.122	0	3.6044e-06
RIOX2	7.67367e-11	0.280761	0.122	0	3.6044e-06
UTP11	7.67367e-11	0.378597	0.122	0	3.6044e-06
B4GAT1	7.67367e-11	0.265515	0.122	0	3.6044e-06
RETREG2	7.67367e-11	0.288649	0.122	0	3.6044e-06
TENT2	7.67367e-11	0.279301	0.122	0	3.6044e-06
RAB5IF	7.67367e-11	0.271021	0.122	0	3.6044e-06
C2orf74	7.82344e-11	0.351424	0.15	0.004	3.67475e-06
AQP8	8.67134e-11	-0.513245	0.005	0.163	4.07302e-06
FTH1	1.1784e-10	0.392589	0.981	0.905	5.53506e-06
RPS5	1.22971e-10	0.474528	0.873	0.719	5.77608e-06
IGF2	1.40076e-10	-0.509822	0	0.129	6.5795e-06
STRA13	1.40076e-10	-0.296972	0	0.129	6.5795e-06
FAM105A	1.40076e-10	-0.378937	0	0.129	6.5795e-06
PVRL2	1.40076e-10	-0.380917	0	0.129	6.5795e-06
RP11-138A9.1	1.40076e-10	-0.396957	0	0.129	6.5795e-06
ZBED6	1.40076e-10	-0.351937	0	0.129	6.5795e-06
MLLT4	1.40076e-10	-0.424285	0	0.129	6.5795e-06
HN1	1.40076e-10	-0.375116	0	0.129	6.5795e-06
RPL5	1.51891e-10	0.407223	0.925	0.768	7.13447e-06
NEAT1	1.77446e-10	-0.533499	0.845	0.943	8.3348e-06
RAMMET	1.87066e-10	0.293353	0.117	0	8.7867e-06
KHDC4	1.87066e-10	0.272052	0.117	0	8.7867e-06
MRNIP	1.87066e-10	0.264181	0.117	0	8.7867e-06
RPS15	2.30951e-10	0.356335	0.934	0.848	1.0848e-05
C7orf55	2.73097e-10	-0.376316	0	0.125	1.28276e-05
PCNX	2.73097e-10	-0.41761	0	0.125	1.28276e-05
KIAA1009	2.73097e-10	-0.397045	0	0.125	1.28276e-05
APLP2	4.0762e-10	0.515343	0.779	0.521	1.91463e-05
HLA-B	4.12983e-10	0.518606	0.92	0.856	1.93982e-05
LINC00623	4.54875e-10	0.316155	0.113	0	2.13659e-05
TENT4B	4.54875e-10	0.297216	0.113	0	2.13659e-05
TBX2-AS1	4.54875e-10	0.402707	0.113	0	2.13659e-05
AC100810.1	4.54875e-10	0.268752	0.113	0	2.13659e-05
TMEM120A	4.54875e-10	0.250824	0.113	0	2.13659e-05
CEP126	4.54875e-10	0.415321	0.113	0	2.13659e-05
CYTOR	4.54875e-10	0.335637	0.113	0	2.13659e-05
MIR24-2	5.31502e-10	-0.394132	0	0.122	2.49652e-05
CCDC23	5.31502e-10	-0.289526	0	0.122	2.49652e-05
RP11-343N15.5	5.31502e-10	-0.349614	0	0.122	2.49652e-05
SFTA1P	5.31502e-10	-0.421612	0	0.122	2.49652e-05
NDUFB7	5.74741e-10	0.604844	0.577	0.327	2.69962e-05
YBX1	6.36781e-10	0.473146	0.789	0.582	2.99102e-05
LINC00910	6.66304e-10	-0.954079	0.005	0.148	3.1297e-05
HLA-E	6.71738e-10	0.67587	0.592	0.422	3.15522e-05
RPS3	7.76093e-10	0.43454	0.92	0.795	3.64538e-05
MT-ND4	9.68384e-10	-0.311007	1	1	4.5486e-05
MT-CO3	1.00802e-09	-0.311317	1	1	4.73479e-05
HIAT1	1.03263e-09	-0.30603	0	0.118	4.85036e-05
C1orf27	1.03263e-09	-0.331361	0	0.118	4.85036e-05
PRR24	1.03263e-09	-0.339532	0	0.118	4.85036e-05
CASC7	1.03263e-09	-0.344811	0	0.118	4.85036e-05
KIAA0020	1.03263e-09	-0.342477	0	0.118	4.85036e-05
SNORD3D	1.03263e-09	-0.463811	0	0.118	4.85036e-05
AC131025.8	1.03263e-09	-0.467183	0	0.118	4.85036e-05
EIF3J-AS1	1.03263e-09	-0.303013	0	0.118	4.85036e-05
FAM103A1	1.03263e-09	-0.324022	0	0.118	4.85036e-05
ODR4	1.10338e-09	0.262756	0.108	0	5.18266e-05
ATP2B1-AS1	1.10338e-09	0.347415	0.108	0	5.18266e-05
FAM179B	2.00285e-09	-0.325729	0	0.114	9.40759e-05
SQRDL	2.00285e-09	-0.307303	0	0.114	9.40759e-05
PAPD5	2.00285e-09	-0.3031	0	0.114	9.40759e-05
PPP2R4	2.00285e-09	-0.260837	0	0.114	9.40759e-05
CTC-444N24.11	2.00285e-09	-0.319914	0	0.114	9.40759e-05
MBOAT1	2.00421e-09	-0.451653	0.019	0.186	9.41399e-05
STMN2	2.32133e-09	0.808726	0.479	0.247	0.000109035
BABAM2	2.67007e-09	0.253246	0.103	0	0.000125416
SELENON	2.67007e-09	0.31266	0.103	0	0.000125416
AC097376.2	2.67007e-09	0.288985	0.103	0	0.000125416
ECPAS	2.67007e-09	0.264677	0.103	0	0.000125416
GUCY1B1	2.67007e-09	0.305643	0.103	0	0.000125416
LINC01915	2.67007e-09	0.297641	0.103	0	0.000125416
AC005165.1	2.67007e-09	0.28086	0.103	0	0.000125416
ERO1A	2.67007e-09	0.28533	0.103	0	0.000125416
AC118549.1	2.67007e-09	0.319928	0.103	0	0.000125416
KIF1BP	2.67007e-09	0.26248	0.103	0	0.000125416
FBH1	2.67007e-09	0.284059	0.103	0	0.000125416
DEPP1	2.67007e-09	0.255859	0.103	0	0.000125416
COX6C	2.75135e-09	0.551278	0.653	0.418	0.000129234
EEF1B2	3.20477e-09	0.512521	0.765	0.563	0.000150531
MCL1	3.23204e-09	-0.707668	0.3	0.502	0.000151812
BMP5	3.38924e-09	0.43954	0.559	0.51	0.000159196
RGS10	3.62819e-09	0.583211	0.549	0.43	0.00017042
FAM35A	3.87825e-09	-0.261271	0	0.11	0.000182165
ZCCHC6	3.87825e-09	-0.361011	0	0.11	0.000182165
NUPL1	3.87825e-09	-0.336988	0	0.11	0.000182165
AL132709.5	3.87825e-09	-0.338065	0	0.11	0.000182165
SRPR	3.87825e-09	-0.26992	0	0.11	0.000182165
C9orf89	3.87825e-09	-0.329053	0	0.11	0.000182165
KIAA1429	3.87825e-09	-0.352724	0	0.11	0.000182165
NAPRT1	3.87825e-09	-0.354304	0	0.11	0.000182165
LYRM5	3.87825e-09	-0.356951	0	0.11	0.000182165
SKIV2L2	3.87825e-09	-0.327077	0	0.11	0.000182165
PLEKHH2	3.98e-09	-0.592665	0.338	0.608	0.000186945
DDX18	4.96265e-09	0.600605	0.469	0.232	0.000233101
CYTL1	5.41675e-09	0.510887	0.164	0.015	0.00025443
ANKRD10	5.83957e-09	-0.579849	0.131	0.365	0.000274291
HIST1H2BK	7.49759e-09	-0.262418	0	0.106	0.000352169
SETD8	7.49759e-09	-0.260645	0	0.106	0.000352169
RNU12	7.49759e-09	-0.406906	0	0.106	0.000352169
UTP11L	7.49759e-09	-0.314845	0	0.106	0.000352169
RP1-142L7.8	7.49759e-09	-0.325306	0	0.106	0.000352169
KIAA0430	7.49759e-09	-0.390784	0	0.106	0.000352169
C11orf48	7.49759e-09	-0.343159	0	0.106	0.000352169
FBXO18	7.49759e-09	-0.289337	0	0.106	0.000352169
PPP1R10	8.96094e-09	-0.809466	0.235	0.433	0.000420904
MME	1.1211e-08	0.471891	0.221	0.042	0.000526591
CA1	1.1507e-08	-0.527007	0.047	0.236	0.000540495
IFRD1	1.3253e-08	-0.620719	0.108	0.308	0.000622506
C21orf33	1.44719e-08	-0.29753	0	0.103	0.000679762
C5orf56	1.44719e-08	-0.301891	0	0.103	0.000679762
FAM73A	1.44719e-08	-0.339095	0	0.103	0.000679762
RABL5	1.44719e-08	-0.279125	0	0.103	0.000679762
MTERFD2	1.44719e-08	-0.310394	0	0.103	0.000679762
KIAA1377	1.44719e-08	-0.316219	0	0.103	0.000679762
CTA-29F11.1	1.44719e-08	-0.358414	0	0.103	0.000679762
XXbac-BPGBPG55C20.2	1.44719e-08	-0.312041	0	0.103	0.000679762
SLITRK6	1.51987e-08	0.805454	0.39	0.194	0.000713899
B2M	1.91711e-08	0.312917	1	0.951	0.000900485
GNAS	2.30553e-08	0.423491	0.775	0.7	0.00108293
APP	2.95502e-08	0.55034	0.573	0.361	0.001388
VMP1	3.44716e-08	-0.810182	0.286	0.525	0.00161917
MTRNR2L12	4.20171e-08	-0.46953	0.685	0.821	0.00197359
IER2	4.314e-08	-0.297508	0.385	0.646	0.00202633
RPS12	4.39271e-08	0.323873	0.981	0.905	0.0020633
NRG1	4.50693e-08	0.593414	0.343	0.122	0.00211695
SFPQ	5.51663e-08	-0.569271	0.366	0.532	0.00259122
MTDH	6.66568e-08	0.524039	0.596	0.342	0.00313094
HSD17B2	6.91584e-08	0.695725	0.413	0.221	0.00324844
ACVRL1	7.35048e-08	0.470145	0.315	0.106	0.0034526
RPL7A	7.83833e-08	0.299178	0.962	0.878	0.00368174
RPL6	8.18249e-08	0.342762	0.944	0.871	0.0038434
H3F3B	8.31598e-08	-0.343617	0.883	0.935	0.0039061
XRCC5	9.40539e-08	0.518892	0.535	0.308	0.0044178
TMEM176A	1.01908e-07	0.455721	0.62	0.536	0.00478672
ITGB1	1.09652e-07	0.472204	0.779	0.586	0.00515048
HEXIM1	1.10204e-07	-0.657934	0.085	0.259	0.00517641
ITGA8	1.32212e-07	0.53029	0.352	0.163	0.00621015
PLAT	1.35116e-07	0.635751	0.596	0.452	0.00634654
RPL10A	1.54399e-07	0.354121	0.915	0.76	0.00725228
RBM27	1.82896e-07	-0.398385	0.028	0.171	0.0085908
RPSA	2.35999e-07	0.432334	0.793	0.624	0.0110851
MAP1B	2.50089e-07	0.669897	0.455	0.236	0.0117469
ANXA1	2.55761e-07	0.406505	0.582	0.331	0.0120134
FAM213A	2.68542e-07	0.428052	0.202	0.049	0.0126137
CEACAM5	3.28897e-07	-0.400034	0.009	0.114	0.0154486
SF1	3.31915e-07	-0.515652	0.315	0.487	0.0155904
MT-ND1	3.53028e-07	-0.304186	1	1	0.0165821
MRPS6	4.15974e-07	0.500348	0.469	0.236	0.0195387
CHMP2A	4.34021e-07	0.561266	0.469	0.259	0.0203864
POLD4	4.43195e-07	-0.340593	0.033	0.183	0.0208173
POSTN	4.82066e-07	0.734712	0.681	0.494	0.0226431
INTS6	4.95906e-07	-0.51891	0.075	0.243	0.0232932
ATXN7	5.06618e-07	-0.342473	0.019	0.137	0.0237963
SRSF10	5.25799e-07	0.503581	0.343	0.137	0.0246973
FBLN5	5.47344e-07	-0.464819	0.056	0.224	0.0257093
KLF6	5.47753e-07	-0.708373	0.282	0.426	0.0257285
PTGDS	5.52466e-07	-1.12075	0.085	0.236	0.0259499
FABP4	6.15609e-07	-0.793017	0.023	0.148	0.0289158
MFGE8	6.21309e-07	0.515787	0.54	0.316	0.0291835
NCL	6.73786e-07	0.468968	0.638	0.433	0.0316484
CP	7.15631e-07	-0.484076	0.066	0.228	0.0336139
VIM	7.19944e-07	0.319901	0.948	0.882	0.0338165
TPM2	7.24016e-07	0.666384	0.728	0.624	0.0340078
SH3BGRL	7.25577e-07	0.510902	0.615	0.399	0.0340811
RPS29	7.5084e-07	0.354388	0.836	0.741	0.0352677
CAV1	8.58901e-07	0.337492	0.615	0.376	0.0403434
RPL37A	1.05483e-06	0.344089	0.92	0.821	0.0495466
DSTN	1.07501e-06	0.675144	0.746	0.578	0.0504944
ISL1	1.19923e-06	0.384643	0.254	0.08	0.0563288
CCDC14	1.27871e-06	-0.530004	0.127	0.308	0.0600625
NDUFA13	1.29147e-06	0.425532	0.418	0.202	0.0606615
NR2F1	1.3138e-06	-0.633577	0.164	0.365	0.0617103
HLA-C	1.34869e-06	0.394582	0.869	0.76	0.0633491
HSP90AB1	1.42009e-06	0.376558	0.845	0.715	0.0667032
CLCA4	1.49774e-06	-0.288599	0.005	0.103	0.0703501
TAC3	1.66265e-06	-0.449621	0.005	0.103	0.0780964
GTF2IRD2B	1.74252e-06	-0.358466	0.023	0.141	0.0818479
PTX3	1.7753e-06	0.431863	0.155	0.027	0.0833877
EMC4	1.85601e-06	0.380032	0.305	0.118	0.0871786
TFF3	1.89528e-06	0.610062	0.211	0.057	0.0890233
HOXA13	1.90495e-06	0.387461	0.136	0.019	0.0894772
TRA2B	1.97895e-06	-0.51263	0.258	0.43	0.0929534
PKM	1.9916e-06	0.465218	0.441	0.236	0.0935475
RPLP0	2.32564e-06	0.337246	0.901	0.787	0.109237
LAMB1	2.4046e-06	0.521206	0.61	0.399	0.112947
DNAJC8	2.60958e-06	0.505227	0.484	0.278	0.122575
BRD2	2.75279e-06	-0.578224	0.235	0.376	0.129301
SRSF11	3.06069e-06	-0.502058	0.357	0.521	0.143764
HNRNPA2B1	3.08291e-06	-0.371468	0.732	0.81	0.144807
FTX	3.10959e-06	0.351434	0.329	0.137	0.146061
KLF2	3.14211e-06	-0.493837	0.258	0.471	0.147588
OPTN	3.22403e-06	0.445633	0.357	0.16	0.151436
PAPLN	3.35573e-06	0.406702	0.174	0.038	0.157622
NDUFA1	3.9407e-06	0.454082	0.531	0.346	0.185098
ARL5A	4.06923e-06	-0.385071	0.056	0.209	0.191136
ZEB2	4.40838e-06	-0.573992	0.319	0.479	0.207066
RPL8	4.42452e-06	0.302689	0.93	0.848	0.207824
RPS23	4.4871e-06	0.25364	0.953	0.924	0.210763
H2AFX	4.51712e-06	-0.427028	0.033	0.144	0.212173
ERP29	4.73183e-06	0.447355	0.408	0.209	0.222259
PCYOX1	4.91526e-06	0.508135	0.3	0.133	0.230875
HLA-A	5.32785e-06	0.350355	0.897	0.798	0.250254
NACA	6.25667e-06	0.302648	0.93	0.814	0.293882
RPL4	6.49583e-06	0.441708	0.695	0.555	0.305116
TOB1	6.71015e-06	-0.515475	0.113	0.27	0.315183
THBS1	7.20272e-06	-0.827734	0.188	0.335	0.338319
RPL23A	7.2822e-06	0.295976	0.93	0.821	0.342052
CD55	8.75075e-06	0.623791	0.315	0.156	0.411032
ABCA8	8.92984e-06	-0.605108	0.23	0.437	0.419444
TAX1BP1	8.93231e-06	0.473315	0.545	0.346	0.419559
TGFBI	9.78754e-06	0.565727	0.38	0.202	0.459731
PCBP2	9.98992e-06	-0.402249	0.418	0.582	0.469236
ENHO	1.0572e-05	0.592297	0.413	0.236	0.496575
DDX17	1.0576e-05	-0.379957	0.681	0.837	0.496764
RPL36A	1.05887e-05	0.402436	0.427	0.224	0.497364
NABP1	1.06402e-05	-0.360691	0.014	0.11	0.49978
AP2B1	1.07643e-05	0.385634	0.272	0.106	0.505611
PPM1L	1.09216e-05	0.312762	0.103	0.011	0.512997
PTMA	1.12318e-05	0.27621	0.958	0.92	0.527569
TCEAL4	1.12433e-05	0.493912	0.596	0.384	0.528109
TLN1	1.25815e-05	0.450936	0.502	0.304	0.590966
GNAI2	1.3287e-05	0.331763	0.418	0.217	0.624105
TMOD3	1.46475e-05	0.493653	0.474	0.3	0.688007
SLC25A3	1.48313e-05	0.397875	0.634	0.46	0.696641
RRAS	1.50887e-05	0.473134	0.455	0.35	0.708733
DHRS7C	1.57144e-05	0.446682	0.131	0.03	0.738123
TUFM	1.58473e-05	0.428113	0.376	0.194	0.744365
PTPRS	1.6106e-05	-0.313893	0.033	0.156	0.756513
PDIA3	1.71187e-05	0.372866	0.671	0.468	0.804081
SAT1	1.80619e-05	-0.46772	0.385	0.589	0.848384
ANKRD36	2.02356e-05	-0.350171	0.052	0.186	0.950485
PPT1	2.05119e-05	0.387281	0.23	0.08	0.963464
SNRNP70	2.05142e-05	-0.458602	0.216	0.373	0.963573
PMP22	2.11398e-05	-0.436797	0.319	0.513	0.99296
MPV17	2.14178e-05	0.289476	0.192	0.057	1
SCPEP1	2.15289e-05	0.388883	0.484	0.278	1
LTBP1	2.26015e-05	0.517813	0.333	0.16	1
MMP14	2.30318e-05	0.335162	0.192	0.057	1
EIF3H	2.4984e-05	0.438042	0.484	0.304	1
UQCRFS1	2.56326e-05	0.388536	0.319	0.144	1
FRZB	2.56769e-05	0.424132	0.601	0.452	1
TIMP1	2.63473e-05	0.456944	0.775	0.665	1
VAMP3	2.63515e-05	0.370625	0.31	0.141	1
PA2G4	2.6746e-05	0.38241	0.441	0.247	1
NDUFB4	2.80561e-05	0.363087	0.516	0.388	1
MARCKS	2.84608e-05	-0.56335	0.225	0.407	1
COX4I1	2.89051e-05	0.363023	0.742	0.601	1
XIST	3.01337e-05	-0.689521	0.244	0.357	1
RND3	3.01519e-05	-0.659372	0.272	0.414	1
ATF3	3.11253e-05	-0.489229	0.066	0.202	1
ADAM28	3.17102e-05	-0.610909	0.117	0.281	1
IER5	3.18039e-05	-0.354926	0.042	0.167	1
ITM2B	3.39433e-05	0.323222	0.892	0.81	1
CAV2	3.56067e-05	0.463015	0.394	0.221	1
GUK1	3.73805e-05	0.391387	0.582	0.445	1
TRPS1	3.88099e-05	-0.391213	0.056	0.183	1
IFI27	3.89044e-05	0.322073	0.46	0.49	1
SUB1	3.90915e-05	-0.35507	0.437	0.513	1
TMED9	4.09423e-05	0.353027	0.272	0.114	1
CYP27A1	4.11887e-05	0.320714	0.141	0.03	1
IGFBP6	4.31799e-05	0.556417	0.432	0.327	1
GSTP1	4.47592e-05	0.300434	0.793	0.658	1
CYC1	4.53406e-05	0.380125	0.296	0.133	1
MZT2B	5.42803e-05	0.419153	0.512	0.354	1
ST13	5.49425e-05	0.379983	0.545	0.361	1
ANAPC11	5.53646e-05	0.325341	0.399	0.213	1
WFDC2	5.61179e-05	0.312538	0.15	0.038	1
MAFB	5.6773e-05	-0.678239	0.141	0.289	1
VPS13C	5.80173e-05	0.417495	0.385	0.202	1
PTTG1IP	6.04683e-05	0.403023	0.394	0.217	1
EIF3D	6.19483e-05	0.407712	0.347	0.198	1
HLA-DPA1	6.23132e-05	0.419165	0.141	0.072	1
ABCA10	6.31544e-05	-0.366548	0.038	0.152	1
ISCU	6.32373e-05	0.432394	0.531	0.361	1
NPY	6.45919e-05	0.942529	0.183	0.057	1
SNCG	6.49516e-05	0.441359	0.122	0.023	1
ARHGAP15	7.02749e-05	-0.303151	0.023	0.125	1
SLC35E2B	7.28048e-05	-0.306738	0.033	0.144	1
CCPG1	7.51836e-05	0.454407	0.347	0.183	1
EIF3F	7.75397e-05	0.384154	0.498	0.312	1
C1QTNF7	8.07063e-05	0.30052	0.15	0.038	1
SLC2A3	8.2441e-05	-0.640697	0.169	0.323	1
SERPINB6	8.25514e-05	0.371773	0.521	0.331	1
SERBP1	8.28244e-05	0.309391	0.545	0.35	1
ZNF280D	8.28262e-05	-0.422795	0.178	0.346	1
CD151	8.36786e-05	0.43357	0.446	0.274	1
PSMA7	8.36806e-05	0.400405	0.573	0.452	1
SLC25A6	8.56895e-05	0.348992	0.624	0.445	1
SLC4A4	8.62819e-05	0.307666	0.207	0.072	1
CD99	8.85933e-05	0.359403	0.601	0.418	1
TPR	9.05782e-05	0.405969	0.413	0.262	1
ZFP36L2	9.77061e-05	-0.403049	0.437	0.616	1
ECI2	0.000103521	0.335965	0.239	0.099	1
HSPB1	0.000104119	-0.427518	0.653	0.738	1
PSME1	0.000104481	0.396127	0.573	0.407	1
EPC1	0.000112246	-0.410443	0.197	0.331	1
EDNRB	0.000121881	0.405922	0.531	0.452	1
ADIRF	0.000127662	0.694475	0.657	0.529	1
RPL35A	0.000130962	0.252152	0.915	0.863	1
TRIM56	0.000133505	0.278368	0.16	0.046	1
ARL3	0.000133971	0.438136	0.347	0.194	1
ID2	0.000136157	-0.485594	0.099	0.236	1
COL6A3	0.000136676	0.431751	0.54	0.422	1
EMILIN1	0.000138716	-0.447727	0.455	0.616	1
PSAP	0.000139848	0.416303	0.554	0.403	1
SNX17	0.000142184	0.305525	0.225	0.087	1
IRF1	0.000143741	-0.431013	0.277	0.43	1
FKBP8	0.0001449	0.331218	0.371	0.198	1
TTC14	0.000145308	-0.429527	0.178	0.323	1
PGAM1	0.000145626	0.409086	0.291	0.141	1
F3	0.000148863	0.477269	0.531	0.392	1
CST3	0.000150023	0.342179	0.887	0.772	1
C15orf48	0.000156725	-0.275272	0.146	0.3	1
NBPF1	0.000158424	-0.351015	0.085	0.205	1
DYNC1I2	0.00015917	0.377723	0.479	0.297	1
ARPC1A	0.000163704	0.441466	0.254	0.144	1
CTSC	0.000166423	-0.549391	0.479	0.589	1
MIDN	0.000179096	-0.434816	0.131	0.27	1
STAT3	0.000181291	-0.435131	0.296	0.437	1
MRPS36	0.000183706	0.324419	0.324	0.167	1
CPNE3	0.000185047	0.3751	0.338	0.183	1
GNB4	0.000190753	0.397489	0.254	0.118	1
LRPAP1	0.000192665	0.394794	0.432	0.281	1
C19orf70	0.000192685	0.292215	0.46	0.278	1
ITIH5	0.000197732	-0.425741	0.155	0.316	1
GJA1	0.000202992	0.433015	0.319	0.183	1
SLC25A37	0.000205266	-0.483917	0.207	0.338	1
MYL9	0.000207622	0.67539	0.526	0.388	1
VCAN	0.000209404	0.432712	0.488	0.414	1
GPX3	0.000211609	0.466001	0.432	0.274	1
COX7A2	0.000214159	0.400182	0.596	0.452	1
NOL7	0.000215322	0.467766	0.394	0.251	1
MEG3	0.000226096	-0.405746	0.31	0.494	1
EFEMP2	0.000229801	0.398079	0.324	0.171	1
RBP1	0.000231227	-0.457291	0.315	0.475	1
PARK7	0.000231386	0.377327	0.582	0.475	1
MXD4	0.000233467	0.336766	0.324	0.167	1
NEDD8	0.000235101	0.3996	0.549	0.388	1
ROMO1	0.000235651	0.377016	0.404	0.24	1
HIST1H1E	0.000236168	0.350669	0.207	0.08	1
ARF5	0.000237784	-0.345548	0.127	0.236	1
NSMCE1	0.000239416	0.344431	0.23	0.095	1
SLC9A3R2	0.000242789	0.364763	0.465	0.289	1
NTN4	0.000243054	0.322664	0.197	0.072	1
GGPS1	0.00024551	-0.363195	0.08	0.194	1
DDX24	0.000245514	0.425148	0.488	0.327	1
IL1R1	0.000246083	0.435924	0.582	0.487	1
ACTB	0.000253651	-0.261734	0.822	0.897	1
PNISR	0.000254765	-0.33177	0.577	0.684	1
ACBD6	0.00025801	0.32406	0.225	0.091	1
RPL36AL	0.000266748	0.290458	0.756	0.601	1
ID4	0.000274122	-0.432779	0.103	0.243	1
DDAH2	0.000279214	0.370629	0.268	0.125	1
ARL2	0.000296172	0.31807	0.31	0.156	1
DPP7	0.000301747	0.283757	0.366	0.202	1
AGO2	0.000310197	0.320586	0.146	0.049	1
PSMC1	0.000310634	0.321205	0.315	0.16	1
AP2M1	0.000312826	0.347002	0.446	0.278	1
GADD45A	0.000313603	-0.354939	0.094	0.205	1
LENG8	0.000319848	-0.460774	0.127	0.228	1
ATXN1	0.000323566	-0.273048	0.075	0.202	1
RUNX1T1	0.000328121	-0.416736	0.192	0.327	1
PRDX2	0.000328894	0.373431	0.587	0.418	1
CACHD1	0.000329718	0.403645	0.141	0.061	1
NDUFB9	0.000333261	0.351196	0.418	0.251	1
KLF9	0.000357808	-0.414125	0.23	0.384	1
SDC2	0.000358083	0.390264	0.531	0.369	1
ANK3	0.000359143	-0.359357	0.061	0.179	1
IGFBP7	0.000359777	0.415955	0.925	0.821	1
KCNQ1OT1	0.000368662	-0.54267	0.183	0.3	1
C9orf16	0.000369269	0.393927	0.498	0.335	1
ABCA6	0.000371965	-0.508245	0.094	0.224	1
VPS4B	0.000389511	0.342435	0.296	0.148	1
CHD2	0.000399855	-0.430202	0.16	0.289	1
MYL6	0.000400945	0.354712	0.859	0.825	1
RPL7L1	0.000407363	0.308082	0.282	0.137	1
CLEC2B	0.000412721	-0.425537	0.225	0.323	1
GMFB	0.000413494	-0.341631	0.042	0.133	1
POLR2J	0.000416667	0.357226	0.408	0.247	1
BRI3	0.000422675	0.339523	0.498	0.361	1
UQCC2	0.000435549	0.347906	0.188	0.072	1
FTL	0.000437559	0.297601	0.958	0.886	1
CWC15	0.000450467	0.318165	0.315	0.163	1
MT-ATP8	0.000458102	-0.316958	0.455	0.471	1
LBH	0.00046406	0.502666	0.324	0.213	1
PSMD4	0.000470798	0.342868	0.319	0.167	1
PMPCB	0.000479064	0.285771	0.23	0.099	1
SUPT16H	0.000480028	0.255186	0.291	0.144	1
FAM98A	0.00050364	0.312788	0.155	0.053	1
FXR1	0.000507378	0.320688	0.408	0.243	1
AK1	0.00051002	-0.299802	0.056	0.152	1
GPBP1	0.000515362	-0.353684	0.338	0.437	1
BTBD3	0.000516076	0.277646	0.211	0.087	1
TRIOBP	0.000544503	0.283586	0.239	0.106	1
TPI1	0.000546483	0.360525	0.596	0.449	1
TNFAIP3	0.000566752	-0.407322	0.028	0.118	1
FKBP2	0.000573929	0.343319	0.502	0.331	1
NUDT3	0.000577756	-0.373855	0.188	0.323	1
C6orf48	0.000588401	-0.39554	0.192	0.319	1
CDC42BPB	0.000588965	0.362953	0.216	0.091	1
LGALS3BP	0.000589685	0.319955	0.573	0.483	1
SRSF2	0.000613475	-0.362776	0.272	0.422	1
GULP1	0.000618887	-0.35363	0.282	0.422	1
EIF2S2	0.000659443	0.334065	0.418	0.255	1
BCAM	0.000659719	0.546942	0.141	0.046	1
PLBD1	0.000669668	0.363733	0.207	0.106	1
GBP4	0.000695056	0.271739	0.268	0.129	1
RNASEH2B	0.000698267	0.342628	0.272	0.137	1
NDUFA11	0.000709819	0.347277	0.521	0.365	1
RBMS3	0.000710777	-0.373349	0.225	0.376	1
SREK1IP1	0.00072135	0.345661	0.254	0.122	1
WNT2B	0.000731709	-0.269285	0.099	0.221	1
RHOB	0.000734035	-0.365997	0.31	0.471	1
BLOC1S1	0.000745018	0.320603	0.427	0.266	1
PDIA5	0.000764495	0.30244	0.3	0.156	1
RUFY3	0.000790369	-0.364865	0.192	0.297	1
SNRPD2	0.000801238	0.375244	0.549	0.407	1
SH3GLB1	0.000805425	0.323188	0.333	0.183	1
C11orf58	0.000810372	0.316313	0.582	0.441	1
RARRES2	0.000840489	0.302996	0.808	0.719	1
TRAPPC3	0.000848154	0.258342	0.178	0.068	1
ADM	0.000867714	-0.375436	0.056	0.16	1
EMP2	0.000874477	0.303405	0.521	0.354	1
TRPA1	0.000902356	0.465791	0.366	0.224	1
TAGLN	0.000908569	0.546775	0.362	0.414	1
MTRNR2L1	0.000912848	-0.397688	0.08	0.152	1
GSPT1	0.000938218	0.286668	0.263	0.129	1
VCAM1	0.000941823	-0.369172	0.122	0.224	1
SOD2	0.000973564	-0.583097	0.272	0.373	1
ASNA1	0.000982204	0.262278	0.211	0.091	1
SBF2	0.00099715	-0.330519	0.183	0.312	1
ECH1	0.00100707	0.292539	0.376	0.224	1
GLG1	0.0010326	0.355212	0.357	0.209	1
BZW2	0.00104541	0.311715	0.263	0.129	1
NCAM1	0.00108084	-0.351971	0.052	0.152	1
SERTAD1	0.00108804	-0.253466	0.07	0.183	1
PPCS	0.00109249	0.353349	0.277	0.148	1
SEMA6D	0.00109736	-0.363235	0.047	0.141	1
AMOTL1	0.00111689	0.271559	0.117	0.034	1
EML1	0.00111937	0.256772	0.169	0.072	1
NDUFB10	0.00112677	0.364111	0.526	0.392	1
SHPRH	0.00113519	-0.411311	0.183	0.289	1
GRN	0.00114458	0.343358	0.479	0.35	1
BSG	0.00115711	0.321133	0.559	0.399	1
KLF10	0.00116259	-0.336215	0.146	0.278	1
RBM39	0.00120732	-0.306297	0.526	0.62	1
COL15A1	0.00123564	-0.371494	0.136	0.259	1
BCL3	0.00125766	-0.309625	0.061	0.156	1
PRPF4B	0.00130461	0.284118	0.366	0.221	1
CSGALNACT2	0.00131043	-0.270903	0.08	0.194	1
ANP32B	0.00131767	0.257418	0.446	0.285	1
SRSF3	0.00133748	-0.330652	0.46	0.57	1
PCDH7	0.00137911	-0.371861	0.146	0.281	1
TMEM59	0.00141012	0.257222	0.714	0.559	1
GYPC	0.00141526	0.354401	0.207	0.129	1
ARPC3	0.0014392	0.301581	0.54	0.403	1
BMP4	0.00146636	0.270992	0.596	0.517	1
IGFBP3	0.00148801	0.272442	0.577	0.418	1
GHITM	0.00153749	0.297636	0.347	0.202	1
CUL1	0.00154702	0.262481	0.15	0.053	1
WNT5B	0.00158996	0.264509	0.244	0.122	1
CTSD	0.0015981	0.399717	0.38	0.266	1
DEK	0.00160621	0.319274	0.549	0.403	1
SNX3	0.00162755	0.286057	0.521	0.46	1
IARS2	0.00163926	0.280181	0.169	0.076	1
C1QL1	0.00166243	0.379698	0.155	0.072	1
GLRX5	0.00167167	0.327659	0.3	0.167	1
TRIM69	0.00169278	0.28533	0.136	0.046	1
CCT3	0.00172643	0.264613	0.338	0.194	1
SFRP1	0.00179986	0.408121	0.117	0.133	1
OXA1L	0.0018655	0.250725	0.155	0.057	1
LGALS3	0.00195409	0.278474	0.681	0.601	1
IFITM1	0.00199202	-0.312137	0.131	0.255	1
COX6B1	0.00201466	0.307282	0.643	0.506	1
ENY2	0.00204536	-0.319056	0.333	0.46	1
ETFB	0.0020519	0.32681	0.385	0.266	1
SORBS2	0.0020524	0.447554	0.122	0.038	1
TRAPPC2L	0.00208179	0.321151	0.272	0.16	1
NKTR	0.00210467	-0.313188	0.324	0.422	1
SMU1	0.00213271	0.263611	0.188	0.08	1
UQCRB	0.00216764	0.289222	0.756	0.65	1
LY6E	0.00217262	0.312296	0.329	0.217	1
DDX3Y	0.00219449	-0.376036	0.094	0.186	1
HCFC1R1	0.00219845	0.371821	0.282	0.175	1
XRCC6	0.00222366	0.286011	0.39	0.247	1
HSD17B12	0.00225907	0.284833	0.315	0.179	1
MGLL	0.00228027	0.368283	0.418	0.274	1
CD44	0.00231143	-0.320257	0.211	0.35	1
CCT7	0.00231342	0.351049	0.277	0.156	1
NSA2	0.00241432	0.38687	0.484	0.342	1
MFAP5	0.00243976	0.550727	0.136	0.072	1
ZNF302	0.00248095	-0.309889	0.16	0.289	1
ERLEC1	0.00248174	0.33235	0.324	0.19	1
SLIRP	0.0024945	0.34204	0.343	0.221	1
NSG1	0.00257658	0.32439	0.319	0.183	1
NET1	0.00259288	0.403403	0.108	0.03	1
APPL1	0.002593	0.258225	0.319	0.183	1
TSPYL2	0.00264711	-0.325875	0.056	0.148	1
TRAPPC12	0.00274311	0.269163	0.131	0.046	1
PITX1	0.00276379	0.33663	0.531	0.433	1
PRDX5	0.00276662	0.276686	0.582	0.433	1
PGK1	0.00276763	0.274069	0.394	0.251	1
NELFE	0.00276905	0.266724	0.155	0.065	1
TKT	0.00279645	0.294399	0.239	0.125	1
FIS1	0.00288235	0.30769	0.502	0.365	1
TNRC6A	0.00289722	-0.306864	0.127	0.228	1
ARMC10	0.00290764	0.280384	0.188	0.084	1
RASL11A	0.00290965	-0.306686	0.061	0.141	1
CNN3	0.0029405	0.334885	0.469	0.35	1
SPARCL1	0.00296578	0.486016	0.765	0.669	1
2011-09-01	0.00320865	-0.348079	0.221	0.319	1
PSMD7	0.00323188	0.274345	0.272	0.148	1
C16orf89	0.00327202	0.289172	0.136	0.061	1
RTF1	0.00327643	0.271729	0.343	0.205	1
MAP2K2	0.00332553	0.283909	0.319	0.186	1
PSMC3	0.00334215	0.352352	0.305	0.209	1
CAST	0.00334577	0.271666	0.606	0.464	1
COX5A	0.00335911	0.27954	0.296	0.167	1
PSMD14	0.00341581	0.268126	0.202	0.095	1
CD74	0.00342334	0.522785	0.216	0.148	1
LMO4	0.00343846	0.30999	0.549	0.407	1
NPHP3	0.00344347	-0.30673	0.089	0.183	1
TGM2	0.00352444	0.324635	0.272	0.148	1
KRTCAP2	0.00354121	-0.36133	0.216	0.308	1
SERPING1	0.00360451	0.390975	0.526	0.399	1
PDIA6	0.00362745	0.264745	0.521	0.38	1
GPC6	0.00365144	-0.364539	0.155	0.27	1
SARS	0.00370796	0.250232	0.254	0.133	1
SMYD4	0.00375589	-0.347685	0.085	0.156	1
KLF4	0.00376158	-0.364525	0.131	0.247	1
ESCO1	0.00384972	-0.250432	0.113	0.167	1
SYNE2	0.00411366	0.353986	0.202	0.148	1
SPTLC1	0.00420342	0.260118	0.164	0.068	1
PLAC9	0.00422492	0.389848	0.498	0.357	1
TEAD1	0.00425821	-0.288667	0.146	0.255	1
ACP5	0.00427927	0.260821	0.211	0.103	1
CTSZ	0.00434469	0.319719	0.352	0.236	1
OGT	0.0045329	-0.354893	0.16	0.278	1
SRSF5	0.00455646	-0.287736	0.413	0.506	1
CSAD	0.00469215	-0.252828	0.066	0.16	1
SLC39A7	0.0048456	0.280436	0.207	0.103	1
ATRX	0.0049113	-0.278744	0.446	0.555	1
TSPAN8	0.00495525	-0.350813	0.08	0.179	1
CFDP1	0.00510216	0.29287	0.39	0.251	1
ENO1	0.005133	0.305	0.385	0.259	1
ELF3	0.00517472	-0.324449	0.075	0.171	1
ARID1B	0.00528692	0.296967	0.277	0.16	1
NKX2-3	0.00531567	0.306431	0.338	0.209	1
UBE3A	0.0054741	0.298038	0.272	0.152	1
ARHGAP18	0.0056166	0.281072	0.282	0.16	1
VEGFB	0.00564501	0.30643	0.272	0.179	1
IFI27L2	0.00567838	0.344514	0.399	0.27	1
PEA15	0.00577856	0.2587	0.188	0.087	1
P4HB	0.00581402	0.258335	0.338	0.213	1
BACE1	0.00585582	0.27456	0.122	0.053	1
EIF4A2	0.00589615	-0.287688	0.545	0.65	1
MDH2	0.00593079	0.281929	0.305	0.194	1
RHOC	0.00593313	0.281633	0.352	0.228	1
PRMT1	0.00593924	0.290206	0.324	0.198	1
DDR2	0.00598705	-0.301179	0.174	0.293	1
USP8	0.00606775	0.308845	0.268	0.156	1
MATN2	0.00609487	-0.344693	0.169	0.278	1
COL27A1	0.00615702	-0.376665	0.08	0.171	1
SMG1	0.00620525	-0.30772	0.155	0.274	1
ABCC4	0.00622021	0.294497	0.244	0.137	1
CYB5R3	0.00636096	0.284835	0.399	0.27	1
TBC1D1	0.00641433	0.280507	0.146	0.068	1
PPIL4	0.00661676	0.259892	0.282	0.163	1
TSPAN9	0.00664774	0.25736	0.136	0.053	1
CLTA	0.00667284	0.256131	0.484	0.384	1
CTSK	0.00687057	0.293058	0.343	0.266	1
BAMBI	0.00697228	0.290961	0.188	0.091	1
DNAJB4	0.00699968	-0.356656	0.127	0.209	1
LMOD1	0.00712375	0.330527	0.225	0.179	1
VKORC1	0.00715329	0.325901	0.371	0.255	1
AFF4	0.00719887	-0.289928	0.207	0.289	1
THRAP3	0.0074627	0.322131	0.315	0.194	1
CASK	0.00756954	0.329644	0.211	0.114	1
2007-09-01	0.00763644	0.279286	0.737	0.624	1
NEGR1	0.0076389	-0.255161	0.192	0.316	1
RBM6	0.00778537	-0.334337	0.23	0.3	1
IGBP1	0.00791133	0.277845	0.235	0.137	1
PBX1	0.00792079	-0.351981	0.254	0.361	1
ANXA5	0.00826493	0.289612	0.676	0.586	1
MORF4L2	0.00843307	-0.322126	0.277	0.376	1
ATRAID	0.00845453	0.30581	0.455	0.327	1
COX20	0.00845923	0.28993	0.376	0.247	1
VPS35	0.00847896	0.250726	0.338	0.213	1
NBEAL1	0.00863351	-0.31505	0.216	0.335	1
SNX6	0.00870383	0.309859	0.394	0.281	1
GOLGA4	0.00881783	-0.270596	0.291	0.373	1
PPP1R35	0.00886233	-0.271701	0.061	0.129	1
TEX264	0.00892272	0.270519	0.197	0.106	1
MXRA5	0.00895422	0.284584	0.39	0.281	1
SNHG9	0.00904075	-0.384879	0.108	0.194	1
RALY	0.00915117	0.260938	0.221	0.122	1
SRSF6	0.00925316	-0.28493	0.164	0.255	1
BAZ1A	0.00932938	-0.299946	0.113	0.183	1
MRPS15	0.00944439	0.258677	0.221	0.118	1
EMC2	0.00964651	0.282118	0.329	0.236	1
LUM	0.00983567	0.288274	0.526	0.525	1
SAMHD1	0.00989244	-0.265123	0.16	0.183	1
STAG2	0.00990745	0.25883	0.319	0.198	1
PLD3	0.00991922	0.256469	0.305	0.186	1
PCBP1	0.0102527	-0.310825	0.324	0.433	1
NRP1	0.0102533	0.253331	0.108	0.053	1
TRIM22	0.0103366	-0.274317	0.15	0.171	1
CRLS1	0.0105403	-0.28358	0.07	0.148	1
PARP1	0.0105563	0.265476	0.197	0.114	1
LAMC1	0.0106608	0.286872	0.46	0.361	1
CYBA	0.0108756	0.300132	0.498	0.38	1
MT1G	0.0109458	-0.334005	0.061	0.144	1
PPDPF	0.0109562	0.270423	0.634	0.548	1
SCARB2	0.0111061	0.297293	0.46	0.335	1
ACADVL	0.0112965	0.255036	0.338	0.217	1
CALR	0.011302	0.306633	0.521	0.445	1
TCF21	0.0113154	-0.316036	0.465	0.567	1
SAT2	0.0115158	0.267133	0.352	0.228	1
HOXA11	0.0115427	0.26425	0.141	0.061	1
JAM3	0.0120349	0.266693	0.174	0.091	1
NARS	0.0121598	0.255942	0.254	0.156	1
CD46	0.0122525	0.299046	0.437	0.331	1
TUBA1A	0.0122944	-0.300702	0.573	0.597	1
TCF25	0.0123246	0.25672	0.455	0.323	1
ZNF514	0.0124335	-0.28078	0.047	0.103	1
MTPN	0.0128347	0.251436	0.362	0.255	1
LSP1	0.0128864	0.328252	0.432	0.331	1
MAF	0.0130441	-0.297432	0.15	0.259	1
MAP9	0.0136122	0.268703	0.136	0.076	1
FZD1	0.0136409	0.260924	0.207	0.114	1
RUNX1	0.0140319	-0.256409	0.169	0.281	1
FARP1	0.0140648	0.290282	0.441	0.312	1
NBN	0.014107	0.317327	0.258	0.152	1
C1orf122	0.0142011	0.250323	0.249	0.144	1
KMT2C	0.0142507	-0.260641	0.197	0.297	1
ARRDC3	0.0142679	-0.287013	0.122	0.209	1
ESF1	0.0143873	0.272712	0.258	0.152	1
PDGFRA	0.0144004	0.283665	0.601	0.548	1
EFEMP1	0.01491	0.558788	0.23	0.167	1
DNAJC1	0.0150954	0.323041	0.254	0.163	1
SEMA3A	0.0151192	0.307577	0.207	0.125	1
FILIP1L	0.0153073	0.250698	0.629	0.51	1
SSPN	0.0154417	0.28229	0.329	0.228	1
TRIP12	0.0155029	0.429999	0.235	0.141	1
SKIL	0.0156922	-0.299139	0.113	0.186	1
HERC4	0.0157124	-0.270063	0.117	0.194	1
SPG11	0.0157659	-0.251143	0.061	0.133	1
PCOLCE	0.0158192	0.254239	0.418	0.354	1
CHD6	0.0159877	-0.312136	0.108	0.183	1
QSOX1	0.0162711	-0.29556	0.174	0.221	1
APOC1	0.0163992	0.30424	0.291	0.194	1
CCT4	0.0170002	0.27895	0.286	0.19	1
NUDC	0.0173568	0.276352	0.338	0.224	1
ANXA2	0.0173801	0.275898	0.521	0.426	1
NUMB	0.0178901	-0.272347	0.155	0.224	1
RNF5	0.0182495	0.268785	0.178	0.095	1
YME1L1	0.0184633	-0.285108	0.225	0.293	1
CTSB	0.0189579	0.286035	0.315	0.236	1
STAT2	0.0192371	-0.26882	0.141	0.186	1
ARHGAP28	0.0193674	0.276543	0.192	0.106	1
NUCB2	0.0195047	0.291605	0.319	0.217	1
TARDBP	0.0195352	-0.290693	0.094	0.171	1
COL5A1	0.0199424	-0.260122	0.338	0.464	1
ZNF207	0.0201366	-0.260083	0.338	0.361	1
SEC62	0.0202739	0.296304	0.606	0.517	1
PROM1	0.0205128	0.339448	0.258	0.171	1
GSTK1	0.0208114	0.284144	0.31	0.202	1
HOXB3	0.0208598	-0.266586	0.113	0.144	1
ADH1B	0.021015	0.330513	0.296	0.297	1
CTTN	0.0216025	-0.251899	0.197	0.255	1
ELP5	0.0218247	0.255715	0.174	0.091	1
RPS26	0.0222256	0.294786	0.728	0.688	1
PWWP2A	0.0231052	-0.262764	0.146	0.232	1
FGD4	0.0235364	0.283422	0.192	0.11	1
GLT8D2	0.0237575	0.27238	0.254	0.167	1
SMAP1	0.0245282	0.278554	0.235	0.144	1
TNFAIP2	0.0251476	-0.36133	0.122	0.186	1
TNFSF10	0.0255628	0.334024	0.272	0.202	1
CLMP	0.0256096	0.2609	0.207	0.152	1
CRYBG3	0.0261583	-0.323025	0.235	0.297	1
BRD8	0.0270173	0.281324	0.188	0.103	1
CA2	0.0270188	-0.293117	0.052	0.114	1
GBP2	0.0270448	0.285135	0.338	0.24	1
COL4A6	0.027311	0.288023	0.216	0.129	1
S100A13	0.0274821	0.301008	0.638	0.555	1
TXNIP	0.0278294	0.270091	0.915	0.897	1
SGCB	0.0287346	0.294336	0.282	0.198	1
SURF2	0.0287671	0.250744	0.131	0.068	1
MYL6B	0.0288697	0.295126	0.197	0.114	1
SKI	0.0289136	-0.280212	0.122	0.186	1
CCND1	0.0294527	0.296942	0.183	0.099	1
IGFBP4	0.0300805	0.307246	0.197	0.118	1
PTBP2	0.030606	-0.254465	0.075	0.141	1
HINT2	0.0307547	0.289446	0.235	0.144	1
PIK3R1	0.0311458	0.289074	0.357	0.251	1
CPM	0.0311855	0.35051	0.3	0.205	1
NDUFA6	0.0312848	0.27681	0.343	0.255	1
ABR	0.0319647	0.262247	0.155	0.084	1
PDHA1	0.0340549	0.264552	0.207	0.122	1
ANXA6	0.0351167	0.29422	0.268	0.205	1
CTNNBL1	0.035754	0.261459	0.131	0.072	1
NDUFS7	0.0358759	0.279809	0.324	0.221	1
TGFBR2	0.0367286	0.299003	0.338	0.255	1
RAMP2	0.0390486	0.26658	0.117	0.061	1
MGST3	0.0403296	0.262798	0.554	0.449	1
ST5	0.0406003	-0.296081	0.277	0.323	1
PLAU	0.040821	-0.278709	0.164	0.213	1
ADH5	0.0409401	0.284645	0.465	0.392	1
GDI2	0.0409957	0.250279	0.343	0.27	1
CYR61	0.0451519	-0.380522	0.235	0.338	1
COX8A	0.0455403	0.266779	0.423	0.323	1
PHPT1	0.0459089	0.290826	0.493	0.403	1
TMEM126B	0.0476035	0.256213	0.221	0.141	1
PPP1R12A	0.0489888	0.265277	0.38	0.278	1
REEP3	0.049482	0.31998	0.272	0.19	1
KREMEN1	0.0508564	0.268697	0.23	0.152	1
TRA2A	0.0513748	-0.288897	0.192	0.262	1
CDC37	0.0524313	0.258873	0.338	0.243	1
PHLDB1	0.0556989	-0.258159	0.211	0.281	1
ZFYVE21	0.0558173	0.258185	0.249	0.171	1
MCAM	0.0560783	0.340084	0.15	0.084	1
RAB13	0.0568892	0.252526	0.408	0.312	1
DNAJC15	0.0579984	0.261348	0.362	0.262	1
TMEM119	0.0651715	0.265199	0.315	0.228	1
EIF3L	0.0652392	0.250597	0.329	0.24	1
TLE4	0.0687265	-0.279591	0.404	0.471	1
SRPK1	0.0724804	0.264462	0.15	0.087	1
SEMA3C	0.0743518	0.258919	0.117	0.065	1
PROCR	0.0774956	0.250631	0.376	0.312	1
PHLDA2	0.0784657	0.357184	0.174	0.114	1
FBN1	0.0823941	0.271694	0.352	0.259	1
PCSK6	0.0836345	0.276375	0.188	0.137	1
NR4A1	0.0886989	0.268811	0.291	0.228	1
ID1	0.107983	-0.270639	0.258	0.346	1
ACTA2	0.114679	0.452049	0.376	0.354	1
FILIP1	0.135203	0.254845	0.122	0.076	1
HES1	0.15328	-0.261756	0.31	0.365	1
NPNT	0.154325	-0.312244	0.113	0.133	1
MYH11	0.159766	0.470612	0.169	0.125	1
TSC22D1	0.160506	0.276305	0.441	0.422	1
ACTG2	0.172158	0.370002	0.202	0.144	1
DDHD1	0.178902	-0.257907	0.347	0.399	1
CTDSPL2	0.236618	0.250672	0.146	0.114	1
MGP	0.273134	0.250667	0.268	0.255	1
DCN	0.316709	0.346851	0.606	0.608	1
GALNT1	0.336891	0.257149	0.146	0.114	1
CCDC80	0.609107	0.251043	0.329	0.323	1
