# Supplementary material for: Gut mucosa dissociation protocols influence cell type proportions and single-cell gene expression levels
Source: Sci Rep. 2022 Jun 14;12:9897. doi: 10.1038/s41598-022-13812-y (PMC9197976; doi:10.1038/s41598-022-13812-y)
Supplement: Supplementary file 6 — Supplementary Table 4a. [file 41598_2022_13812_MOESM6_ESM.xlsx]

## Sheet: Blad1
Gut mucosa dissociation protocols influence cell type proportions and single-cell gene expression levels
Werna T.C. Uniken Venema1,#, Aarón D. Ramírez-Sánchez2,#, Emilia V. Bigaeva1, Sebo Withoff2, Iris Jonkers2, Rebecca E. McIntyre3, Mennatallah Ghouraba3, Tim Raine4, Rinse K. Weersma2, Lude Franke1, Eleonora A.M. Festen1,*, Monique G.P. van der Wijst2,*
# shared first author, * corresponding authors
1 University of Groningen, University Medical Center Groningen, Department of Gastroenterology and Hepatology, Groningen, The Netherlands
2 University of Groningen, University Medical Center Groningen, Department of Genetics, Groningen, the Netherlands.
3 Wellcome Trust Sanger Institute, Wellcome Trust Genome Campus, Hinxton, UK.
4 Division of Gastroenterology, Department of Medicine, Addenbrooke's Hospital, University of Cambridge, Cambridge, UK.

## Sheet: Tcell DOWN onestep_collagenase
Supplementary table 4a T cell pathways downregulated in one-step collagenase versus two-step collagenase protocol
	ID	Description	GeneRatio	BgRatio	pvalue	p.adjust	qvalue	geneID	Count
R-HSA-72689	R-HSA-72689	Formation of a pool of free 40S subunits	60/419	101/10654	5.63953e-59	5.32372e-56	3.71616e-56	RPS2/RPL3/RPS6/RPL13A/RPL7/RPL4/RPL31/RPL15/RPL41/RPL10/RPL21/RPL8/RPLP2/RPL18A/RPL27A/RPS19/RPL36A/RPLP0/RPS18/RPS15/RPS14/RPS5/RPL19/RPL23A/RPS4X/RPS3/RPS25/RPL13/RPL35/RPS27/RPL32/RPL10A/RPL26/RPL17/RPL6/RPL11/RPS26/RPS9/RPL35A/RPL36AL/EIF3F/EIF3L/RPS20/RPS21/RPS10/EIF3K/EIF3H/RPL27/RPL38/RPS15A/RPL34/RPL12/RPS4Y1/EIF3D/RPL36/EIF3I/RPL14/RPS3A/RPS13/RPS29	60
R-HSA-156827	R-HSA-156827	L13a-mediated translational silencing of Ceruloplasmin expression	62/419	111/10654	1.34894e-58	6.367e-56	4.44441e-56	RPS2/RPL3/RPS6/RPL13A/RPL7/RPL4/RPL31/RPL15/RPL41/RPL10/RPL21/RPL8/RPLP2/RPL18A/RPL27A/RPS19/RPL36A/RPLP0/RPS18/RPS15/RPS14/RPS5/RPL19/RPL23A/RPS4X/RPS3/RPS25/RPL13/RPL35/RPS27/RPL32/RPL10A/RPL26/RPL17/RPL6/RPL11/RPS26/RPS9/RPL35A/RPL36AL/EIF3F/EIF3L/PABPC1/RPS20/RPS21/RPS10/EIF3K/EIF3H/RPL27/RPL38/RPS15A/RPL34/RPL12/RPS4Y1/EIF3D/RPL36/EIF3I/RPL14/RPS3A/RPS13/EIF4H/RPS29	62
R-HSA-9010553	R-HSA-9010553	Regulation of expression of SLITs and ROBOs	73/419	171/10654	4.91869e-58	1.54775e-55	1.08039e-55	RPS2/RPL3/RPS6/RPL13A/RPL7/RPL4/RPL31/RPL15/RPL41/RPL10/RPL21/RPL8/RPLP2/RPL18A/RPL27A/RPS19/RPL36A/RPLP0/RPS18/RPS15/RPS14/RPS5/RPL19/RPL23A/RPS4X/RPS3/RPS25/RPL13/RPL35/RPS27/RPL32/RPL10A/RPL26/PSME1/RPL17/RPL6/RPL11/RPS26/RPS9/RPL35A/PSME2/PSMA7/RPL36AL/PABPC1/RPS20/RPS21/RPS10/PSMB1/PSMB9/RPL27/PSMB3/RPL38/UBB/RBM8A/RPS15A/RPL34/PSMB6/RPL12/PSMD8/PSMB8/RPS4Y1/RPL36/PSMB7/RNPS1/RPL14/PSMC1/RPS…	73
R-HSA-156842	R-HSA-156842	Eukaryotic Translation Elongation	57/419	93/10654	3.79639e-57	8.05945e-55	5.6258e-55	RPS2/RPL3/RPS6/RPL13A/RPL7/RPL4/RPL31/RPL15/RPL41/RPL10/RPL21/RPL8/RPLP2/RPL18A/RPL27A/RPS19/RPL36A/RPLP0/RPS18/RPS15/EEF2/RPS14/RPS5/RPL19/RPL23A/RPS4X/RPS3/EEF1A1/RPS25/RPL13/RPL35/RPS27/RPL32/EEF1D/RPL10A/RPL26/RPL17/RPL6/RPL11/RPS26/RPS9/RPL35A/RPL36AL/RPS20/RPS21/RPS10/RPL27/RPL38/RPS15A/RPL34/RPL12/RPS4Y1/RPL36/RPL14/RPS3A/RPS13/RPS29	57
R-HSA-156902	R-HSA-156902	Peptide chain elongation	56/419	89/10654	4.26878e-57	8.05945e-55	5.6258e-55	RPS2/RPL3/RPS6/RPL13A/RPL7/RPL4/RPL31/RPL15/RPL41/RPL10/RPL21/RPL8/RPLP2/RPL18A/RPL27A/RPS19/RPL36A/RPLP0/RPS18/RPS15/EEF2/RPS14/RPS5/RPL19/RPL23A/RPS4X/RPS3/EEF1A1/RPS25/RPL13/RPL35/RPS27/RPL32/RPL10A/RPL26/RPL17/RPL6/RPL11/RPS26/RPS9/RPL35A/RPL36AL/RPS20/RPS21/RPS10/RPL27/RPL38/RPS15A/RPL34/RPL12/RPS4Y1/RPL36/RPL14/RPS3A/RPS13/RPS29	56
R-HSA-72706	R-HSA-72706	GTP hydrolysis and joining of the 60S ribosomal subunit	61/419	112/10654	1.01139e-56	1.59125e-54	1.11075e-54	RPS2/RPL3/RPS6/RPL13A/RPL7/RPL4/RPL31/RPL15/RPL41/RPL10/RPL21/RPL8/RPLP2/RPL18A/RPL27A/RPS19/RPL36A/RPLP0/RPS18/RPS15/RPS14/RPS5/RPL19/RPL23A/RPS4X/RPS3/RPS25/RPL13/RPL35/RPS27/RPL32/RPL10A/RPL26/RPL17/RPL6/RPL11/RPS26/RPS9/RPL35A/RPL36AL/EIF3F/EIF3L/RPS20/RPS21/RPS10/EIF3K/EIF3H/RPL27/RPL38/RPS15A/RPL34/RPL12/RPS4Y1/EIF3D/RPL36/EIF3I/RPL14/RPS3A/RPS13/EIF4H/RPS29	61
R-HSA-72613	R-HSA-72613	Eukaryotic Translation Initiation	62/419	119/10654	4.88203e-56	5.7608e-54	4.02125e-54	RPS2/RPL3/RPS6/RPL13A/RPL7/RPL4/RPL31/RPL15/RPL41/RPL10/RPL21/RPL8/RPLP2/RPL18A/RPL27A/RPS19/RPL36A/RPLP0/RPS18/RPS15/RPS14/RPS5/RPL19/RPL23A/RPS4X/RPS3/RPS25/RPL13/RPL35/RPS27/RPL32/RPL10A/RPL26/RPL17/RPL6/RPL11/RPS26/RPS9/RPL35A/RPL36AL/EIF3F/EIF3L/PABPC1/RPS20/RPS21/RPS10/EIF3K/EIF3H/RPL27/RPL38/RPS15A/RPL34/RPL12/RPS4Y1/EIF3D/RPL36/EIF3I/RPL14/RPS3A/RPS13/EIF4H/RPS29	62
R-HSA-72737	R-HSA-72737	Cap-dependent Translation Initiation	62/419	119/10654	4.88203e-56	5.7608e-54	4.02125e-54	RPS2/RPL3/RPS6/RPL13A/RPL7/RPL4/RPL31/RPL15/RPL41/RPL10/RPL21/RPL8/RPLP2/RPL18A/RPL27A/RPS19/RPL36A/RPLP0/RPS18/RPS15/RPS14/RPS5/RPL19/RPL23A/RPS4X/RPS3/RPS25/RPL13/RPL35/RPS27/RPL32/RPL10A/RPL26/RPL17/RPL6/RPL11/RPS26/RPS9/RPL35A/RPL36AL/EIF3F/EIF3L/PABPC1/RPS20/RPS21/RPS10/EIF3K/EIF3H/RPL27/RPL38/RPS15A/RPL34/RPL12/RPS4Y1/EIF3D/RPL36/EIF3I/RPL14/RPS3A/RPS13/EIF4H/RPS29	62
R-HSA-1799339	R-HSA-1799339	SRP-dependent cotranslational protein targeting to membrane	60/419	112/10654	3.36959e-55	3.53432e-53	2.46709e-53	RPS2/RPL3/RPS6/RPL13A/RPL7/RPL4/RPL31/RPL15/RPL41/RPL10/RPL21/RPL8/RPLP2/RPL18A/RPL27A/RPS19/RPL36A/RPLP0/RPS18/RPS15/RPS14/RPS5/RPL19/RPL23A/RPS4X/RPS3/RPS25/RPL13/RPL35/RPS27/RPL32/RPL10A/RPL26/RPL17/RPL6/RPL11/RPS26/RPS9/RPL35A/RPL36AL/SSR4/RPS20/RPS21/RPS10/SRP14/RPL27/RPL38/SPCS1/SSR2/SRP9/RPS15A/RPL34/RPL12/RPS4Y1/RPL36/RPL14/DDOST/RPS3A/RPS13/RPS29	60
R-HSA-72764	R-HSA-72764	Eukaryotic Translation Termination	55/419	93/10654	6.79964e-54	6.41886e-52	4.48061e-52	RPS2/RPL3/RPS6/RPL13A/RPL7/RPL4/RPL31/RPL15/RPL41/RPL10/RPL21/RPL8/RPLP2/RPL18A/RPL27A/RPS19/RPL36A/RPLP0/RPS18/RPS15/RPS14/RPS5/RPL19/RPL23A/RPS4X/RPS3/RPS25/RPL13/RPL35/RPS27/RPL32/RPL10A/RPL26/RPL17/RPL6/RPL11/RPS26/RPS9/RPL35A/RPL36AL/RPS20/RPS21/RPS10/RPL27/TRMT112/RPL38/RPS15A/RPL34/RPL12/RPS4Y1/RPL36/RPL14/RPS3A/RPS13/RPS29	55
R-HSA-376176	R-HSA-376176	Signaling by ROBO receptors	77/419	218/10654	8.16207e-54	6.82329e-52	4.76291e-52	RPS2/RPL3/RPS6/RPL13A/RPL7/RPL4/RPL31/RPL15/PFN1/RPL41/RPL10/RPL21/RPL8/RPLP2/RPL18A/RPL27A/RPS19/RPL36A/RPLP0/RPS18/RPS15/RPS14/RPS5/RPL19/RPL23A/RPS4X/RPS3/RPS25/RPL13/RPL35/RPS27/RPL32/RPL10A/RPL26/PSME1/RPL17/RPL6/RPL11/RPS26/RPS9/RPL35A/PSME2/PSMA7/RPL36AL/PABPC1/RPS20/EVL/RPS21/RPS10/PSMB1/PSMB9/CXCR4/RPL27/PSMB3/RPL38/UBB/CAP1/RBM8A/RPS15A/RPL34/PSMB6/RPL12/PSMD8/PSMB8/RPS4Y1/RPL36/PSMB7/R…	77
R-HSA-192823	R-HSA-192823	Viral mRNA Translation	54/419	89/10654	8.67368e-54	6.82329e-52	4.76291e-52	RPS2/RPL3/RPS6/RPL13A/RPL7/RPL4/RPL31/RPL15/RPL41/RPL10/RPL21/RPL8/RPLP2/RPL18A/RPL27A/RPS19/RPL36A/RPLP0/RPS18/RPS15/RPS14/RPS5/RPL19/RPL23A/RPS4X/RPS3/RPS25/RPL13/RPL35/RPS27/RPL32/RPL10A/RPL26/RPL17/RPL6/RPL11/RPS26/RPS9/RPL35A/RPL36AL/RPS20/RPS21/RPS10/RPL27/RPL38/RPS15A/RPL34/RPL12/RPS4Y1/RPL36/RPL14/RPS3A/RPS13/RPS29	54
R-HSA-975956	R-HSA-975956	Nonsense Mediated Decay (NMD) independent of the Exon Junction Complex (EJC)	55/419	95/10654	3.63342e-53	2.63842e-51	1.84172e-51	RPS2/RPL3/RPS6/RPL13A/RPL7/RPL4/RPL31/RPL15/RPL41/RPL10/RPL21/RPL8/RPLP2/RPL18A/RPL27A/RPS19/RPL36A/RPLP0/RPS18/RPS15/RPS14/RPS5/RPL19/RPL23A/RPS4X/RPS3/RPS25/RPL13/RPL35/RPS27/RPL32/RPL10A/RPL26/RPL17/RPL6/RPL11/RPS26/RPS9/RPL35A/RPL36AL/PABPC1/RPS20/RPS21/RPS10/RPL27/RPL38/RPS15A/RPL34/RPL12/RPS4Y1/RPL36/RPL14/RPS3A/RPS13/RPS29	55
R-HSA-2408557	R-HSA-2408557	Selenocysteine synthesis	54/419	93/10654	2.68213e-52	1.80852e-50	1.26242e-50	RPS2/RPL3/RPS6/RPL13A/RPL7/RPL4/RPL31/RPL15/RPL41/RPL10/RPL21/RPL8/RPLP2/RPL18A/RPL27A/RPS19/RPL36A/RPLP0/RPS18/RPS15/RPS14/RPS5/RPL19/RPL23A/RPS4X/RPS3/RPS25/RPL13/RPL35/RPS27/RPL32/RPL10A/RPL26/RPL17/RPL6/RPL11/RPS26/RPS9/RPL35A/RPL36AL/RPS20/RPS21/RPS10/RPL27/RPL38/RPS15A/RPL34/RPL12/RPS4Y1/RPL36/RPL14/RPS3A/RPS13/RPS29	54
R-HSA-927802	R-HSA-927802	Nonsense-Mediated Decay (NMD)	58/419	115/10654	2.53834e-51	1.49762e-49	1.04539e-49	RPS2/RPL3/RPS6/RPL13A/RPL7/RPL4/RPL31/RPL15/RPL41/RPL10/RPL21/RPL8/RPLP2/RPL18A/RPL27A/RPS19/RPL36A/RPLP0/RPS18/RPS15/RPS14/RPS5/RPL19/RPL23A/RPS4X/RPS3/RPS25/RPL13/RPL35/RPS27/RPL32/RPL10A/RPL26/RPL17/RPL6/RPL11/RPS26/RPS9/RPL35A/RPL36AL/PABPC1/RPS20/RPS21/RPS10/RPL27/RPL38/RBM8A/RPS15A/RPL34/RPL12/RPS4Y1/PPP2CA/RPL36/RNPS1/RPL14/RPS3A/RPS13/RPS29	58
R-HSA-975957	R-HSA-975957	Nonsense Mediated Decay (NMD) enhanced by the Exon Junction Complex (EJC)	58/419	115/10654	2.53834e-51	1.49762e-49	1.04539e-49	RPS2/RPL3/RPS6/RPL13A/RPL7/RPL4/RPL31/RPL15/RPL41/RPL10/RPL21/RPL8/RPLP2/RPL18A/RPL27A/RPS19/RPL36A/RPLP0/RPS18/RPS15/RPS14/RPS5/RPL19/RPL23A/RPS4X/RPS3/RPS25/RPL13/RPL35/RPS27/RPL32/RPL10A/RPL26/RPL17/RPL6/RPL11/RPS26/RPS9/RPL35A/RPL36AL/PABPC1/RPS20/RPS21/RPS10/RPL27/RPL38/RBM8A/RPS15A/RPL34/RPL12/RPS4Y1/PPP2CA/RPL36/RNPS1/RPL14/RPS3A/RPS13/RPS29	58
R-HSA-5663205	R-HSA-5663205	Infectious disease	94/419	383/10654	4.00668e-50	2.22489e-48	1.55305e-48	B2M/RPS2/RPL3/RPS6/RPL13A/RPL7/RPL4/RPL31/RPL15/RPL41/RPL10/RPL21/RPL8/RPLP2/RPL18A/RPL27A/RPS19/RPL36A/RPLP0/RPS18/RPS15/EEF2/RPS14/RPS5/RPL19/RPL23A/RPS4X/SLC25A6/RPS3/RPS25/RPL13/RPL35/RPS27/RPL32/RPL10A/RPL26/PSME1/RPL17/RPL6/RPL11/RPS26/RPS9/RPL35A/PSME2/PSMA7/RPL36AL/RAN/CALM2/RPS20/LCK/RPS21/RPS10/PSMB1/PSMB9/CXCR4/RPL27/NPM1/SLC25A5/ARF1/PSMB3/VAMP2/RPL38/UBB/POLR2L/RANBP1/RPS15A/ISG15/RP…	94
R-HSA-168273	R-HSA-168273	Influenza Viral RNA Transcription and Replication	59/419	134/10654	8.86067e-48	4.64693e-46	3.24373e-46	RPS2/RPL3/RPS6/RPL13A/RPL7/RPL4/RPL31/RPL15/RPL41/RPL10/RPL21/RPL8/RPLP2/RPL18A/RPL27A/RPS19/RPL36A/RPLP0/RPS18/RPS15/RPS14/RPS5/RPL19/RPL23A/RPS4X/RPS3/RPS25/RPL13/RPL35/RPS27/RPL32/RPL10A/RPL26/RPL17/RPL6/RPL11/RPS26/RPS9/RPL35A/RPL36AL/RPS20/RPS21/RPS10/RPL27/RPL38/POLR2L/RPS15A/RPL34/RPL12/RPS4Y1/RPL36/POLR2J/POLR2G/RPL14/POLR2F/RPS3A/RPS13/POLR2E/RPS29	59
R-HSA-168254	R-HSA-168254	Influenza Infection	62/419	155/10654	4.32892e-47	2.15079e-45	1.50133e-45	RPS2/RPL3/RPS6/RPL13A/RPL7/RPL4/RPL31/RPL15/RPL41/RPL10/RPL21/RPL8/RPLP2/RPL18A/RPL27A/RPS19/RPL36A/RPLP0/RPS18/RPS15/RPS14/RPS5/RPL19/RPL23A/RPS4X/SLC25A6/RPS3/RPS25/RPL13/RPL35/RPS27/RPL32/RPL10A/RPL26/RPL17/RPL6/RPL11/RPS26/RPS9/RPL35A/RPL36AL/RAN/RPS20/RPS21/RPS10/RPL27/RPL38/POLR2L/RPS15A/ISG15/RPL34/RPL12/RPS4Y1/RPL36/POLR2J/POLR2G/RPL14/POLR2F/RPS3A/RPS13/POLR2E/RPS29	62
R-HSA-168255	R-HSA-168255	Influenza Life Cycle	60/419	144/10654	7.74239e-47	3.65441e-45	2.55091e-45	RPS2/RPL3/RPS6/RPL13A/RPL7/RPL4/RPL31/RPL15/RPL41/RPL10/RPL21/RPL8/RPLP2/RPL18A/RPL27A/RPS19/RPL36A/RPLP0/RPS18/RPS15/RPS14/RPS5/RPL19/RPL23A/RPS4X/RPS3/RPS25/RPL13/RPL35/RPS27/RPL32/RPL10A/RPL26/RPL17/RPL6/RPL11/RPS26/RPS9/RPL35A/RPL36AL/RAN/RPS20/RPS21/RPS10/RPL27/RPL38/POLR2L/RPS15A/RPL34/RPL12/RPS4Y1/RPL36/POLR2J/POLR2G/RPL14/POLR2F/RPS3A/RPS13/POLR2E/RPS29	60
R-HSA-72766	R-HSA-72766	Translation	80/419	291/10654	1.83957e-46	8.26929e-45	5.77227e-45	RPS2/RPL3/RPS6/RPL13A/RPL7/RPL4/RPL31/RPL15/RPL41/RPL10/RPL21/RPL8/RPLP2/RPL18A/RPL27A/RPS19/RPL36A/RPLP0/RPS18/RPS15/EEF2/RPS14/RPS5/RPL19/RPL23A/RPS4X/RPS3/EEF1A1/RPS25/RPL13/RPL35/RPS27/RPL32/EEF1D/RPL10A/RPL26/RPL17/RPL6/RPL11/RPS26/RPS9/RPL35A/RPL36AL/EIF3F/SSR4/EIF3L/PABPC1/RPS20/RPS21/RPS10/EIF3K/SRP14/EIF3H/RPL27/TRMT112/RPL38/SPCS1/SSR2/SRP9/GADD45GIP1/RPS15A/RPL34/RPL12/RPS4Y1/EIF3D/AUR…	80
R-HSA-2408522	R-HSA-2408522	Selenoamino acid metabolism	54/419	118/10654	7.36351e-45	3.15961e-43	2.20553e-43	RPS2/RPL3/RPS6/RPL13A/RPL7/RPL4/RPL31/RPL15/RPL41/RPL10/RPL21/RPL8/RPLP2/RPL18A/RPL27A/RPS19/RPL36A/RPLP0/RPS18/RPS15/RPS14/RPS5/RPL19/RPL23A/RPS4X/RPS3/RPS25/RPL13/RPL35/RPS27/RPL32/RPL10A/RPL26/RPL17/RPL6/RPL11/RPS26/RPS9/RPL35A/RPL36AL/RPS20/RPS21/RPS10/RPL27/RPL38/RPS15A/RPL34/RPL12/RPS4Y1/RPL36/RPL14/RPS3A/RPS13/RPS29	54
R-HSA-8868773	R-HSA-8868773	rRNA processing in the nucleus and cytosol	59/419	195/10654	9.65069e-37	3.96098e-35	2.76491e-35	RPS2/RPL3/RPS6/RPL13A/RPL7/RPL4/RPL31/RPL15/RPL41/RPL10/RPL21/RPL8/RPLP2/RPL18A/RPL27A/RPS19/RPL36A/RPLP0/RPS18/RPS15/RPS14/RPS5/RPL19/RPL23A/RPS4X/RPS3/RPS25/RPL13/RPL35/RPS27/RPL32/RPL10A/RPL26/RPL17/RPL6/RPL11/RPS26/RPS9/RPL35A/RPL36AL/RPS20/RPS21/RPS10/RPL27/TRMT112/RPL38/RPS15A/RPL34/NOP10/RPL12/RPS4Y1/RPL36/FBL/RPL14/NHP2/RPS3A/IMP3/RPS13/RPS29	59
R-HSA-72312	R-HSA-72312	rRNA processing	60/419	205/10654	1.93551e-36	7.61301e-35	5.31417e-35	RPS2/RPL3/RPS6/RPL13A/RPL7/RPL4/RPL31/RPL15/RPL41/RPL10/RPL21/RPL8/RPLP2/RPL18A/RPL27A/RPS19/RPL36A/RPLP0/RPS18/RPS15/RPS14/RPS5/RPL19/RPL23A/RPS4X/RPS3/RPS25/RPL13/RPL35/RPS27/RPL32/RPL10A/RPL26/RPL17/RPL6/RPL11/RPS26/RPS9/RPL35A/RPL36AL/RPS20/RPS21/RPS10/RPL27/TRMT112/RPL38/RPS15A/RPL34/NOP10/RPL12/RPS4Y1/RPL36/FBL/RPL14/NHP2/RPS3A/IMP3/RPS13/HSD17B10/RPS29	60
R-HSA-6791226	R-HSA-6791226	Major pathway of rRNA processing in the nucleolus and cytosol	56/419	185/10654	6.80787e-35	2.57065e-33	1.79441e-33	RPS2/RPL3/RPS6/RPL13A/RPL7/RPL4/RPL31/RPL15/RPL41/RPL10/RPL21/RPL8/RPLP2/RPL18A/RPL27A/RPS19/RPL36A/RPLP0/RPS18/RPS15/RPS14/RPS5/RPL19/RPL23A/RPS4X/RPS3/RPS25/RPL13/RPL35/RPS27/RPL32/RPL10A/RPL26/RPL17/RPL6/RPL11/RPS26/RPS9/RPL35A/RPL36AL/RPS20/RPS21/RPS10/RPL27/RPL38/RPS15A/RPL34/RPL12/RPS4Y1/RPL36/FBL/RPL14/RPS3A/IMP3/RPS13/RPS29	56
R-HSA-71291	R-HSA-71291	Metabolism of amino acids and derivatives	72/419	372/10654	7.31326e-31	2.65527e-29	1.85348e-29	RPS2/RPL3/RPS6/RPL13A/RPL7/RPL4/RPL31/RPL15/RPL41/RPL10/RPL21/RPL8/RPLP2/RPL18A/RPL27A/RPS19/RPL36A/RPLP0/RPS18/RPS15/RPS14/RPS5/RPL19/RPL23A/RPS4X/RPS3/RPS25/RPL13/RPL35/RPS27/RPL32/RPL10A/RPL26/OAZ1/PSME1/RPL17/RPL6/RPL11/RPS26/RPS9/RPL35A/PSME2/PSMA7/RPL36AL/RPS20/RPS21/RPS10/PSMB1/PSMB9/RPL27/PSMB3/RPL38/RPS15A/RPL34/PSMB6/RPL12/PSMD8/PSMB8/RPS4Y1/RPL36/SLC3A2/PSMB7/RPL14/PSMC1/RPS3A/RPS13/PS…	72
R-HSA-72649	R-HSA-72649	Translation initiation complex formation	29/419	58/10654	7.16101e-26	2.5037e-24	1.74768e-24	RPS2/RPS6/RPS19/RPS18/RPS15/RPS14/RPS5/RPS4X/RPS3/RPS25/RPS27/RPS26/RPS9/EIF3F/EIF3L/PABPC1/RPS20/RPS21/RPS10/EIF3K/EIF3H/RPS15A/RPS4Y1/EIF3D/EIF3I/RPS3A/RPS13/EIF4H/RPS29	29
R-HSA-72662	R-HSA-72662	Activation of the mRNA upon binding of the cap-binding complex and eIFs, and subsequent binding to 43S	29/419	59/10654	1.35829e-25	4.57938e-24	3.19658e-24	RPS2/RPS6/RPS19/RPS18/RPS15/RPS14/RPS5/RPS4X/RPS3/RPS25/RPS27/RPS26/RPS9/EIF3F/EIF3L/PABPC1/RPS20/RPS21/RPS10/EIF3K/EIF3H/RPS15A/RPS4Y1/EIF3D/EIF3I/RPS3A/RPS13/EIF4H/RPS29	29
R-HSA-72695	R-HSA-72695	Formation of the ternary complex, and subsequently, the 43S complex	27/419	51/10654	4.81713e-25	1.56806e-23	1.09456e-23	RPS2/RPS6/RPS19/RPS18/RPS15/RPS14/RPS5/RPS4X/RPS3/RPS25/RPS27/RPS26/RPS9/EIF3F/EIF3L/RPS20/RPS21/RPS10/EIF3K/EIF3H/RPS15A/RPS4Y1/EIF3D/EIF3I/RPS3A/RPS13/RPS29	27
R-HSA-72702	R-HSA-72702	Ribosomal scanning and start codon recognition	28/419	58/10654	1.81193e-24	5.70153e-23	3.97988e-23	RPS2/RPS6/RPS19/RPS18/RPS15/RPS14/RPS5/RPS4X/RPS3/RPS25/RPS27/RPS26/RPS9/EIF3F/EIF3L/RPS20/RPS21/RPS10/EIF3K/EIF3H/RPS15A/RPS4Y1/EIF3D/EIF3I/RPS3A/RPS13/EIF4H/RPS29	28
R-HSA-611105	R-HSA-611105	Respiratory electron transport	34/419	100/10654	2.39549e-23	7.29465e-22	5.09194e-22	COX4I1/COX7C/NDUFA4/COX6C/COX6B1/NDUFB2/NDUFB11/UQCR10/NDUFA11/COX6A1/COX8A/COX5B/UQCRQ/NDUFA1/NDUFA13/SDHD/COX5A/NDUFB4/NDUFC2/NDUFB10/NDUFS8/NDUFA12/UQCRFS1/NDUFB7/NDUFAF3/NDUFB9/NDUFS7/NDUFB1/NDUFA2/NDUFA6/NDUFA3/SDHC/CYC1/NDUFB6	34
R-HSA-163200	R-HSA-163200	Respiratory electron transport, ATP synthesis by chemiosmotic coupling, and heat production by uncoupling proteins.	35/419	123/10654	4.31313e-21	1.27237e-19	8.88165e-20	COX4I1/COX7C/NDUFA4/COX6C/COX6B1/NDUFB2/NDUFB11/UQCR10/NDUFA11/COX6A1/COX8A/COX5B/UQCRQ/NDUFA1/NDUFA13/SDHD/COX5A/NDUFB4/NDUFC2/NDUFB10/NDUFS8/NDUFA12/UQCRFS1/NDUFB7/NDUFAF3/NDUFB9/NDUFS7/NDUFB1/NDUFA2/UCP2/NDUFA6/NDUFA3/SDHC/CYC1/NDUFB6	35
R-HSA-1428517	R-HSA-1428517	The citric acid (TCA) cycle and respiratory electron transport	40/419	174/10654	3.22396e-20	9.22247e-19	6.43763e-19	COX4I1/COX7C/NDUFA4/LDHB/LDHA/COX6C/COX6B1/NDUFB2/NDUFB11/UQCR10/NDUFA11/COX6A1/COX8A/COX5B/UQCRQ/NDUFA1/NDUFA13/SDHD/COX5A/NDUFB4/NDUFC2/BSG/NDUFB10/NDUFS8/NDUFA12/UQCRFS1/NDUFB7/MDH2/NDUFAF3/IDH2/NDUFB9/NDUFS7/NDUFB1/NDUFA2/UCP2/NDUFA6/NDUFA3/SDHC/CYC1/NDUFB6	40
R-HSA-202424	R-HSA-202424	Downstream TCR signaling	25/419	98/10654	3.49953e-14	9.71634e-13	6.78237e-13	PSME1/PSME2/CD3D/PSMA7/LCK/CD3E/PSMB1/PSMB9/UBE2D2/PSMB3/UBB/PSMB6/PSMD8/PSMB8/HLA-DRA/PSMB7/TRAT1/PSMC1/PSMB2/PSMC4/PSMD4/PSMC3/HLA-DPA1/HLA-DPB1/HLA-DRB1	25
R-HSA-1236975	R-HSA-1236975	Antigen processing-Cross presentation	25/419	99/10654	4.51457e-14	1.21764e-12	8.49961e-13	B2M/HLA-A/HLA-B/HLA-C/CYBA/PSME1/PSME2/PSMA7/PSMB1/PSMB9/VAMP8/PSMB3/UBB/HLA-E/PSMB6/PSMD8/PSMB8/PSMB7/NCF1/TAP1/PSMC1/PSMB2/PSMC4/PSMD4/PSMC3	25
R-HSA-1236974	R-HSA-1236974	ER-Phagosome pathway	23/419	83/10654	5.45764e-14	1.43111e-12	9.98971e-13	B2M/HLA-A/HLA-B/HLA-C/PSME1/PSME2/PSMA7/PSMB1/PSMB9/VAMP8/PSMB3/UBB/HLA-E/PSMB6/PSMD8/PSMB8/PSMB7/TAP1/PSMC1/PSMB2/PSMC4/PSMD4/PSMC3	23
R-HSA-6799198	R-HSA-6799198	Complex I biogenesis	19/419	55/10654	1.01309e-13	2.58476e-12	1.80426e-12	NDUFB2/NDUFB11/NDUFA11/NDUFA1/NDUFA13/NDUFB4/NDUFC2/NDUFB10/NDUFS8/NDUFA12/NDUFB7/NDUFAF3/NDUFB9/NDUFS7/NDUFB1/NDUFA2/NDUFA6/NDUFA3/NDUFB6	19
R-HSA-202403	R-HSA-202403	TCR signaling	26/419	119/10654	5.5217e-13	1.37171e-11	9.57503e-12	PSME1/PSME2/CD3D/PSMA7/EVL/LCK/CD3E/PSMB1/PSMB9/UBE2D2/PSMB3/UBB/PSMB6/PSMD8/PSMB8/HLA-DRA/PSMB7/TRAT1/PSMC1/PSMB2/PSMC4/PSMD4/PSMC3/HLA-DPA1/HLA-DPB1/HLA-DRB1	26
R-HSA-162909	R-HSA-162909	Host Interactions of HIV factors	27/419	129/10654	5.87156e-13	1.42122e-11	9.92063e-12	B2M/SLC25A6/PSME1/PSME2/PSMA7/RAN/LCK/PSMB1/PSMB9/NPM1/SLC25A5/ARF1/PSMB3/UBB/RANBP1/PSMB6/PSMD8/PSMB8/AP2M1/PSMB7/APOBEC3G/PSMC1/PSMB2/PSMC4/PSMD4/PSMC3/CD8B	27
R-HSA-174084	R-HSA-174084	Autodegradation of Cdh1 by Cdh1:APC/C	19/419	63/10654	1.65493e-12	3.90563e-11	2.72628e-11	PSME1/PSME2/PSMA7/PSMB1/PSMB9/ANAPC16/PSMB3/UBB/PSMB6/PSMD8/PSMB8/CDC26/ANAPC11/PSMB7/PSMC1/PSMB2/PSMC4/PSMD4/PSMC3	19
R-HSA-450408	R-HSA-450408	AUF1 (hnRNP D0) binds and destabilizes mRNA	18/419	56/10654	1.89234e-12	4.35699e-11	3.04134e-11	PSME1/PSME2/PSMA7/PABPC1/HSPA8/PSMB1/PSMB9/PSMB3/UBB/PSMB6/PSMD8/PSMB8/PSMB7/PSMC1/PSMB2/PSMC4/PSMD4/PSMC3	18
R-HSA-174154	R-HSA-174154	APC/C:Cdc20 mediated degradation of Securin	19/419	67/10654	5.63648e-12	1.26687e-10	8.8432e-11	PSME1/PSME2/PSMA7/PSMB1/PSMB9/ANAPC16/PSMB3/UBB/PSMB6/PSMD8/PSMB8/CDC26/ANAPC11/PSMB7/PSMC1/PSMB2/PSMC4/PSMD4/PSMC3	19
R-HSA-162906	R-HSA-162906	HIV Infection	35/419	233/10654	6.07494e-12	1.33366e-10	9.30945e-11	B2M/SLC25A6/PSME1/PSME2/PSMA7/RAN/LCK/PSMB1/PSMB9/CXCR4/NPM1/SLC25A5/ARF1/PSMB3/UBB/POLR2L/RANBP1/PSMB6/PSMD8/PSMB8/XRCC6/AP2M1/SUPT4H1/POLR2J/PSMB7/POLR2G/APOBEC3G/POLR2F/PSMC1/PSMB2/PSMC4/PSMD4/PSMC3/CD8B/POLR2E	35
R-HSA-180585	R-HSA-180585	Vif-mediated degradation of APOBEC3G	17/419	54/10654	1.15459e-11	2.47713e-10	1.72913e-10	PSME1/PSME2/PSMA7/PSMB1/PSMB9/PSMB3/UBB/PSMB6/PSMD8/PSMB8/PSMB7/APOBEC3G/PSMC1/PSMB2/PSMC4/PSMD4/PSMC3	17
R-HSA-174178	R-HSA-174178	APC/C:Cdh1 mediated degradation of Cdc20 and other APC/C:Cdh1 targeted proteins in late mitosis/early G1	19/419	72/10654	2.29129e-11	4.60207e-10	3.21242e-10	PSME1/PSME2/PSMA7/PSMB1/PSMB9/ANAPC16/PSMB3/UBB/PSMB6/PSMD8/PSMB8/CDC26/ANAPC11/PSMB7/PSMC1/PSMB2/PSMC4/PSMD4/PSMC3	19
R-HSA-174184	R-HSA-174184	Cdc20:Phospho-APC/C mediated degradation of Cyclin A	19/419	72/10654	2.29129e-11	4.60207e-10	3.21242e-10	PSME1/PSME2/PSMA7/PSMB1/PSMB9/ANAPC16/PSMB3/UBB/PSMB6/PSMD8/PSMB8/CDC26/ANAPC11/PSMB7/PSMC1/PSMB2/PSMC4/PSMD4/PSMC3	19
R-HSA-69017	R-HSA-69017	CDK-mediated phosphorylation and removal of Cdc6	19/419	72/10654	2.29129e-11	4.60207e-10	3.21242e-10	PSME1/PSME2/PSMA7/PSMB1/PSMB9/ANAPC16/PSMB3/UBB/PSMB6/PSMD8/PSMB8/CDC26/ANAPC11/PSMB7/PSMC1/PSMB2/PSMC4/PSMD4/PSMC3	19
R-HSA-179419	R-HSA-179419	APC:Cdc20 mediated degradation of cell cycle proteins prior to satisfation of the cell cycle checkpoint	19/419	73/10654	2.98688e-11	5.87419e-10	4.10041e-10	PSME1/PSME2/PSMA7/PSMB1/PSMB9/ANAPC16/PSMB3/UBB/PSMB6/PSMD8/PSMB8/CDC26/ANAPC11/PSMB7/PSMC1/PSMB2/PSMC4/PSMD4/PSMC3	19
R-HSA-211733	R-HSA-211733	Regulation of activated PAK-2p34 by proteasome mediated degradation	16/419	50/10654	3.55452e-11	6.8479e-10	4.78009e-10	PSME1/PSME2/PSMA7/PSMB1/PSMB9/PSMB3/UBB/PSMB6/PSMD8/PSMB8/PSMB7/PSMC1/PSMB2/PSMC4/PSMD4/PSMC3	16
R-HSA-1234176	R-HSA-1234176	Oxygen-dependent proline hydroxylation of Hypoxia-inducible Factor Alpha	18/419	66/10654	4.24433e-11	8.01329e-10	5.59357e-10	PSME1/PSME2/PSMA7/PSMB1/PSMB9/UBE2D2/UBE2D3/PSMB3/UBB/PSMB6/PSMD8/PSMB8/PSMB7/PSMC1/PSMB2/PSMC4/PSMD4/PSMC3	18
R-HSA-350562	R-HSA-350562	Regulation of ornithine decarboxylase (ODC)	16/419	51/10654	4.99508e-11	9.08548e-10	6.342e-10	OAZ1/PSME1/PSME2/PSMA7/PSMB1/PSMB9/PSMB3/PSMB6/PSMD8/PSMB8/PSMB7/PSMC1/PSMB2/PSMC4/PSMD4/PSMC3	16
R-HSA-176409	R-HSA-176409	APC/C:Cdc20 mediated degradation of mitotic proteins	19/419	75/10654	5.00471e-11	9.08548e-10	6.342e-10	PSME1/PSME2/PSMA7/PSMB1/PSMB9/ANAPC16/PSMB3/UBB/PSMB6/PSMD8/PSMB8/CDC26/ANAPC11/PSMB7/PSMC1/PSMB2/PSMC4/PSMD4/PSMC3	19
R-HSA-6798695	R-HSA-6798695	Neutrophil degranulation	51/419	480/10654	6.29048e-11	1.09477e-09	7.64194e-10	B2M/FTH1/EEF2/HLA-B/EEF1A1/FTL/HLA-C/CYBA/ALDOA/APRT/HSPA8/PSMB1/SRP14/CD63/VAMP8/TRAPPC1/COTL1/GMFG/S100A11/CD53/CAP1/DYNLL1/TUBB/MIF/PKM/RNASET2/ANXA2/GSTP1/CSTB/RAP1A/XRCC6/NDUFC2/ATP6AP2/TBC1D10C/HMOX2/PSAP/DYNLT1/CSNK2B/PSMB7/RAB7A/RHOG/PGAM1/RAB5C/ILF2/DDOST/LAMTOR1/BIN2/DPP7/NPC2/PSMC3/DBNL	51
R-HSA-176814	R-HSA-176814	Activation of APC/C and APC/C:Cdc20 mediated degradation of mitotic proteins	19/419	76/10654	6.4347e-11	1.09477e-09	7.64194e-10	PSME1/PSME2/PSMA7/PSMB1/PSMB9/ANAPC16/PSMB3/UBB/PSMB6/PSMD8/PSMB8/CDC26/ANAPC11/PSMB7/PSMC1/PSMB2/PSMC4/PSMD4/PSMC3	19
R-HSA-180534	R-HSA-180534	Vpu mediated degradation of CD4	16/419	52/10654	6.95831e-11	1.09477e-09	7.64194e-10	PSME1/PSME2/PSMA7/PSMB1/PSMB9/PSMB3/UBB/PSMB6/PSMD8/PSMB8/PSMB7/PSMC1/PSMB2/PSMC4/PSMD4/PSMC3	16
R-HSA-349425	R-HSA-349425	Autodegradation of the E3 ubiquitin ligase COP1	16/419	52/10654	6.95831e-11	1.09477e-09	7.64194e-10	PSME1/PSME2/PSMA7/PSMB1/PSMB9/PSMB3/UBB/PSMB6/PSMD8/PSMB8/PSMB7/PSMC1/PSMB2/PSMC4/PSMD4/PSMC3	16
R-HSA-69601	R-HSA-69601	Ubiquitin Mediated Degradation of Phosphorylated Cdc25A	16/419	52/10654	6.95831e-11	1.09477e-09	7.64194e-10	PSME1/PSME2/PSMA7/PSMB1/PSMB9/PSMB3/UBB/PSMB6/PSMD8/PSMB8/PSMB7/PSMC1/PSMB2/PSMC4/PSMD4/PSMC3	16
R-HSA-69610	R-HSA-69610	p53-Independent DNA Damage Response	16/419	52/10654	6.95831e-11	1.09477e-09	7.64194e-10	PSME1/PSME2/PSMA7/PSMB1/PSMB9/PSMB3/UBB/PSMB6/PSMD8/PSMB8/PSMB7/PSMC1/PSMB2/PSMC4/PSMD4/PSMC3	16
R-HSA-69613	R-HSA-69613	p53-Independent G1/S DNA damage checkpoint	16/419	52/10654	6.95831e-11	1.09477e-09	7.64194e-10	PSME1/PSME2/PSMA7/PSMB1/PSMB9/PSMB3/UBB/PSMB6/PSMD8/PSMB8/PSMB7/PSMC1/PSMB2/PSMC4/PSMD4/PSMC3	16
R-HSA-75815	R-HSA-75815	Ubiquitin-dependent degradation of Cyclin D	16/419	52/10654	6.95831e-11	1.09477e-09	7.64194e-10	PSME1/PSME2/PSMA7/PSMB1/PSMB9/PSMB3/UBB/PSMB6/PSMD8/PSMB8/PSMB7/PSMC1/PSMB2/PSMC4/PSMD4/PSMC3	16
R-HSA-169911	R-HSA-169911	Regulation of Apoptosis	16/419	53/10654	9.61256e-11	1.48758e-09	1.03839e-09	PSME1/PSME2/PSMA7/PSMB1/PSMB9/PSMB3/UBB/PSMB6/PSMD8/PSMB8/PSMB7/PSMC1/PSMB2/PSMC4/PSMD4/PSMC3	16
R-HSA-8854050	R-HSA-8854050	FBXL7 down-regulates AURKA during mitotic entry and in early mitosis	16/419	54/10654	1.31738e-10	1.97398e-09	1.37791e-09	PSME1/PSME2/PSMA7/PSMB1/PSMB9/PSMB3/UBB/PSMB6/PSMD8/PSMB8/PSMB7/PSMC1/PSMB2/PSMC4/PSMD4/PSMC3	16
R-HSA-9604323	R-HSA-9604323	Negative regulation of NOTCH4 signaling	16/419	54/10654	1.31738e-10	1.97398e-09	1.37791e-09	PSME1/PSME2/PSMA7/PSMB1/PSMB9/PSMB3/UBB/PSMB6/PSMD8/PSMB8/PSMB7/PSMC1/PSMB2/PSMC4/PSMD4/PSMC3	16
R-HSA-176408	R-HSA-176408	Regulation of APC/C activators between G1/S and early anaphase	19/419	80/10654	1.68622e-10	2.48717e-09	1.73614e-09	PSME1/PSME2/PSMA7/PSMB1/PSMB9/ANAPC16/PSMB3/UBB/PSMB6/PSMD8/PSMB8/CDC26/ANAPC11/PSMB7/PSMC1/PSMB2/PSMC4/PSMD4/PSMC3	19
R-HSA-174113	R-HSA-174113	SCF-beta-TrCP mediated degradation of Emi1	16/419	55/10654	1.79173e-10	2.52447e-09	1.76217e-09	PSME1/PSME2/PSMA7/PSMB1/PSMB9/PSMB3/UBB/PSMB6/PSMD8/PSMB8/PSMB7/PSMC1/PSMB2/PSMC4/PSMD4/PSMC3	16
R-HSA-4641257	R-HSA-4641257	Degradation of AXIN	16/419	55/10654	1.79173e-10	2.52447e-09	1.76217e-09	PSME1/PSME2/PSMA7/PSMB1/PSMB9/PSMB3/UBB/PSMB6/PSMD8/PSMB8/PSMB7/PSMC1/PSMB2/PSMC4/PSMD4/PSMC3	16
R-HSA-8941858	R-HSA-8941858	Regulation of RUNX3 expression and activity	16/419	55/10654	1.79173e-10	2.52447e-09	1.76217e-09	PSME1/PSME2/PSMA7/PSMB1/PSMB9/PSMB3/UBB/PSMB6/PSMD8/PSMB8/PSMB7/PSMC1/PSMB2/PSMC4/PSMD4/PSMC3	16
R-HSA-5362768	R-HSA-5362768	Hh mutants that don't undergo autocatalytic processing are degraded by ERAD	16/419	56/10654	2.41916e-10	3.35836e-09	2.34426e-09	PSME1/PSME2/PSMA7/PSMB1/PSMB9/PSMB3/UBB/PSMB6/PSMD8/PSMB8/PSMB7/PSMC1/PSMB2/PSMC4/PSMD4/PSMC3	16
R-HSA-4086400	R-HSA-4086400	PCP/CE pathway	20/419	92/10654	3.0591e-10	4.13786e-09	2.88838e-09	PFN1/PSME1/PSME2/RAC2/PSMA7/PSMB1/PSMB9/PSMB3/UBB/PSMB6/PSMD8/PSMB8/AP2M1/PSMB7/PSMC1/PSMB2/PSMC4/PSMD4/PSMC3/ARRB2	20
R-HSA-5358346	R-HSA-5358346	Hedgehog ligand biogenesis	17/419	65/10654	3.06833e-10	4.13786e-09	2.88838e-09	PSME1/PSME2/PSMA7/PSMB1/PSMB9/PSMB3/UBB/PSMB6/PSMD8/PSMB8/P4HB/PSMB7/PSMC1/PSMB2/PSMC4/PSMD4/PSMC3	17
R-HSA-4641258	R-HSA-4641258	Degradation of DVL	16/419	57/10654	3.24355e-10	4.25266e-09	2.96851e-09	PSME1/PSME2/PSMA7/PSMB1/PSMB9/PSMB3/UBB/PSMB6/PSMD8/PSMB8/PSMB7/PSMC1/PSMB2/PSMC4/PSMD4/PSMC3	16
R-HSA-69541	R-HSA-69541	Stabilization of p53	16/419	57/10654	3.24355e-10	4.25266e-09	2.96851e-09	PSME1/PSME2/PSMA7/PSMB1/PSMB9/PSMB3/UBB/PSMB6/PSMD8/PSMB8/PSMB7/PSMC1/PSMB2/PSMC4/PSMD4/PSMC3	16
R-HSA-1168372	R-HSA-1168372	Downstream signaling events of B Cell Receptor (BCR)	19/419	83/10654	3.33439e-10	4.31187e-09	3.00985e-09	PSME1/PSME2/PSMA7/CALM2/PSMB1/PSMB9/PSMB3/UBB/FKBP1A/PSMB6/PSMD8/PSMB8/CALM3/PSMB7/PSMC1/PSMB2/PSMC4/PSMD4/PSMC3	19
R-HSA-1236978	R-HSA-1236978	Cross-presentation of soluble exogenous antigens (endosomes)	15/419	50/10654	4.13657e-10	5.27692e-09	3.68349e-09	PSME1/PSME2/PSMA7/PSMB1/PSMB9/PSMB3/PSMB6/PSMD8/PSMB8/PSMB7/PSMC1/PSMB2/PSMC4/PSMD4/PSMC3	15
R-HSA-1234174	R-HSA-1234174	Cellular response to hypoxia	18/419	75/10654	4.27299e-10	5.37827e-09	3.75423e-09	PSME1/PSME2/PSMA7/PSMB1/PSMB9/UBE2D2/UBE2D3/PSMB3/UBB/PSMB6/PSMD8/PSMB8/PSMB7/PSMC1/PSMB2/PSMC4/PSMD4/PSMC3	18
R-HSA-351202	R-HSA-351202	Metabolism of polyamines	16/419	59/10654	5.71632e-10	6.83064e-09	4.76804e-09	OAZ1/PSME1/PSME2/PSMA7/PSMB1/PSMB9/PSMB3/PSMB6/PSMD8/PSMB8/PSMB7/PSMC1/PSMB2/PSMC4/PSMD4/PSMC3	16
R-HSA-5387390	R-HSA-5387390	Hh mutants abrogate ligand secretion	16/419	59/10654	5.71632e-10	6.83064e-09	4.76804e-09	PSME1/PSME2/PSMA7/PSMB1/PSMB9/PSMB3/UBB/PSMB6/PSMD8/PSMB8/PSMB7/PSMC1/PSMB2/PSMC4/PSMD4/PSMC3	16
R-HSA-5676590	R-HSA-5676590	NIK-->noncanonical NF-kB signaling	16/419	59/10654	5.71632e-10	6.83064e-09	4.76804e-09	PSME1/PSME2/PSMA7/PSMB1/PSMB9/PSMB3/UBB/PSMB6/PSMD8/PSMB8/PSMB7/PSMC1/PSMB2/PSMC4/PSMD4/PSMC3	16
R-HSA-68827	R-HSA-68827	CDT1 association with the CDC6:ORC:origin complex	16/419	59/10654	5.71632e-10	6.83064e-09	4.76804e-09	PSME1/PSME2/PSMA7/PSMB1/PSMB9/PSMB3/UBB/PSMB6/PSMD8/PSMB8/PSMB7/PSMC1/PSMB2/PSMC4/PSMD4/PSMC3	16
R-HSA-174143	R-HSA-174143	APC/C-mediated degradation of cell cycle proteins	19/419	86/10654	6.38739e-10	7.44407e-09	5.19624e-09	PSME1/PSME2/PSMA7/PSMB1/PSMB9/ANAPC16/PSMB3/UBB/PSMB6/PSMD8/PSMB8/CDC26/ANAPC11/PSMB7/PSMC1/PSMB2/PSMC4/PSMD4/PSMC3	19
R-HSA-453276	R-HSA-453276	Regulation of mitotic cell cycle	19/419	86/10654	6.38739e-10	7.44407e-09	5.19624e-09	PSME1/PSME2/PSMA7/PSMB1/PSMB9/ANAPC16/PSMB3/UBB/PSMB6/PSMD8/PSMB8/CDC26/ANAPC11/PSMB7/PSMC1/PSMB2/PSMC4/PSMD4/PSMC3	19
R-HSA-8852276	R-HSA-8852276	The role of GTSE1 in G2/M progression after G2 checkpoint	18/419	77/10654	6.79535e-10	7.82294e-09	5.4607e-09	PSME1/PSME2/PSMA7/PSMB1/PSMB9/PSMB3/UBB/TUBA1B/PSMB6/PSMD8/PSMB8/PSMB7/TUBA4A/PSMC1/PSMB2/PSMC4/PSMD4/PSMC3	18
R-HSA-187577	R-HSA-187577	SCF(Skp2)-mediated degradation of p27/p21	16/419	60/10654	7.51767e-10	8.1571e-09	5.69396e-09	PSME1/PSME2/PSMA7/PSMB1/PSMB9/PSMB3/UBB/PSMB6/PSMD8/PSMB8/PSMB7/PSMC1/PSMB2/PSMC4/PSMD4/PSMC3	16
R-HSA-5607761	R-HSA-5607761	Dectin-1 mediated noncanonical NF-kB signaling	16/419	60/10654	7.51767e-10	8.1571e-09	5.69396e-09	PSME1/PSME2/PSMA7/PSMB1/PSMB9/PSMB3/UBB/PSMB6/PSMD8/PSMB8/PSMB7/PSMC1/PSMB2/PSMC4/PSMD4/PSMC3	16
R-HSA-5610780	R-HSA-5610780	Degradation of GLI1 by the proteasome	16/419	60/10654	7.51767e-10	8.1571e-09	5.69396e-09	PSME1/PSME2/PSMA7/PSMB1/PSMB9/PSMB3/UBB/PSMB6/PSMD8/PSMB8/PSMB7/PSMC1/PSMB2/PSMC4/PSMD4/PSMC3	16
R-HSA-5610783	R-HSA-5610783	Degradation of GLI2 by the proteasome	16/419	60/10654	7.51767e-10	8.1571e-09	5.69396e-09	PSME1/PSME2/PSMA7/PSMB1/PSMB9/PSMB3/UBB/PSMB6/PSMD8/PSMB8/PSMB7/PSMC1/PSMB2/PSMC4/PSMD4/PSMC3	16
R-HSA-5610785	R-HSA-5610785	GLI3 is processed to GLI3R by the proteasome	16/419	60/10654	7.51767e-10	8.1571e-09	5.69396e-09	PSME1/PSME2/PSMA7/PSMB1/PSMB9/PSMB3/UBB/PSMB6/PSMD8/PSMB8/PSMB7/PSMC1/PSMB2/PSMC4/PSMD4/PSMC3	16
R-HSA-8948751	R-HSA-8948751	Regulation of PTEN stability and activity	17/419	69/10654	8.4746e-10	9.09093e-09	6.34581e-09	PSME1/PSME2/PSMA7/PSMB1/PSMB9/PSMB3/UBB/PSMB6/PSMD8/PSMB8/CSNK2B/PSMB7/PSMC1/PSMB2/PSMC4/PSMD4/PSMC3	17
R-HSA-450531	R-HSA-450531	Regulation of mRNA stability by proteins that bind AU-rich elements	19/419	88/10654	9.69165e-10	1.02797e-08	7.17561e-09	PSME1/PSME2/PSMA7/PABPC1/HSPA8/PSMB1/PSMB9/PSMB3/UBB/PSMB6/PSMD8/PSMB8/ZFP36/PSMB7/PSMC1/PSMB2/PSMC4/PSMD4/PSMC3	19
R-HSA-5678895	R-HSA-5678895	Defective CFTR causes cystic fibrosis	16/419	61/10654	9.8281e-10	1.03086e-08	7.19578e-09	PSME1/PSME2/PSMA7/PSMB1/PSMB9/PSMB3/UBB/PSMB6/PSMD8/PSMB8/PSMB7/PSMC1/PSMB2/PSMC4/PSMD4/PSMC3	16
R-HSA-69052	R-HSA-69052	Switching of origins to a post-replicative state	19/419	90/10654	1.45247e-09	1.50674e-08	1.05176e-08	PSME1/PSME2/PSMA7/PSMB1/PSMB9/ANAPC16/PSMB3/UBB/PSMB6/PSMD8/PSMB8/CDC26/ANAPC11/PSMB7/PSMC1/PSMB2/PSMC4/PSMD4/PSMC3	19
R-HSA-4608870	R-HSA-4608870	Asymmetric localization of PCP proteins	16/419	64/10654	2.12373e-09	2.17913e-08	1.52111e-08	PSME1/PSME2/PSMA7/PSMB1/PSMB9/PSMB3/UBB/PSMB6/PSMD8/PSMB8/PSMB7/PSMC1/PSMB2/PSMC4/PSMD4/PSMC3	16
R-HSA-69563	R-HSA-69563	p53-Dependent G1 DNA Damage Response	16/419	66/10654	3.4589e-09	3.47362e-08	2.42472e-08	PSME1/PSME2/PSMA7/PSMB1/PSMB9/PSMB3/UBB/PSMB6/PSMD8/PSMB8/PSMB7/PSMC1/PSMB2/PSMC4/PSMD4/PSMC3	16
R-HSA-69580	R-HSA-69580	p53-Dependent G1/S DNA damage checkpoint	16/419	66/10654	3.4589e-09	3.47362e-08	2.42472e-08	PSME1/PSME2/PSMA7/PSMB1/PSMB9/PSMB3/UBB/PSMB6/PSMD8/PSMB8/PSMB7/PSMC1/PSMB2/PSMC4/PSMD4/PSMC3	16
R-HSA-1169091	R-HSA-1169091	Activation of NF-kappaB in B cells	16/419	67/10654	4.38246e-09	4.35478e-08	3.0398e-08	PSME1/PSME2/PSMA7/PSMB1/PSMB9/PSMB3/UBB/PSMB6/PSMD8/PSMB8/PSMB7/PSMC1/PSMB2/PSMC4/PSMD4/PSMC3	16
R-HSA-5658442	R-HSA-5658442	Regulation of RAS by GAPs	16/419	68/10654	5.52714e-09	5.3241e-08	3.71642e-08	PSME1/PSME2/PSMA7/PSMB1/PSMB9/PSMB3/UBB/PSMB6/PSMD8/PSMB8/PSMB7/PSMC1/PSMB2/PSMC4/PSMD4/PSMC3	16
R-HSA-68867	R-HSA-68867	Assembly of the pre-replicative complex	16/419	68/10654	5.52714e-09	5.3241e-08	3.71642e-08	PSME1/PSME2/PSMA7/PSMB1/PSMB9/PSMB3/UBB/PSMB6/PSMD8/PSMB8/PSMB7/PSMC1/PSMB2/PSMC4/PSMD4/PSMC3	16
R-HSA-69615	R-HSA-69615	G1/S DNA Damage Checkpoints	16/419	68/10654	5.52714e-09	5.3241e-08	3.71642e-08	PSME1/PSME2/PSMA7/PSMB1/PSMB9/PSMB3/UBB/PSMB6/PSMD8/PSMB8/PSMB7/PSMC1/PSMB2/PSMC4/PSMD4/PSMC3	16
R-HSA-68949	R-HSA-68949	Orc1 removal from chromatin	16/419	71/10654	1.08022e-08	1.03002e-07	7.18996e-08	PSME1/PSME2/PSMA7/PSMB1/PSMB9/PSMB3/UBB/PSMB6/PSMD8/PSMB8/PSMB7/PSMC1/PSMB2/PSMC4/PSMD4/PSMC3	16
R-HSA-5607764	R-HSA-5607764	CLEC7A (Dectin-1) signaling	19/419	101/10654	1.10547e-08	1.04356e-07	7.28447e-08	PSME1/PSME2/PSMA7/CALM2/PSMB1/PSMB9/UBE2D2/PSMB3/UBB/PSMB6/PSMD8/PSMB8/CALM3/PSMB7/PSMC1/PSMB2/PSMC4/PSMD4/PSMC3	19
R-HSA-5689603	R-HSA-5689603	UCH proteinases	19/419	102/10654	1.31006e-08	1.22445e-07	8.54715e-08	PSME1/PSME2/ACTB/PSMA7/PSMB1/PSMB9/NEDD8/PSMB3/UBB/PSMB6/PSMD8/PSMB8/PSMB7/PSMC1/PSMB2/ADRM1/PSMC4/PSMD4/PSMC3	19
R-HSA-195253	R-HSA-195253	Degradation of beta-catenin by the destruction complex	17/419	82/10654	1.43693e-08	1.30429e-07	9.10446e-08	PSME1/PSME2/PSMA7/PSMB1/PSMB9/PSMB3/UBB/PSMB6/PSMD8/PSMB8/PPP2CA/PSMB7/PSMC1/PSMB2/PSMC4/PSMD4/PSMC3	17
R-HSA-2871837	R-HSA-2871837	FCERI mediated NF-kB activation	17/419	82/10654	1.43693e-08	1.30429e-07	9.10446e-08	PSME1/PSME2/PSMA7/PSMB1/PSMB9/UBE2D2/PSMB3/UBB/PSMB6/PSMD8/PSMB8/PSMB7/PSMC1/PSMB2/PSMC4/PSMD4/PSMC3	17
R-HSA-9013694	R-HSA-9013694	Signaling by NOTCH4	17/419	82/10654	1.43693e-08	1.30429e-07	9.10446e-08	PSME1/PSME2/PSMA7/PSMB1/PSMB9/PSMB3/UBB/PSMB6/PSMD8/PSMB8/PSMB7/PSMC1/PSMB2/PSMC4/PSMD4/PSMC3/PSENEN	17
R-HSA-8939902	R-HSA-8939902	Regulation of RUNX2 expression and activity	16/419	73/10654	1.6545e-08	1.48748e-07	1.03831e-07	PSME1/PSME2/PSMA7/PSMB1/PSMB9/PSMB3/UBB/PSMB6/PSMD8/PSMB8/PSMB7/PSMC1/PSMB2/PSMC4/PSMD4/PSMC3	16
R-HSA-5632684	R-HSA-5632684	Hedgehog 'on' state	17/419	85/10654	2.54018e-08	2.24106e-07	1.56434e-07	PSME1/PSME2/PSMA7/PSMB1/PSMB9/PSMB3/UBB/PSMB6/PSMD8/PSMB8/PSMB7/PSMC1/PSMB2/PSMC4/PSMD4/PSMC3/ARRB2	17
R-HSA-69002	R-HSA-69002	DNA Replication Pre-Initiation	17/419	85/10654	2.54018e-08	2.24106e-07	1.56434e-07	PSME1/PSME2/PSMA7/PSMB1/PSMB9/PSMB3/UBB/PSMB6/PSMD8/PSMB8/PSMB7/PSMC1/PSMB2/PSMC4/PSMD4/POLE4/PSMC3	17
R-HSA-69239	R-HSA-69239	Synthesis of DNA	20/419	119/10654	3.37021e-08	2.94582e-07	2.05629e-07	PSME1/PSME2/PSMA7/PSMB1/PSMB9/ANAPC16/PSMB3/UBB/PSMB6/PSMD8/PSMB8/CDC26/ANAPC11/PSMB7/PSMC1/PSMB2/PSMC4/PSMD4/POLE4/PSMC3	20
R-HSA-5619084	R-HSA-5619084	ABC transporter disorders	16/419	77/10654	3.71232e-08	3.21507e-07	2.24424e-07	PSME1/PSME2/PSMA7/PSMB1/PSMB9/PSMB3/UBB/PSMB6/PSMD8/PSMB8/PSMB7/PSMC1/PSMB2/PSMC4/PSMD4/PSMC3	16
R-HSA-5687128	R-HSA-5687128	MAPK6/MAPK4 signaling	17/419	89/10654	5.21518e-08	4.47557e-07	3.12412e-07	PSME1/PSME2/PSMA7/PSMB1/PSMB9/PSMB3/UBB/PSMB6/PSMD8/PSMB8/CCND3/PSMB7/PSMC1/PSMB2/PSMC4/PSMD4/PSMC3	17
R-HSA-3858494	R-HSA-3858494	Beta-catenin independent WNT signaling	22/419	146/10654	5.38057e-08	4.57591e-07	3.19415e-07	PFN1/PSME1/PSME2/RAC2/PSMA7/CALM2/PSMB1/PSMB9/PSMB3/UBB/PSMB6/PSMD8/PSMB8/CALM3/AP2M1/PSMB7/PSMC1/PSMB2/PSMC4/PSMD4/PSMC3/ARRB2	22
R-HSA-983705	R-HSA-983705	Signaling by the B Cell Receptor (BCR)	19/419	112/10654	6.38182e-08	5.37896e-07	3.75472e-07	PSME1/PSME2/PSMA7/CALM2/PSMB1/PSMB9/PSMB3/UBB/FKBP1A/PSMB6/PSMD8/PSMB8/CALM3/PSMB7/PSMC1/PSMB2/PSMC4/PSMD4/PSMC3	19
R-HSA-5668541	R-HSA-5668541	TNFR2 non-canonical NF-kB pathway	18/419	102/10654	7.59958e-08	6.34867e-07	4.43161e-07	PSME1/PSME2/PSMA7/PSMB1/PSMB9/PSMB3/LTB/UBB/PSMB6/PSMD8/PSMB8/PSMB7/PSMC1/PSMB2/PSMC4/PSMD4/PSMC3/CD27	18
R-HSA-69306	R-HSA-69306	DNA Replication	20/419	127/10654	1.03622e-07	8.58063e-07	5.9896e-07	PSME1/PSME2/PSMA7/PSMB1/PSMB9/ANAPC16/PSMB3/UBB/PSMB6/PSMD8/PSMB8/CDC26/ANAPC11/PSMB7/PSMC1/PSMB2/PSMC4/PSMD4/POLE4/PSMC3	20
R-HSA-69202	R-HSA-69202	Cyclin E associated events during G1/S transition	16/419	83/10654	1.13016e-07	9.27712e-07	6.47578e-07	PSME1/PSME2/PSMA7/PSMB1/PSMB9/PSMB3/UBB/PSMB6/PSMD8/PSMB8/PSMB7/PSMC1/PSMB2/PSMC4/PSMD4/PSMC3	16
R-HSA-109581	R-HSA-109581	Apoptosis	24/419	178/10654	1.17861e-07	9.59148e-07	6.69521e-07	PSME1/PSME2/PSMA7/PSMB1/PSMB9/PSMB3/UBB/DYNLL1/BCAP31/YWHAQ/PSMB6/PSMD8/PSMB8/C1QBP/PSMB7/PSMC1/PSMB2/BAX/PSMC4/PSMD4/PSMC3/LMNA/DBNL/GZMB	24
R-HSA-69656	R-HSA-69656	Cyclin A:Cdk2-associated events at S phase entry	16/419	85/10654	1.59983e-07	1.2908e-06	9.01027e-07	PSME1/PSME2/PSMA7/PSMB1/PSMB9/PSMB3/UBB/PSMB6/PSMD8/PSMB8/PSMB7/PSMC1/PSMB2/PSMC4/PSMD4/PSMC3	16
R-HSA-5357801	R-HSA-5357801	Programmed Cell Death	24/419	181/10654	1.62325e-07	1.2986e-06	9.06472e-07	PSME1/PSME2/PSMA7/PSMB1/PSMB9/PSMB3/UBB/DYNLL1/BCAP31/YWHAQ/PSMB6/PSMD8/PSMB8/C1QBP/PSMB7/PSMC1/PSMB2/BAX/PSMC4/PSMD4/PSMC3/LMNA/DBNL/GZMB	24
R-HSA-2262752	R-HSA-2262752	Cellular responses to stress	43/419	479/10654	3.12176e-07	2.46067e-06	1.71764e-06	EEF1A1/CYBA/PSME1/PSME2/PSMA7/ATP6V0E1/HSPA8/PSMB1/PSMB9/UBE2D2/SOD1/CAPZB/UBE2D3/ATP6V1G1/ANAPC16/PSMB3/UBB/TUBA1B/DYNLL1/PRDX2/PRDX5/GSTP1/ATP6V1F/LAMTOR5/PSMB6/PSMD8/ST13/PSMB8/CDC26/ANAPC11/ATP6V0B/GPX1/P4HB/PSMB7/NCF1/DCTN3/TUBA4A/LAMTOR1/PSMC1/PSMB2/PSMC4/PSMD4/PSMC3	43
R-HSA-68882	R-HSA-68882	Mitotic Anaphase	25/419	201/10654	3.12797e-07	2.46067e-06	1.71764e-06	RPS27/PSME1/PSME2/PSMA7/PSMB1/PSMB9/ANAPC16/PSMB3/UBB/TUBA1B/DYNLL1/PSMB6/PSMD8/PSMB8/CDC26/PPP2CA/ANAPC11/PSMB7/TUBA4A/PSMC1/PSMB2/PSMC4/PSMD4/PSMC3/LMNA	25
R-HSA-2555396	R-HSA-2555396	Mitotic Metaphase and Anaphase	25/419	202/10654	3.44212e-07	2.68542e-06	1.87453e-06	RPS27/PSME1/PSME2/PSMA7/PSMB1/PSMB9/ANAPC16/PSMB3/UBB/TUBA1B/DYNLL1/PSMB6/PSMD8/PSMB8/CDC26/PPP2CA/ANAPC11/PSMB7/TUBA4A/PSMC1/PSMB2/PSMC4/PSMD4/PSMC3/LMNA	25
R-HSA-5610787	R-HSA-5610787	Hedgehog 'off' state	18/419	113/10654	3.79712e-07	2.9381e-06	2.0509e-06	PSME1/PSME2/PSMA7/PSMB1/PSMB9/PSMB3/UBB/TUBA1B/PSMB6/PSMD8/PSMB8/PSMB7/TUBA4A/PSMC1/PSMB2/PSMC4/PSMD4/PSMC3	18
R-HSA-2467813	R-HSA-2467813	Separation of Sister Chromatids	24/419	190/10654	4.05688e-07	3.11357e-06	2.17339e-06	RPS27/PSME1/PSME2/PSMA7/PSMB1/PSMB9/ANAPC16/PSMB3/UBB/TUBA1B/DYNLL1/PSMB6/PSMD8/PSMB8/CDC26/PPP2CA/ANAPC11/PSMB7/TUBA4A/PSMC1/PSMB2/PSMC4/PSMD4/PSMC3	24
R-HSA-6807070	R-HSA-6807070	PTEN Regulation	20/419	140/10654	5.29392e-07	4.03021e-06	2.81324e-06	PSME1/PSME2/PSMA7/PSMB1/PSMB9/PSMB3/UBB/LAMTOR5/PSMB6/PSMD8/PSMB8/CSNK2B/PSMB7/LAMTOR1/PSMC1/PSMB2/MAF1/PSMC4/PSMD4/PSMC3	20
R-HSA-5621481	R-HSA-5621481	C-type lectin receptors (CLRs)	20/419	142/10654	6.67718e-07	5.04261e-06	3.51993e-06	PSME1/PSME2/PSMA7/CALM2/PSMB1/PSMB9/UBE2D2/PSMB3/UBB/ICAM3/PSMB6/PSMD8/PSMB8/CALM3/PSMB7/PSMC1/PSMB2/PSMC4/PSMD4/PSMC3	20
R-HSA-8953897	R-HSA-8953897	Cellular responses to external stimuli	43/419	493/10654	6.86455e-07	5.14296e-06	3.58998e-06	EEF1A1/CYBA/PSME1/PSME2/PSMA7/ATP6V0E1/HSPA8/PSMB1/PSMB9/UBE2D2/SOD1/CAPZB/UBE2D3/ATP6V1G1/ANAPC16/PSMB3/UBB/TUBA1B/DYNLL1/PRDX2/PRDX5/GSTP1/ATP6V1F/LAMTOR5/PSMB6/PSMD8/ST13/PSMB8/CDC26/ANAPC11/ATP6V0B/GPX1/P4HB/PSMB7/NCF1/DCTN3/TUBA4A/LAMTOR1/PSMC1/PSMB2/PSMC4/PSMD4/PSMC3	43
R-HSA-5663202	R-HSA-5663202	Diseases of signal transduction	36/419	377/10654	7.03313e-07	5.22777e-06	3.64918e-06	PSME1/PSME2/ACTB/RAC2/PSMA7/CALM2/LCK/PSMB1/PSMB9/PSMB3/UBB/POLR2L/FKBP1A/PSMB6/RAP1A/PSMD8/PSMB8/CALM3/PPP2CA/CDC37/POLR2J/PSMB7/POLR2G/RHOG/TRAT1/POLR2F/PSMC1/PSMB2/PSMC4/PSMD4/PSMC3/PSENEN/LMNA/PHB/POLR2E/ARRB2	36
R-HSA-8878159	R-HSA-8878159	Transcriptional regulation by RUNX3	16/419	96/10654	9.04859e-07	6.67333e-06	4.65824e-06	PSME1/PSME2/PSMA7/PSMB1/PSMB9/PSMB3/UBB/PSMB6/PSMD8/PSMB8/PSMB7/PSMC1/PSMB2/PSMC4/PSMD4/PSMC3	16
R-HSA-5628897	R-HSA-5628897	TP53 Regulates Metabolic Genes	15/419	86/10654	1.09132e-06	7.98612e-06	5.57461e-06	COX4I1/COX7C/NDUFA4/COX6C/COX6B1/COX6A1/COX8A/COX5B/PRDX2/PRDX5/LAMTOR5/YWHAQ/COX5A/DDIT4/LAMTOR1	15
R-HSA-2454202	R-HSA-2454202	Fc epsilon receptor (FCERI) signaling	19/419	134/10654	1.14634e-06	8.32418e-06	5.81059e-06	PSME1/PSME2/PSMA7/CALM2/PSMB1/PSMB9/UBE2D2/PSMB3/UBB/PSMB6/PSMD8/PSMB8/CALM3/PSMB7/PSMC1/PSMB2/PSMC4/PSMD4/PSMC3	19
R-HSA-5358351	R-HSA-5358351	Signaling by Hedgehog	20/419	149/10654	1.45269e-06	1.04683e-05	7.30725e-06	PSME1/PSME2/PSMA7/PSMB1/PSMB9/PSMB3/UBB/TUBA1B/PSMB6/PSMD8/PSMB8/P4HB/PSMB7/TUBA4A/PSMC1/PSMB2/PSMC4/PSMD4/PSMC3/ARRB2	20
R-HSA-382556	R-HSA-382556	ABC-family proteins mediated transport	16/419	103/10654	2.38292e-06	1.69133e-05	1.18061e-05	PSME1/PSME2/PSMA7/PSMB1/PSMB9/PSMB3/UBB/PSMB6/PSMD8/PSMB8/PSMB7/PSMC1/PSMB2/PSMC4/PSMD4/PSMC3	16
R-HSA-9020702	R-HSA-9020702	Interleukin-1 signaling	16/419	103/10654	2.38292e-06	1.69133e-05	1.18061e-05	PSME1/PSME2/PSMA7/PSMB1/PSMB9/PSMB3/UBB/PSMB6/PSMD8/PSMB8/PSMB7/PSMC1/PSMB2/PSMC4/PSMD4/PSMC3	16
R-HSA-69275	R-HSA-69275	G2/M Transition	23/419	196/10654	2.59043e-06	1.8249e-05	1.27385e-05	PSME1/PSME2/PSMA7/PSMB1/PSMB9/PSMB3/UBB/TUBA1B/DYNLL1/TUBB/PSMB6/PSMD8/PSMB8/PPP2CA/MZT2A/PSMB7/DCTN3/TUBA4A/PSMC1/PSMB2/PSMC4/PSMD4/PSMC3	23
R-HSA-453274	R-HSA-453274	Mitotic G2-G2/M phases	23/419	198/10654	3.08546e-06	2.15754e-05	1.50604e-05	PSME1/PSME2/PSMA7/PSMB1/PSMB9/PSMB3/UBB/TUBA1B/DYNLL1/TUBB/PSMB6/PSMD8/PSMB8/PPP2CA/MZT2A/PSMB7/DCTN3/TUBA4A/PSMC1/PSMB2/PSMC4/PSMD4/PSMC3	23
R-HSA-69206	R-HSA-69206	G1/S Transition	18/419	131/10654	3.4772e-06	2.41359e-05	1.68477e-05	PSME1/PSME2/PSMA7/PSMB1/PSMB9/PSMB3/UBB/PSMB6/PSMD8/PSMB8/PPP2CA/PSMB7/PSMC1/PSMB2/PSMC4/PSMD4/POLE4/PSMC3	18
R-HSA-983169	R-HSA-983169	Class I MHC mediated antigen processing & presentation	34/419	371/10654	3.64669e-06	2.51276e-05	1.754e-05	B2M/HLA-A/HLA-B/HLA-C/CYBA/PSME1/PSME2/PSMA7/PSMB1/PSMB9/UBE2D2/UBE2D3/VAMP8/PSMB3/UBB/BCAP31/HLA-E/UBE2L3/PSMB6/PSMD8/PSMB8/SOCS1/CDC26/ANAPC11/UBE2L6/SOCS3/PSMB7/NCF1/TAP1/PSMC1/PSMB2/PSMC4/PSMD4/PSMC3	34
R-HSA-202430	R-HSA-202430	Translocation of ZAP-70 to Immunological synapse	7/419	19/10654	4.62578e-06	3.1643e-05	2.2088e-05	CD3D/LCK/CD3E/HLA-DRA/HLA-DPA1/HLA-DPB1/HLA-DRB1	7
R-HSA-8878166	R-HSA-8878166	Transcriptional regulation by RUNX2	17/419	121/10654	4.77551e-06	3.24322e-05	2.26389e-05	PSME1/PSME2/PSMA7/PSMB1/PSMB9/PSMB3/UBB/PSMB6/PSMD8/PSMB8/PSMB7/PSMC1/PSMB2/BAX/PSMC4/PSMD4/PSMC3	17
R-HSA-69242	R-HSA-69242	S Phase	20/419	161/10654	4.90811e-06	3.30947e-05	2.31013e-05	PSME1/PSME2/PSMA7/PSMB1/PSMB9/ANAPC16/PSMB3/UBB/PSMB6/PSMD8/PSMB8/CDC26/ANAPC11/PSMB7/PSMC1/PSMB2/PSMC4/PSMD4/POLE4/PSMC3	20
R-HSA-453279	R-HSA-453279	Mitotic G1-G1/S phases	19/419	149/10654	5.75258e-06	3.85137e-05	2.6884e-05	PSME1/PSME2/PSMA7/PSMB1/PSMB9/PSMB3/UBB/PSMB6/PSMD8/PSMB8/PPP2CA/CCND3/PSMB7/PSMC1/PSMB2/PSMC4/PSMD4/POLE4/PSMC3	19
R-HSA-446652	R-HSA-446652	Interleukin-1 family signaling	18/419	140/10654	9.01365e-06	5.99217e-05	4.18276e-05	PSME1/PSME2/PSMA7/PSMB1/PSMB9/PSMB3/UBB/PSMB6/PSMD8/PSMB8/PSMB7/SIGIRR/PSMC1/PSMB2/CASP1/PSMC4/PSMD4/PSMC3	18
R-HSA-114608	R-HSA-114608	Platelet degranulation	17/419	129/10654	1.14657e-05	7.56894e-05	5.28341e-05	TMSB4X/PFN1/CFL1/ALDOA/CALM2/CD63/SOD1/TAGLN2/CAP1/CTSW/CALM3/PSAP/TUBA4A/ANXA5/TIMP1/TEX264/WDR1	17
R-HSA-449147	R-HSA-449147	Signaling by Interleukins	38/419	461/10654	1.18634e-05	7.77714e-05	5.42874e-05	RPLP0/CFL1/IL32/PSME1/PSME2/PSMA7/LCK/HSPA8/IL2RG/PSMB1/PSMB9/SOD1/ARF1/PSMB3/VAMP2/UBB/MIF/ANXA2/PSMB6/PSMD8/PSMB8/SOCS1/PPP2CA/ANXA1/SOCS3/GATA3/P4HB/PSMB7/SIGIRR/PSMC1/TALDO1/TIMP1/PSMB2/CASP1/PSMC4/PSMD4/PSMC3/CCL5	38
R-HSA-8939236	R-HSA-8939236	RUNX1 regulates transcription of genes involved in differentiation of HSCs	17/419	130/10654	1.27227e-05	8.28292e-05	5.78179e-05	PSME1/PSME2/PSMA7/PSMB1/PSMB9/PSMB3/UBB/PSMB6/PSMD8/PSMB8/GATA3/PSMB7/PSMC1/PSMB2/PSMC4/PSMD4/PSMC3	17
R-HSA-909733	R-HSA-909733	Interferon alpha/beta signaling	12/419	69/10654	1.34721e-05	8.7107e-05	6.0804e-05	HLA-A/HLA-B/HLA-C/IFITM2/ISG20/IRF1/ISG15/HLA-E/IFITM1/PSMB8/SOCS1/SOCS3	12
R-HSA-202427	R-HSA-202427	Phosphorylation of CD3 and TCR zeta chains	7/419	22/10654	1.41289e-05	9.07327e-05	6.33348e-05	CD3D/LCK/CD3E/HLA-DRA/HLA-DPA1/HLA-DPB1/HLA-DRB1	7
R-HSA-5673001	R-HSA-5673001	RAF/MAP kinase cascade	25/419	249/10654	1.57183e-05	0.000100257	6.99835e-05	PSME1/PSME2/ACTB/PSMA7/CALM2/IL2RG/PSMB1/PSMB9/PSMB3/DUSP2/UBB/PSMB6/RAP1A/PSMD8/PSMB8/CALM3/PPP2CA/PSMB7/PSMC1/PSMB2/PSMC4/PSMD4/PSMC3/PHB/ARRB2	25
R-HSA-3700989	R-HSA-3700989	Transcriptional Regulation by TP53	32/419	365/10654	1.7607e-05	0.00011155	7.78664e-05	COX4I1/COX7C/NDUFA4/COX6C/COX6B1/NPM1/UBB/POLR2L/COX6A1/COX8A/PRELID1/COX5B/PRDX2/RGCC/PRDX5/LAMTOR5/YWHAQ/COX5A/TMEM219/DDIT4/PPP2CA/PIN1/CSNK2B/SUPT4H1/POLR2J/POLR2G/POLR2F/LAMTOR1/PRMT1/CASP1/BAX/POLR2E	32
R-HSA-5689880	R-HSA-5689880	Ub-specific processing proteases	23/419	220/10654	1.79538e-05	0.000112989	7.88707e-05	PSME1/PSME2/PSMA7/PSMB1/PSMB9/PSMB3/UBB/SNX3/FKBP8/VDAC2/PSMB6/PSMD8/PSMB8/GATA3/PSMB7/PSMC1/PSMB2/ADRM1/PSMC4/PSMD4/PSMC3/ARRB2/OTUB1	23
R-HSA-76005	R-HSA-76005	Response to elevated platelet cytosolic Ca2+	17/419	134/10654	1.90727e-05	0.000119236	8.32311e-05	TMSB4X/PFN1/CFL1/ALDOA/CALM2/CD63/SOD1/TAGLN2/CAP1/CTSW/CALM3/PSAP/TUBA4A/ANXA5/TIMP1/TEX264/WDR1	17
R-HSA-389948	R-HSA-389948	PD-1 signaling	7/419	23/10654	1.96278e-05	0.000121899	8.50899e-05	CD3D/LCK/CD3E/HLA-DRA/HLA-DPA1/HLA-DPB1/HLA-DRB1	7
R-HSA-5684996	R-HSA-5684996	MAPK1/MAPK3 signaling	25/419	255/10654	2.36199e-05	0.000145734	0.000101727	PSME1/PSME2/ACTB/PSMA7/CALM2/IL2RG/PSMB1/PSMB9/PSMB3/DUSP2/UBB/PSMB6/RAP1A/PSMD8/PSMB8/CALM3/PPP2CA/PSMB7/PSMC1/PSMB2/PSMC4/PSMD4/PSMC3/PHB/ARRB2	25
R-HSA-72165	R-HSA-72165	mRNA Splicing - Minor Pathway	10/419	52/10654	2.85575e-05	0.000175054	0.000122194	YBX1/SNRPD2/POLR2L/SNRPG/SNRPB/POLR2J/POLR2G/POLR2F/LSM2/POLR2E	10
R-HSA-202433	R-HSA-202433	Generation of second messenger molecules	8/419	33/10654	3.124e-05	0.000190262	0.00013281	CD3D/EVL/LCK/CD3E/HLA-DRA/HLA-DPA1/HLA-DPB1/HLA-DRB1	8
R-HSA-1236977	R-HSA-1236977	Endosomal/Vacuolar pathway	5/419	11/10654	3.48762e-05	0.000211046	0.000147318	B2M/HLA-A/HLA-B/HLA-C/HLA-E	5
R-HSA-983170	R-HSA-983170	Antigen Presentation: Folding, assembly and peptide loading of class I MHC	7/419	25/10654	3.59446e-05	0.000215621	0.000150511	B2M/HLA-A/HLA-B/HLA-C/BCAP31/HLA-E/TAP1	7
R-HSA-913531	R-HSA-913531	Interferon Signaling	21/419	199/10654	3.6089e-05	0.000215621	0.000150511	B2M/HLA-A/HLA-B/HLA-C/IFITM2/UBB/ISG20/IRF1/ISG15/HLA-E/SUMO1/IFITM1/PSMB8/SOCS1/HLA-DRA/UBE2L6/PIN1/SOCS3/HLA-DPA1/HLA-DPB1/HLA-DRB1	21
R-HSA-70263	R-HSA-70263	Gluconeogenesis	8/419	34/10654	3.94642e-05	0.000234303	0.000163553	GAPDH/TPI1/ALDOA/ENO1/PGK1/MDH1/MDH2/PGAM1	8
R-HSA-1257604	R-HSA-1257604	PIP3 activates AKT signaling	25/419	264/10654	4.22928e-05	0.000249527	0.000174179	PSME1/PSME2/RAC2/PSMA7/LCK/PSMB1/PSMB9/PSMB3/UBB/LAMTOR5/PSMB6/PSMD8/PSMB8/PPP2CA/CSNK2B/PSMB7/RHOG/TRAT1/LAMTOR1/PSMC1/PSMB2/MAF1/PSMC4/PSMD4/PSMC3	25
R-HSA-8951664	R-HSA-8951664	Neddylation	23/419	234/10654	4.80246e-05	0.000281585	0.000196557	PSME1/PSME2/COMMD6/PSMA7/PSMB1/PSMB9/UBE2D2/NEDD8/UBE2D3/PSMB3/UBB/PSMB6/PSMD8/PSMB8/SOCS3/PSMB7/PSMC1/COMMD7/PSMB2/COPS6/PSMC4/PSMD4/PSMC3	23
R-HSA-9607240	R-HSA-9607240	FLT3 Signaling	25/419	267/10654	5.09879e-05	0.000297115	0.000207397	PSME1/PSME2/ACTB/PSMA7/CALM2/IL2RG/PSMB1/PSMB9/PSMB3/DUSP2/UBB/PSMB6/RAP1A/PSMD8/PSMB8/CALM3/PPP2CA/PSMB7/PSMC1/PSMB2/PSMC4/PSMD4/PSMC3/PHB/ARRB2	25
R-HSA-877300	R-HSA-877300	Interferon gamma signaling	13/419	92/10654	5.88951e-05	0.000341085	0.00023809	B2M/HLA-A/HLA-B/HLA-C/IRF1/HLA-E/SUMO1/SOCS1/HLA-DRA/SOCS3/HLA-DPA1/HLA-DPB1/HLA-DRB1	13
R-HSA-8876725	R-HSA-8876725	Protein methylation	6/419	19/10654	6.25972e-05	0.000360316	0.000251514	RPS2/EEF2/EEF1A1/CALM2/HSPA8/CALM3	6
R-HSA-9006925	R-HSA-9006925	Intracellular signaling by second messengers	27/419	305/10654	6.81431e-05	0.000389861	0.000272138	PSME1/PSME2/RAC2/PSMA7/CALM2/LCK/PSMB1/PSMB9/PSMB3/UBB/LAMTOR5/PSMB6/PSMD8/PSMB8/CALM3/PPP2CA/CSNK2B/PSMB7/RHOG/TRAT1/LAMTOR1/PSMC1/PSMB2/MAF1/PSMC4/PSMD4/PSMC3	27
R-HSA-9020591	R-HSA-9020591	Interleukin-12 signaling	9/419	47/10654	7.44232e-05	0.000423226	0.000295428	RPLP0/CFL1/PSME2/SOD1/ARF1/MIF/ANXA2/P4HB/TALDO1	9
R-HSA-3299685	R-HSA-3299685	Detoxification of Reactive Oxygen Species	8/419	37/10654	7.56583e-05	0.000427673	0.000298532	CYBA/SOD1/PRDX2/PRDX5/GSTP1/GPX1/P4HB/NCF1	8
R-HSA-8950505	R-HSA-8950505	Gene and protein expression by JAK-STAT signaling after Interleukin-12 stimulation	8/419	38/10654	9.25834e-05	0.00052023	0.00036314	RPLP0/CFL1/PSME2/SOD1/ARF1/MIF/ANXA2/TALDO1	8
R-HSA-5683057	R-HSA-5683057	MAPK family signaling cascades	26/419	294/10654	9.43549e-05	0.000527048	0.000367899	PSME1/PSME2/ACTB/PSMA7/CALM2/IL2RG/PSMB1/PSMB9/PSMB3/DUSP2/UBB/PSMB6/RAP1A/PSMD8/PSMB8/CALM3/PPP2CA/CCND3/PSMB7/PSMC1/PSMB2/PSMC4/PSMD4/PSMC3/PHB/ARRB2	26
R-HSA-72163	R-HSA-72163	mRNA Splicing - Major Pathway	19/419	183/10654	0.000105098	0.000583604	0.000407378	HNRNPA1/YBX1/SNRPD2/HSPA8/POLR2L/RBM8A/SNRPG/HNRNPA0/SNRPB/LSM4/BUD31/LSM7/POLR2J/RNPS1/POLR2G/POLR2F/SNRPC/LSM2/POLR2E	19
R-HSA-69481	R-HSA-69481	G2/M Checkpoints	18/419	168/10654	0.000106274	0.00058668	0.000409525	PSME1/PSME2/PSMA7/PSMB1/PSMB9/PSMB3/UBB/YWHAQ/SUMO1/PSMB6/PSMD8/PSMB8/PSMB7/PSMC1/PSMB2/PSMC4/PSMD4/PSMC3	18
R-HSA-72172	R-HSA-72172	mRNA Splicing	19/419	191/10654	0.000185062	0.00101569	0.00070899	HNRNPA1/YBX1/SNRPD2/HSPA8/POLR2L/RBM8A/SNRPG/HNRNPA0/SNRPB/LSM4/BUD31/LSM7/POLR2J/RNPS1/POLR2G/POLR2F/SNRPC/LSM2/POLR2E	19
R-HSA-5619115	R-HSA-5619115	Disorders of transmembrane transporters	18/419	176/10654	0.000192328	0.00104946	0.000732566	PSME1/PSME2/PSMA7/PSMB1/PSMB9/PSMB3/UBB/PSMB6/PSMD8/PSMB8/BSG/SLC3A2/PSMB7/PSMC1/PSMB2/PSMC4/PSMD4/PSMC3	18
R-HSA-167242	R-HSA-167242	Abortive elongation of HIV-1 transcript in the absence of Tat	6/419	23/10654	0.000203709	0.00110518	0.000771457	POLR2L/SUPT4H1/POLR2J/POLR2G/POLR2F/POLR2E	6
R-HSA-203927	R-HSA-203927	MicroRNA (miRNA) biogenesis	6/419	24/10654	0.000262686	0.001417	0.00098912	RAN/POLR2L/POLR2J/POLR2G/POLR2F/POLR2E	6
R-HSA-5688426	R-HSA-5688426	Deubiquitination	25/419	297/10654	0.000276869	0.00148502	0.0010366	PSME1/PSME2/ACTB/PSMA7/PSMB1/PSMB9/NEDD8/PSMB3/UBB/SNX3/FKBP8/VDAC2/PSMB6/PSMD8/PSMB8/GATA3/PSMB7/PSMC1/PSMB2/ADRM1/PSMC4/PSMD4/PSMC3/ARRB2/OTUB1	25
R-HSA-432722	R-HSA-432722	Golgi Associated Vesicle Biogenesis	9/419	56/10654	0.000302538	0.00161354	0.00112631	FTH1/FTL/HSPA8/VAMP8/ARF1/VAMP2/BLOC1S1/RAB5C/AP3S1	9
R-HSA-2132295	R-HSA-2132295	MHC class II antigen presentation	14/419	123/10654	0.000328402	0.00174164	0.00121573	CD74/CAPZB/ARF1/TUBA1B/DYNLL1/AP2M1/HLA-DRA/RAB7A/DCTN3/TUBA4A/HLA-DPA1/LAG3/HLA-DPB1/HLA-DRB1	14
R-HSA-447115	R-HSA-447115	Interleukin-12 family signaling	9/419	57/10654	0.000347004	0.00183001	0.00127742	RPLP0/CFL1/PSME2/SOD1/ARF1/MIF/ANXA2/P4HB/TALDO1	9
R-HSA-157118	R-HSA-157118	Signaling by NOTCH	21/419	235/10654	0.000382302	0.00200496	0.00139954	PSME1/YBX1/PSME2/PSMA7/PSMB1/PSMB9/PSMB3/UBB/PSMB6/PSMD8/PSMB8/TMED2/PSMB7/PSMC1/PSMB2/PSMC4/PSMD4/PSMC3/PSENEN/ARRB2/GZMB	21
R-HSA-917937	R-HSA-917937	Iron uptake and transport	9/419	58/10654	0.000396728	0.00206912	0.00144433	FTH1/FTL/ATP6V0E1/NEDD8/ATP6V1G1/UBB/ATP6V1F/HMOX2/ATP6V0B	9
R-HSA-5696398	R-HSA-5696398	Nucleotide Excision Repair	13/419	111/10654	0.00040279	0.00208919	0.00145834	ACTB/HMGN1/UBB/POLR2L/SUMO1/UBE2I/POLR2J/POLR2G/POLR2F/COPS6/SUMO3/POLE4/POLR2E	13
R-HSA-68886	R-HSA-68886	M Phase	30/419	395/10654	0.000419192	0.00215639	0.00150524	RPS27/PSME1/PSME2/PSMA7/PSMB1/PSMB9/ANAPC16/PSMB3/UBB/TUBA1B/DYNLL1/TUBB/PSMB6/PSMD8/PSMB8/ENSA/CDC26/PPP2CA/ANAPC11/MZT2A/CSNK2B/PSMB7/DCTN3/TUBA4A/PSMC1/PSMB2/PSMC4/PSMD4/PSMC3/LMNA	30
R-HSA-6803529	R-HSA-6803529	FGFR2 alternative splicing	6/419	26/10654	0.000420313	0.00215639	0.00150524	HNRNPA1/POLR2L/POLR2J/POLR2G/POLR2F/POLR2E	6
R-HSA-1222556	R-HSA-1222556	ROS and RNS production in phagocytes	7/419	36/10654	0.000429292	0.00219055	0.00152909	CYBA/RAC2/ATP6V0E1/ATP6V1G1/ATP6V1F/ATP6V0B/NCF1	7
R-HSA-8878171	R-HSA-8878171	Transcriptional regulation by RUNX1	21/419	239/10654	0.000479052	0.00243132	0.00169715	PSME1/PSME2/PSMA7/PSMB1/PSMB9/PSMB3/UBB/PSMB6/PSMD8/PSMB8/CCND3/SOCS3/CSNK2B/GATA3/PSMB7/PSMC1/PRMT1/PSMB2/PSMC4/PSMD4/PSMC3	21
R-HSA-69620	R-HSA-69620	Cell Cycle Checkpoints	24/419	293/10654	0.000542866	0.00274045	0.00191294	RPS27/PSME1/PSME2/PSMA7/PSMB1/PSMB9/ANAPC16/PSMB3/UBB/DYNLL1/YWHAQ/SUMO1/PSMB6/PSMD8/PSMB8/CDC26/PPP2CA/ANAPC11/PSMB7/PSMC1/PSMB2/PSMC4/PSMD4/PSMC3	24
R-HSA-76061	R-HSA-76061	RNA Polymerase III Transcription Initiation From Type 1 Promoter	6/419	28/10654	0.000643434	0.00323086	0.00225526	POLR2L/GTF3A/POLR3GL/POLR2F/GTF3C6/POLR2E	6
R-HSA-76002	R-HSA-76002	Platelet activation, signaling and aggregation	22/419	262/10654	0.000657655	0.00326878	0.00228173	TMSB4X/PFN1/CFL1/RAC2/ALDOA/CALM2/LCK/CD63/SOD1/TAGLN2/CAP1/CTSW/RAP1A/CALM3/PSAP/RHOG/TUBA4A/ANXA5/TIMP1/TEX264/WDR1/ARRB2	22
R-HSA-6790901	R-HSA-6790901	rRNA modification in the nucleus and cytosol	9/419	62/10654	0.000657911	0.00326878	0.00228173	RPS2/RPS6/RPS14/RPS9/TRMT112/NOP10/FBL/NHP2/IMP3	9
R-HSA-8851708	R-HSA-8851708	Signaling by FGFR2 IIIa TM	5/419	19/10654	0.000676039	0.00332442	0.00232057	POLR2L/POLR2J/POLR2G/POLR2F/POLR2E	5
R-HSA-198933	R-HSA-198933	Immunoregulatory interactions between a Lymphoid and a non-Lymphoid cell	14/419	132/10654	0.000676153	0.00332442	0.00232057	B2M/HLA-A/HLA-B/HLA-C/CD3D/CD3E/CD99/ICAM3/HCST/HLA-E/IFITM1/CD8A/CD8B/ITGB7	14
R-HSA-164938	R-HSA-164938	Nef-mediates down modulation of cell surface receptors by recruiting them to clathrin adapters	5/419	20/10654	0.000872559	0.00426785	0.00297912	B2M/LCK/ARF1/AP2M1/CD8B	5
R-HSA-6781823	R-HSA-6781823	Formation of TC-NER Pre-Incision Complex	8/419	54/10654	0.00113661	0.00553073	0.00386065	HMGN1/UBB/POLR2L/POLR2J/POLR2G/POLR2F/COPS6/POLR2E	8
R-HSA-983168	R-HSA-983168	Antigen processing: Ubiquitination & Proteasome degradation	24/419	309/10654	0.00114615	0.00554855	0.00387309	PSME1/PSME2/PSMA7/PSMB1/PSMB9/UBE2D2/UBE2D3/PSMB3/UBB/UBE2L3/PSMB6/PSMD8/PSMB8/SOCS1/CDC26/ANAPC11/UBE2L6/SOCS3/PSMB7/PSMC1/PSMB2/PSMC4/PSMD4/PSMC3	24
R-HSA-195721	R-HSA-195721	Signaling by WNT	25/419	331/10654	0.0013507	0.0065054	0.00454101	PFN1/PSME1/PSME2/RAC2/PSMA7/CALM2/PSMB1/PSMB9/PSMB3/UBB/SNX3/PSMB6/PSMD8/PSMB8/CALM3/PPP2CA/AP2M1/CSNK2B/PSMB7/PSMC1/PSMB2/PSMC4/PSMD4/PSMC3/ARRB2	25
R-HSA-72203	R-HSA-72203	Processing of Capped Intron-Containing Pre-mRNA	20/419	244/10654	0.00153125	0.00733757	0.0051219	HNRNPA1/YBX1/SNRPD2/HSPA8/POLR2L/RBM8A/SNRPG/HNRNPA0/SNRPB/LSM4/BUD31/LSM7/POLR2J/RNPS1/POLR2G/POLR2F/NXT1/SNRPC/LSM2/POLR2E	20
R-HSA-113418	R-HSA-113418	Formation of the Early Elongation Complex	6/419	33/10654	0.00160197	0.00759931	0.0053046	POLR2L/SUPT4H1/POLR2J/POLR2G/POLR2F/POLR2E	6
R-HSA-167158	R-HSA-167158	Formation of the HIV-1 Early Elongation Complex	6/419	33/10654	0.00160197	0.00759931	0.0053046	POLR2L/SUPT4H1/POLR2J/POLR2G/POLR2F/POLR2E	6
R-HSA-8856828	R-HSA-8856828	Clathrin-mediated endocytosis	14/419	146/10654	0.00180914	0.00853914	0.00596064	ACTB/CD3D/ARPC2/HSPA8/NEDD8/VAMP8/VAMP2/ARPC3/UBB/AP2M1/ARF6/RAB5C/COPS6/ARRB2	14
R-HSA-167238	R-HSA-167238	Pausing and recovery of Tat-mediated HIV elongation	6/419	34/10654	0.00188181	0.00875086	0.00610843	POLR2L/SUPT4H1/POLR2J/POLR2G/POLR2F/POLR2E	6
R-HSA-167243	R-HSA-167243	Tat-mediated HIV elongation arrest and recovery	6/419	34/10654	0.00188181	0.00875086	0.00610843	POLR2L/SUPT4H1/POLR2J/POLR2G/POLR2F/POLR2E	6
R-HSA-936440	R-HSA-936440	Negative regulators of DDX58/IFIH1 signaling	6/419	34/10654	0.00188181	0.00875086	0.00610843	UBE2D2/UBE2D3/UBB/ISG15/UBE2L6/PIN1	6
R-HSA-199992	R-HSA-199992	trans-Golgi Network Vesicle Budding	9/419	72/10654	0.00195355	0.00903995	0.00631023	FTH1/FTL/HSPA8/VAMP8/ARF1/VAMP2/BLOC1S1/RAB5C/AP3S1	9
R-HSA-430039	R-HSA-430039	mRNA decay by 5' to 3' exoribonuclease	4/419	15/10654	0.00227848	0.0104921	0.00732388	LSM4/LSM7/LSM1/LSM2	4
R-HSA-195258	R-HSA-195258	RHO GTPase Effectors	24/419	327/10654	0.00244737	0.0112151	0.00782859	PFN1/CFL1/RPS27/CYBA/MYL6/ARPC1B/ACTB/RAC2/CALM2/EVL/ARPC2/BRK1/ARPC3/TUBA1B/DYNLL1/MYL12A/YWHAQ/CALM3/RHOC/PPP2CA/PIN1/NCF1/RHOG/TUBA4A	24
R-HSA-167287	R-HSA-167287	HIV elongation arrest and recovery	6/419	36/10654	0.00255069	0.0115208	0.00804198	POLR2L/SUPT4H1/POLR2J/POLR2G/POLR2F/POLR2E	6
R-HSA-167290	R-HSA-167290	Pausing and recovery of HIV elongation	6/419	36/10654	0.00255069	0.0115208	0.00804198	POLR2L/SUPT4H1/POLR2J/POLR2G/POLR2F/POLR2E	6
R-HSA-76046	R-HSA-76046	RNA Polymerase III Transcription Initiation	6/419	36/10654	0.00255069	0.0115208	0.00804198	POLR2L/GTF3A/POLR3GL/POLR2F/GTF3C6/POLR2E	6
R-HSA-70326	R-HSA-70326	Glucose metabolism	10/419	91/10654	0.00296837	0.0133435	0.00931429	GAPDH/TPI1/ALDOA/ENO1/PGK1/PKM/MDH1/PPP2CA/MDH2/PGAM1	10
R-HSA-164952	R-HSA-164952	The role of Nef in HIV-1 replication and disease pathogenesis	5/419	27/10654	0.00362227	0.0159786	0.0111537	B2M/LCK/ARF1/AP2M1/CD8B	5
R-HSA-167160	R-HSA-167160	RNA Pol II CTD phosphorylation and interaction with CE during HIV infection	5/419	27/10654	0.00362227	0.0159786	0.0111537	POLR2L/POLR2J/POLR2G/POLR2F/POLR2E	5
R-HSA-76066	R-HSA-76066	RNA Polymerase III Transcription Initiation From Type 2 Promoter	5/419	27/10654	0.00362227	0.0159786	0.0111537	POLR2L/POLR3GL/POLR2F/GTF3C6/POLR2E	5
R-HSA-77075	R-HSA-77075	RNA Pol II CTD phosphorylation and interaction with CE	5/419	27/10654	0.00362227	0.0159786	0.0111537	POLR2L/POLR2J/POLR2G/POLR2F/POLR2E	5
R-HSA-6781827	R-HSA-6781827	Transcription-Coupled Nucleotide Excision Repair (TC-NER)	9/419	79/10654	0.003712	0.0162983	0.0113768	HMGN1/UBB/POLR2L/POLR2J/POLR2G/POLR2F/COPS6/POLE4/POLR2E	9
R-HSA-6782210	R-HSA-6782210	Gap-filling DNA repair synthesis and ligation in TC-NER	8/419	65/10654	0.00378793	0.0165546	0.0115558	HMGN1/UBB/POLR2L/POLR2J/POLR2G/POLR2F/POLE4/POLR2E	8
R-HSA-6782135	R-HSA-6782135	Dual incision in TC-NER	8/419	66/10654	0.00416624	0.0181241	0.0126513	HMGN1/UBB/POLR2L/POLR2J/POLR2G/POLR2F/POLE4/POLR2E	8
R-HSA-445355	R-HSA-445355	Smooth Muscle Contraction	6/419	40/10654	0.00440423	0.0190715	0.0133126	MYL6/CALM2/ANXA2/MYL12A/CALM3/ANXA1	6
R-HSA-73780	R-HSA-73780	RNA Polymerase III Chain Elongation	4/419	18/10654	0.00465193	0.0200522	0.0139972	POLR2L/POLR3GL/POLR2F/POLR2E	4
R-HSA-201681	R-HSA-201681	TCF dependent signaling in response to WNT	18/419	233/10654	0.00485093	0.0208149	0.0145296	PSME1/PSME2/PSMA7/PSMB1/PSMB9/PSMB3/UBB/PSMB6/PSMD8/PSMB8/PPP2CA/CSNK2B/PSMB7/PSMC1/PSMB2/PSMC4/PSMD4/PSMC3	18
R-HSA-74158	R-HSA-74158	RNA Polymerase III Transcription	6/419	41/10654	0.00499192	0.0210542	0.0146966	POLR2L/GTF3A/POLR3GL/POLR2F/GTF3C6/POLR2E	6
R-HSA-749476	R-HSA-749476	RNA Polymerase III Abortive And Retractive Initiation	6/419	41/10654	0.00499192	0.0210542	0.0146966	POLR2L/GTF3A/POLR3GL/POLR2F/GTF3C6/POLR2E	6
R-HSA-5601884	R-HSA-5601884	PIWI-interacting RNA (piRNA) biogenesis	5/419	29/10654	0.00499591	0.0210542	0.0146966	POLR2L/POLR2J/POLR2G/POLR2F/POLR2E	5
R-HSA-72086	R-HSA-72086	mRNA Capping	5/419	29/10654	0.00499591	0.0210542	0.0146966	POLR2L/POLR2J/POLR2G/POLR2F/POLR2E	5
R-HSA-71406	R-HSA-71406	Pyruvate metabolism and Citric Acid (TCA) cycle	7/419	55/10654	0.00549917	0.0230721	0.0161052	LDHB/LDHA/SDHD/BSG/MDH2/IDH2/SDHC	7
R-HSA-3215018	R-HSA-3215018	Processing and activation of SUMO	3/419	10/10654	0.00589452	0.0246214	0.0171866	SUMO1/UBE2I/SUMO3	3
R-HSA-388841	R-HSA-388841	Costimulation by the CD28 family	8/419	70/10654	0.00597777	0.0248591	0.0173526	CD3D/LCK/CD3E/PPP2CA/HLA-DRA/HLA-DPA1/HLA-DPB1/HLA-DRB1	8
R-HSA-6807878	R-HSA-6807878	COPI-mediated anterograde transport	10/419	101/10654	0.0062762	0.0259857	0.018139	CAPZB/ARF1/TUBA1B/COPE/DYNLL1/TMED2/TMED9/DCTN3/TUBA4A/COPZ1	10
R-HSA-70171	R-HSA-70171	Glycolysis	8/419	71/10654	0.00651218	0.026845	0.0187388	GAPDH/TPI1/ALDOA/ENO1/PGK1/PKM/PPP2CA/PGAM1	8
R-HSA-5627117	R-HSA-5627117	RHO GTPases Activate ROCKs	4/419	20/10654	0.00692207	0.0284106	0.0198317	CFL1/MYL6/MYL12A/RHOC	4
R-HSA-9612973	R-HSA-9612973	Autophagy	11/419	119/10654	0.00711097	0.0290595	0.0202847	EEF1A1/HSPA8/TOMM7/PARK7/UBB/DYNLL1/GABARAPL2/LAMTOR5/CSNK2B/TOMM22/LAMTOR1	11
R-HSA-199977	R-HSA-199977	ER to Golgi Anterograde Transport	13/419	154/10654	0.00767101	0.031036	0.0216643	CAPZB/TRAPPC1/ARF1/TUBA1B/COPE/DYNLL1/LMAN2/TMED2/TRAPPC6A/TMED9/DCTN3/TUBA4A/COPZ1	13
R-HSA-5654738	R-HSA-5654738	Signaling by FGFR2	8/419	73/10654	0.00768868	0.031036	0.0216643	HNRNPA1/UBB/POLR2L/PPP2CA/POLR2J/POLR2G/POLR2F/POLR2E	8
R-HSA-5626467	R-HSA-5626467	RHO GTPases activate IQGAPs	5/419	32/10654	0.00769324	0.031036	0.0216643	ACTB/CALM2/TUBA1B/CALM3/TUBA4A	5
R-HSA-2025928	R-HSA-2025928	Calcineurin activates NFAT	3/419	11/10654	0.00787084	0.0314833	0.0219766	CALM2/FKBP1A/CALM3	3
R-HSA-4755510	R-HSA-4755510	SUMOylation of immune response proteins	3/419	11/10654	0.00787084	0.0314833	0.0219766	SUMO1/UBE2I/SUMO3	3
R-HSA-1839126	R-HSA-1839126	FGFR2 mutant receptor activation	5/419	33/10654	0.00878097	0.0347016	0.024223	POLR2L/POLR2J/POLR2G/POLR2F/POLR2E	5
R-HSA-167169	R-HSA-167169	HIV Transcription Elongation	6/419	46/10654	0.00882243	0.0347016	0.024223	POLR2L/SUPT4H1/POLR2J/POLR2G/POLR2F/POLR2E	6
R-HSA-167200	R-HSA-167200	Formation of HIV-1 elongation complex containing HIV-1 Tat	6/419	46/10654	0.00882243	0.0347016	0.024223	POLR2L/SUPT4H1/POLR2J/POLR2G/POLR2F/POLR2E	6
R-HSA-167246	R-HSA-167246	Tat-mediated elongation of the HIV-1 transcript	6/419	46/10654	0.00882243	0.0347016	0.024223	POLR2L/SUPT4H1/POLR2J/POLR2G/POLR2F/POLR2E	6
R-HSA-6802946	R-HSA-6802946	Signaling by moderate kinase activity BRAF mutants	6/419	47/10654	0.0097872	0.0376967	0.0263137	ACTB/CALM2/RAP1A/CALM3/PHB/ARRB2	6
R-HSA-6802949	R-HSA-6802949	Signaling by RAS mutants	6/419	47/10654	0.0097872	0.0376967	0.0263137	ACTB/CALM2/RAP1A/CALM3/PHB/ARRB2	6
R-HSA-6802955	R-HSA-6802955	Paradoxical activation of RAF signaling by kinase inactive BRAF	6/419	47/10654	0.0097872	0.0376967	0.0263137	ACTB/CALM2/RAP1A/CALM3/PHB/ARRB2	6
R-HSA-9649948	R-HSA-9649948	Signaling downstream of RAS mutants	6/419	47/10654	0.0097872	0.0376967	0.0263137	ACTB/CALM2/RAP1A/CALM3/PHB/ARRB2	6
R-HSA-71403	R-HSA-71403	Citric acid cycle (TCA cycle)	4/419	22/10654	0.0098235	0.0376967	0.0263137	SDHD/MDH2/IDH2/SDHC	4
R-HSA-9613829	R-HSA-9613829	Chaperone Mediated Autophagy	4/419	22/10654	0.0098235	0.0376967	0.0263137	EEF1A1/HSPA8/PARK7/UBB	4
R-HSA-2682334	R-HSA-2682334	EPH-Ephrin signaling	9/419	92/10654	0.0100358	0.0383553	0.0267734	CFL1/MYL6/ARPC1B/ACTB/ARPC2/ARPC3/MYL12A/AP2M1/PSENEN	9
R-HSA-83936	R-HSA-83936	Transport of nucleosides and free purine and pyrimidine bases across the plasma membrane	3/419	12/10654	0.0101919	0.038795	0.0270804	SLC25A6/SLC25A5/ARL2BP	3
R-HSA-167152	R-HSA-167152	Formation of HIV elongation complex in the absence of HIV Tat	6/419	48/10654	0.0108248	0.0410385	0.0286464	POLR2L/SUPT4H1/POLR2J/POLR2G/POLR2F/POLR2E	6
R-HSA-432720	R-HSA-432720	Lysosome Vesicle Biogenesis	5/419	35/10654	0.011266	0.0425405	0.0296949	HSPA8/VAMP8/ARF1/VAMP2/BLOC1S1	5
R-HSA-174048	R-HSA-174048	APC/C:Cdc20 mediated degradation of Cyclin B	4/419	23/10654	0.0115299	0.0430206	0.03003	ANAPC16/UBB/CDC26/ANAPC11	4
R-HSA-73980	R-HSA-73980	RNA Polymerase III Transcription Termination	4/419	23/10654	0.0115299	0.0430206	0.03003	POLR2L/POLR3GL/POLR2F/POLR2E	4
R-HSA-8949215	R-HSA-8949215	Mitochondrial calcium ion transport	4/419	23/10654	0.0115299	0.0430206	0.03003	SMDT1/VDAC2/PHB/STOML2	4
R-HSA-9609507	R-HSA-9609507	Protein localization	13/419	163/10654	0.0120564	0.0448081	0.0312777	SLC25A6/CHCHD2/SERP1/TOMM7/UBE2D2/UBE2D3/VAMP2/UBB/GSTK1/ECH1/COX17/TOMM22/CYC1	13
R-HSA-1632852	R-HSA-1632852	Macroautophagy	9/419	95/10654	0.0122524	0.0453578	0.0316614	HSPA8/TOMM7/UBB/DYNLL1/GABARAPL2/LAMTOR5/CSNK2B/TOMM22/LAMTOR1	9
R-HSA-5663213	R-HSA-5663213	RHO GTPases Activate WASPs and WAVEs	5/419	36/10654	0.0126717	0.046727	0.0326172	ARPC1B/ACTB/ARPC2/BRK1/ARPC3	5
R-HSA-5627123	R-HSA-5627123	RHO GTPases activate PAKs	4/419	24/10654	0.0134156	0.0490866	0.0342643	MYL6/CALM2/MYL12A/CALM3	4
R-HSA-5668599	R-HSA-5668599	RHO GTPases Activate NADPH Oxidases	4/419	24/10654	0.0134156	0.0490866	0.0342643	CYBA/RAC2/PIN1/NCF1	4

## Sheet: Tcell UP onestep_collagenase
Supplementary table 4a T cell pathways upregulated in one-step collagenase versus two-step collagenase protocol
	ID	Description	GeneRatio	BgRatio	pvalue	p.adjust	qvalue	geneID	Count
R-HSA-8939211	R-HSA-8939211	ESR-mediated signaling	29/393	223/10654	2.97425e-09	3.00399e-06	2.52028e-06	JUND/HSP90AA1/FOS/FOSB/JUN/HSP90AB1/GNAI2/DDX5/TNRC6B/ZNF217/XPO1/POLR2A/PIK3R1/GNB1/CHD1/YY1/RAD21/NCOA2/STAG2/EP300/TNRC6C/BCL2/UHMK1/CALM1/CCNT1/CDKN1B/SMC3/POLR2B/TNRC6A	29
R-HSA-9018519	R-HSA-9018519	Estrogen-dependent gene expression	22/393	150/10654	2.8294e-08	1.42884e-05	1.19877e-05	JUND/HSP90AA1/FOS/FOSB/JUN/HSP90AB1/DDX5/TNRC6B/ZNF217/POLR2A/CHD1/YY1/RAD21/NCOA2/STAG2/EP300/TNRC6C/BCL2/CCNT1/SMC3/POLR2B/TNRC6A	22
R-HSA-9006931	R-HSA-9006931	Signaling by Nuclear Receptors	31/393	299/10654	1.828e-07	6.15426e-05	5.1633e-05	JUND/HSP90AA1/FOS/FOSB/JUN/HSP90AB1/GNAI2/TBL1XR1/DDX5/ARL4C/TNRC6B/ZNF217/XPO1/POLR2A/PIK3R1/GNB1/CHD1/YY1/RAD21/NCOA2/STAG2/EP300/TNRC6C/BCL2/UHMK1/CALM1/CCNT1/CDKN1B/SMC3/POLR2B/TNRC6A	31
R-HSA-72203	R-HSA-72203	Processing of Capped Intron-Containing Pre-mRNA	27/393	244/10654	3.16905e-07	8.00185e-05	6.71338e-05	HNRNPH1/SRSF7/SRRM2/FUS/SRRM1/DDX5/HNRNPU/HNRNPA2B1/SF3B1/HNRNPD/TRA2B/RANBP2/HNRNPA3/HNRNPC/POLR2A/SF1/ZC3H11A/PCF11/DDX39B/SRSF11/U2SURP/RBM5/SRSF6/THOC2/TPR/POLR2B/SRSF10	27
R-HSA-72163	R-HSA-72163	mRNA Splicing - Major Pathway	22/393	183/10654	9.92629e-07	0.000200511	0.000168225	HNRNPH1/SRSF7/SRRM2/FUS/SRRM1/DDX5/HNRNPU/HNRNPA2B1/SF3B1/HNRNPD/TRA2B/HNRNPA3/HNRNPC/POLR2A/SF1/PCF11/SRSF11/U2SURP/RBM5/SRSF6/POLR2B/SRSF10	22
R-HSA-72172	R-HSA-72172	mRNA Splicing	22/393	191/10654	2.05329e-06	0.000345638	0.000289983	HNRNPH1/SRSF7/SRRM2/FUS/SRRM1/DDX5/HNRNPU/HNRNPA2B1/SF3B1/HNRNPD/TRA2B/HNRNPA3/HNRNPC/POLR2A/SF1/PCF11/SRSF11/U2SURP/RBM5/SRSF6/POLR2B/SRSF10	22
R-HSA-3371568	R-HSA-3371568	Attenuation phase	6/393	14/10654	5.66328e-06	0.00081713	0.000685555	HSP90AA1/HSPA1B/HSP90AB1/HSPA1A/EP300/DNAJB1	6
R-HSA-2173789	R-HSA-2173789	TGF-beta receptor signaling activates SMADs	8/393	32/10654	1.54104e-05	0.00194557	0.00163229	PPP1CB/PPP1R15A/UBE2M/XPO1/CBL/TGFBR2/USP15/SMURF2	8
R-HSA-3700989	R-HSA-3700989	Transcriptional Regulation by TP53	30/393	365/10654	3.27748e-05	0.00367806	0.00308581	FOS/JUN/GLS/ATM/YWHAZ/PIP4K2A/PPP2R5C/TNRC6B/CNOT6L/TAF10/CDK12/RICTOR/POLR2A/MDM4/DYRK2/TAF7/KAT6A/HIPK1/EP300/TNRC6C/PRDM1/PTEN/BTG2/CCNT1/CDKN1B/POLR2B/CHD3/BRD7/SUPT16H/TNRC6A	30
R-HSA-447115	R-HSA-447115	Interleukin-12 family signaling	10/393	57/10654	3.80558e-05	0.00384364	0.00322473	CDC42/CA1/HNRNPA2B1/JAK1/PDCD4/PAK2/LCP1/CAPZA1/CANX/IFNG	10
R-HSA-9020591	R-HSA-9020591	Interleukin-12 signaling	9/393	47/10654	4.52744e-05	0.00415702	0.00348765	CDC42/CA1/HNRNPA2B1/JAK1/PDCD4/PAK2/LCP1/CAPZA1/IFNG	9
R-HSA-8950505	R-HSA-8950505	Gene and protein expression by JAK-STAT signaling after Interleukin-12 stimulation	8/393	38/10654	5.90067e-05	0.00496639	0.0041667	CDC42/CA1/HNRNPA2B1/PDCD4/PAK2/LCP1/CAPZA1/IFNG	8
R-HSA-3247509	R-HSA-3247509	Chromatin modifying enzymes	24/393	274/10654	7.57255e-05	0.00546306	0.00458339	KMT2A/ATF7IP/TBL1XR1/OGT/KDM6B/ASH1L/TAF10/KMT2C/KDM5A/MORF4L2/EPC1/ARID1A/KANSL1/NCOA2/SUZ12/KAT6A/SETD2/EP300/ARID4B/KDM2A/ATXN7/NFKB1/KAT6B/CHD3	24
R-HSA-4839726	R-HSA-4839726	Chromatin organization	24/393	274/10654	7.57255e-05	0.00546306	0.00458339	KMT2A/ATF7IP/TBL1XR1/OGT/KDM6B/ASH1L/TAF10/KMT2C/KDM5A/MORF4L2/EPC1/ARID1A/KANSL1/NCOA2/SUZ12/KAT6A/SETD2/EP300/ARID4B/KDM2A/ATXN7/NFKB1/KAT6B/CHD3	24
R-HSA-2454202	R-HSA-2454202	Fc epsilon receptor (FCERI) signaling	15/393	134/10654	0.000121197	0.00765667	0.00642378	FOS/JUN/RASGRP1/LAT/PAK2/NFATC3/PIK3R1/PPP3CA/LCP2/SOS1/MAP3K1/TAB2/NFKB1/MALT1/CALM1	15
R-HSA-373755	R-HSA-373755	Semaphorin interactions	10/393	65/10654	0.000121294	0.00765667	0.00642378	HSP90AA1/PTPRC/HSP90AB1/PAK2/MYH9/ITGA1/SEMA4D/ROCK1/TLN1/RHOB	10
R-HSA-2871796	R-HSA-2871796	FCERI mediated MAPK activation	7/393	32/10654	0.000133273	0.00791797	0.00664301	FOS/JUN/LAT/PAK2/LCP2/SOS1/MAP3K1	7
R-HSA-5663202	R-HSA-5663202	Diseases of signal transduction	29/393	377/10654	0.000144096	0.0080854	0.00678348	HSP90AA1/CSNK1A1/TBL1XR1/PPP2R5C/ZC3HAV1/IQGAP1/FGFR1OP2/APBB1IP/RICTOR/POLR2A/PIK3R1/CBL/NR4A1/AKAP9/TGFBR2/TLN1/SOS1/APC/MAP2K2/AP3B1/FBXW7/EP300/FXR1/PTEN/CALM1/TNKS2/CDKN1B/POLR2B/MAML2	29
R-HSA-3371571	R-HSA-3371571	HSF1-dependent transactivation	6/393	24/10654	0.000185426	0.00985685	0.00826969	HSP90AA1/HSPA1B/HSP90AB1/HSPA1A/EP300/DNAJB1	6
R-HSA-5683057	R-HSA-5683057	MAPK family signaling cascades	24/393	294/10654	0.000223962	0.0113101	0.00948893	JUN/RASGRP1/LAT/CDC42/PPP2R5C/TNRC6B/JAK1/IQGAP1/PAK2/APBB1IP/XPO1/SPTAN1/RASA2/PRKACB/TLN1/SOS1/CUL3/MAP2K2/CDC14A/TNRC6C/CALM1/DUSP6/DNAJB1/TNRC6A	24
R-HSA-8934593	R-HSA-8934593	Regulation of RUNX1 Expression and Activity	5/393	17/10654	0.000285315	0.01363	0.0114353	TNRC6B/CCND2/CDK6/TNRC6C/TNRC6A	5
R-HSA-2173788	R-HSA-2173788	Downregulation of TGF-beta receptor signaling	6/393	26/10654	0.000297944	0.01363	0.0114353	PPP1CB/PPP1R15A/XPO1/TGFBR2/USP15/SMURF2	6
R-HSA-2470946	R-HSA-2470946	Cohesin Loading onto Chromatin	4/393	10/10654	0.00032084	0.01363	0.0114353	NIPBL/RAD21/STAG2/SMC3	4
R-HSA-170834	R-HSA-170834	Signaling by TGF-beta Receptor Complex	10/393	73/10654	0.00032388	0.01363	0.0114353	PPP1CB/PPP1R15A/UBE2M/XPO1/CBL/TGFBR2/USP15/SKIL/CCNT1/SMURF2	10
R-HSA-3108232	R-HSA-3108232	SUMO E3 ligases SUMOylate target proteins	17/393	182/10654	0.0003992	0.0161277	0.0135308	DDX17/DDX5/RANBP2/HNRNPC/PHC3/RAD21/TOP1/NCOA2/SUZ12/NR4A2/RORA/SATB1/STAG2/EP300/TPR/SMC3/CHD3	17
R-HSA-9009391	R-HSA-9009391	Extra-nuclear estrogen signaling	10/393	77/10654	0.000501687	0.0194886	0.0163505	HSP90AA1/FOS/GNAI2/XPO1/PIK3R1/GNB1/BCL2/UHMK1/CALM1/CDKN1B	10
R-HSA-75153	R-HSA-75153	Apoptotic execution phase	8/393	52/10654	0.00057837	0.0209548	0.0175806	PAK2/SPTAN1/ROCK1/APC/SATB1/STK24/DNM1L/BIRC2	8
R-HSA-2990846	R-HSA-2990846	SUMOylation	17/393	188/10654	0.000580924	0.0209548	0.0175806	DDX17/DDX5/RANBP2/HNRNPC/PHC3/RAD21/TOP1/NCOA2/SUZ12/NR4A2/RORA/SATB1/STAG2/EP300/TPR/SMC3/CHD3	17
R-HSA-5688426	R-HSA-5688426	Deubiquitination	23/393	297/10654	0.000635067	0.0221178	0.0185564	TNFAIP3/OGT/TOMM20/INO80D/TAF10/CYLD/MDM4/USP34/TGFBR2/YY1/USP15/MYSM1/APC/USP47/EP300/USP16/ATXN7/JOSD1/PTEN/HIF1A/TNKS2/BIRC2/SMURF2	23
R-HSA-6802952	R-HSA-6802952	Signaling by BRAF and RAF fusions	9/393	67/10654	0.000741274	0.0249562	0.0209378	ZC3HAV1/IQGAP1/APBB1IP/AKAP9/TLN1/MAP2K2/AP3B1/FXR1/CALM1	9
R-HSA-5633007	R-HSA-5633007	Regulation of TP53 Activity	15/393	160/10654	0.000832014	0.0268242	0.0225049	ATM/PIP4K2A/PPP2R5C/TAF10/RICTOR/MDM4/DYRK2/TAF7/KAT6A/HIPK1/EP300/PRDM1/CHD3/BRD7/SUPT16H	15
R-HSA-168643	R-HSA-168643	Nucleotide-binding domain, leucine rich repeat containing receptor (NLR) signaling pathways	8/393	55/10654	0.000849875	0.0268242	0.0225049	TXNIP/TNFAIP3/HSP90AB1/CYLD/TAB2/BCL2/NFKB1/BIRC2	8
R-HSA-5663205	R-HSA-5663205	Infectious disease	27/393	383/10654	0.000946493	0.0289684	0.0243039	HSP90AA1/RPL39/HSPA1B/HSP90AB1/HSPA1A/RANBP2/PAK2/TAF10/CHMP4A/XPO1/POLR2A/RPS24/KPNA4/CBL/TAF7/EPS15/RNMT/MAP2K2/CANX/VPS4B/CALM1/TPR/CCNT1/RPS11/POLR2B/CUL5/SUPT16H	27
R-HSA-68884	R-HSA-68884	Mitotic Telophase/Cytokinesis	4/393	13/10654	0.00100016	0.0297105	0.0249265	NIPBL/RAD21/STAG2/SMC3	4
R-HSA-6802957	R-HSA-6802957	Oncogenic MAPK signaling	9/393	71/10654	0.00113429	0.0314545	0.0263896	ZC3HAV1/IQGAP1/APBB1IP/AKAP9/TLN1/MAP2K2/AP3B1/FXR1/CALM1	9
R-HSA-2559585	R-HSA-2559585	Oncogene Induced Senescence	6/393	33/10654	0.00115229	0.0314545	0.0263896	ETS1/TNRC6B/MDM4/CDK6/TNRC6C/TNRC6A	6
R-HSA-2871809	R-HSA-2871809	FCERI mediated Ca+2 mobilization	6/393	33/10654	0.00115229	0.0314545	0.0263896	LAT/NFATC3/PPP3CA/LCP2/SOS1/CALM1	6
R-HSA-72187	R-HSA-72187	mRNA 3'-end processing	8/393	58/10654	0.0012153	0.0323014	0.0271002	SRSF7/SRRM1/ZC3H11A/PCF11/DDX39B/SRSF11/SRSF6/THOC2	8
R-HSA-450531	R-HSA-450531	Regulation of mRNA stability by proteins that bind AU-rich elements	10/393	88/10654	0.00144158	0.0363549	0.030501	SET/HSPA1B/YWHAZ/ZFP36L1/HSPA1A/HNRNPD/XPO1/EXOSC6/XRN1/DCP2	10
R-HSA-202403	R-HSA-202403	TCR signaling	12/393	119/10654	0.00144591	0.0363549	0.030501	PTPRC/LAT/PAK2/CD3G/PIK3R1/PTPN22/PAG1/LCP2/TAB2/PTEN/NFKB1/MALT1	12
R-HSA-3371556	R-HSA-3371556	Cellular response to heat stress	10/393	89/10654	0.00157201	0.0363549	0.030501	HSP90AA1/HSPA1B/ATM/HSP90AB1/HSPH1/HSPA1A/RANBP2/EP300/TPR/DNAJB1	10
R-HSA-5687128	R-HSA-5687128	MAPK6/MAPK4 signaling	10/393	89/10654	0.00157201	0.0363549	0.030501	JUN/CDC42/TNRC6B/PAK2/XPO1/PRKACB/CDC14A/TNRC6C/DNAJB1/TNRC6A	10
R-HSA-5627123	R-HSA-5627123	RHO GTPases activate PAKs	5/393	24/10654	0.00158378	0.0363549	0.030501	CDC42/PPP1CB/PAK2/MYH9/CALM1	5
R-HSA-9634638	R-HSA-9634638	Estrogen-dependent nuclear events downstream of ESR-membrane signaling	5/393	24/10654	0.00158378	0.0363549	0.030501	FOS/XPO1/BCL2/UHMK1/CDKN1B	5
R-HSA-159236	R-HSA-159236	Transport of Mature mRNA derived from an Intron-Containing Transcript	9/393	75/10654	0.00168088	0.0377265	0.0316517	SRSF7/SRRM1/RANBP2/ZC3H11A/DDX39B/SRSF11/SRSF6/THOC2/TPR	9
R-HSA-449147	R-HSA-449147	Signaling by Interleukins	30/393	461/10654	0.00178876	0.0378893	0.0317883	HSP90AA1/FOS/IL7R/JUN/TNF/YWHAZ/CDC42/RPS6KA3/CA1/HNRNPA2B1/JAK1/PDCD4/HSP90B1/PAK2/LCP1/PIK3R1/CBL/CAPZA1/SOS1/RORA/CANX/TAB2/BCL2/HIF1A/NFKB1/DUSP6/ZEB1/MCL1/IFNG/CCL20	30
R-HSA-5637810	R-HSA-5637810	Constitutive Signaling by EGFRvIII	4/393	15/10654	0.00180068	0.0378893	0.0317883	HSP90AA1/PIK3R1/CBL/SOS1	4
R-HSA-5637812	R-HSA-5637812	Signaling by EGFRvIII in Cancer	4/393	15/10654	0.00180068	0.0378893	0.0317883	HSP90AA1/PIK3R1/CBL/SOS1	4
R-HSA-8986944	R-HSA-8986944	Transcriptional Regulation by MECP2	8/393	62/10654	0.00188619	0.0388785	0.0326183	TBL1XR1/TNRC6B/SLC2A3/TNRC6C/PTPN1/PTEN/CALM1/TNRC6A	8
R-HSA-177929	R-HSA-177929	Signaling by EGFR	7/393	49/10654	0.00198409	0.0400787	0.0336252	CDC42/PIK3R1/CBL/PAG1/EPS15/SOS1/SPRY1	7
R-HSA-6785807	R-HSA-6785807	Interleukin-4 and Interleukin-13 signaling	11/393	108/10654	0.00208146	0.0412211	0.0345836	HSP90AA1/FOS/TNF/JAK1/HSP90B1/PIK3R1/RORA/BCL2/HIF1A/ZEB1/MCL1	11
R-HSA-9029569	R-HSA-9029569	NR1H3 & NR1H2 regulate gene expression linked to cholesterol transport and efflux	6/393	37/10654	0.00213614	0.0414905	0.0348096	TBL1XR1/ARL4C/TNRC6B/EP300/TNRC6C/TNRC6A	6
R-HSA-381119	R-HSA-381119	Unfolded Protein Response (UPR)	10/393	94/10654	0.00237542	0.0452674	0.0379783	TSPYL2/HSP90B1/CREBRF/EXOSC6/ERN1/TLN1/DCP2/SEC31A/EIF2S3/ATF3	10
R-HSA-111465	R-HSA-111465	Apoptotic cleavage of cellular proteins	6/393	38/10654	0.00245925	0.0459971	0.0385906	SPTAN1/ROCK1/APC/SATB1/STK24/BIRC2	6
R-HSA-6796648	R-HSA-6796648	TP53 Regulates Transcription of DNA Repair Genes	8/393	65/10654	0.00255847	0.0469828	0.0394175	FOS/JUN/ATM/CDK12/POLR2A/CCNT1/POLR2B/SUPT16H	8
R-HSA-354192	R-HSA-354192	Integrin alphaIIb beta3 signaling	5/393	27/10654	0.00274687	0.0486727	0.0408353	RASGRP1/APBB1IP/TLN1/SOS1/PTPN1	5
R-HSA-9006921	R-HSA-9006921	Integrin signaling	5/393	27/10654	0.00274687	0.0486727	0.0408353	RASGRP1/APBB1IP/TLN1/SOS1/PTPN1	5

## Sheet: Bcell DOWN onestep_collagenase
Supplementary table 4a B cell pathways downregulated in one-step collagenase versus two-step collagenase protocol
	ID	Description	GeneRatio	BgRatio	pvalue	p.adjust	qvalue	geneID	Count
R-HSA-156827	R-HSA-156827	L13a-mediated translational silencing of Ceruloplasmin expression	25/67	111/10654	1.85051e-33	4.07112e-31	3.27248e-31	RPL3/RPL31/RPL21/RPL13A/RPL7/RPS6/RPL4/RPS5/RPS2/RPL15/RPL36A/RPL8/RPS27/EIF3L/RPL17/RPL41/RPL27A/RPLP0/RPS26/RPLP2/EIF3F/EIF3H/PABPC1/EIF3D/RPS21	25
R-HSA-72689	R-HSA-72689	Formation of a pool of free 40S subunits	24/67	101/10654	1.04937e-32	6.95383e-31	5.58968e-31	RPL3/RPL31/RPL21/RPL13A/RPL7/RPS6/RPL4/RPS5/RPS2/RPL15/RPL36A/RPL8/RPS27/EIF3L/RPL17/RPL41/RPL27A/RPLP0/RPS26/RPLP2/EIF3F/EIF3H/EIF3D/RPS21	24
R-HSA-72613	R-HSA-72613	Eukaryotic Translation Initiation	25/67	119/10654	1.26433e-32	6.95383e-31	5.58968e-31	RPL3/RPL31/RPL21/RPL13A/RPL7/RPS6/RPL4/RPS5/RPS2/RPL15/RPL36A/RPL8/RPS27/EIF3L/RPL17/RPL41/RPL27A/RPLP0/RPS26/RPLP2/EIF3F/EIF3H/PABPC1/EIF3D/RPS21	25
R-HSA-72737	R-HSA-72737	Cap-dependent Translation Initiation	25/67	119/10654	1.26433e-32	6.95383e-31	5.58968e-31	RPL3/RPL31/RPL21/RPL13A/RPL7/RPS6/RPL4/RPS5/RPS2/RPL15/RPL36A/RPL8/RPS27/EIF3L/RPL17/RPL41/RPL27A/RPLP0/RPS26/RPLP2/EIF3F/EIF3H/PABPC1/EIF3D/RPS21	25
R-HSA-72706	R-HSA-72706	GTP hydrolysis and joining of the 60S ribosomal subunit	24/67	112/10654	1.648e-31	7.25118e-30	5.8287e-30	RPL3/RPL31/RPL21/RPL13A/RPL7/RPS6/RPL4/RPS5/RPS2/RPL15/RPL36A/RPL8/RPS27/EIF3L/RPL17/RPL41/RPL27A/RPLP0/RPS26/RPLP2/EIF3F/EIF3H/EIF3D/RPS21	24
R-HSA-156842	R-HSA-156842	Eukaryotic Translation Elongation	22/67	93/10654	7.00887e-30	2.56992e-28	2.06577e-28	RPL3/RPL31/RPL21/RPL13A/RPL7/RPS6/RPL4/RPS5/RPS2/RPL15/RPL36A/RPL8/RPS27/EEF2/RPL17/EEF1D/RPL41/RPL27A/RPLP0/RPS26/RPLP2/RPS21	22
R-HSA-156902	R-HSA-156902	Peptide chain elongation	21/67	89/10654	1.75602e-28	5.51893e-27	4.43627e-27	RPL3/RPL31/RPL21/RPL13A/RPL7/RPS6/RPL4/RPS5/RPS2/RPL15/RPL36A/RPL8/RPS27/EEF2/RPL17/RPL41/RPL27A/RPLP0/RPS26/RPLP2/RPS21	21
R-HSA-975956	R-HSA-975956	Nonsense Mediated Decay (NMD) independent of the Exon Junction Complex (EJC)	21/67	95/10654	8.03524e-28	2.20969e-26	1.77621e-26	RPL3/RPL31/RPL21/RPL13A/RPL7/RPS6/RPL4/RPS5/RPS2/RPL15/RPL36A/RPL8/RPS27/RPL17/RPL41/RPL27A/RPLP0/RPS26/RPLP2/PABPC1/RPS21	21
R-HSA-72766	R-HSA-72766	Translation	28/67	291/10654	1.02175e-26	2.4976e-25	2.00764e-25	RPL3/RPL31/RPL21/RPL13A/RPL7/RPS6/RPL4/RPS5/RPS2/RPL15/RPL36A/RPL8/RPS27/EEF2/EIF3L/RPL17/EEF1D/RPL41/RPL27A/RPLP0/RPS26/RPLP2/EIF3F/MRPL23/EIF3H/PABPC1/EIF3D/RPS21	28
R-HSA-192823	R-HSA-192823	Viral mRNA Translation	20/67	89/10654	1.19754e-26	2.63458e-25	2.11775e-25	RPL3/RPL31/RPL21/RPL13A/RPL7/RPS6/RPL4/RPS5/RPS2/RPL15/RPL36A/RPL8/RPS27/RPL17/RPL41/RPL27A/RPLP0/RPS26/RPLP2/RPS21	20
R-HSA-2408557	R-HSA-2408557	Selenocysteine synthesis	20/67	93/10654	3.15837e-26	5.79034e-25	4.65444e-25	RPL3/RPL31/RPL21/RPL13A/RPL7/RPS6/RPL4/RPS5/RPS2/RPL15/RPL36A/RPL8/RPS27/RPL17/RPL41/RPL27A/RPLP0/RPS26/RPLP2/RPS21	20
R-HSA-72764	R-HSA-72764	Eukaryotic Translation Termination	20/67	93/10654	3.15837e-26	5.79034e-25	4.65444e-25	RPL3/RPL31/RPL21/RPL13A/RPL7/RPS6/RPL4/RPS5/RPS2/RPL15/RPL36A/RPL8/RPS27/RPL17/RPL41/RPL27A/RPLP0/RPS26/RPLP2/RPS21	20
R-HSA-927802	R-HSA-927802	Nonsense-Mediated Decay (NMD)	21/67	115/10654	6.36832e-26	1.00074e-24	8.0442e-25	RPL3/RPL31/RPL21/RPL13A/RPL7/RPS6/RPL4/RPS5/RPS2/RPL15/RPL36A/RPL8/RPS27/RPL17/RPL41/RPL27A/RPLP0/RPS26/RPLP2/PABPC1/RPS21	21
R-HSA-975957	R-HSA-975957	Nonsense Mediated Decay (NMD) enhanced by the Exon Junction Complex (EJC)	21/67	115/10654	6.36832e-26	1.00074e-24	8.0442e-25	RPL3/RPL31/RPL21/RPL13A/RPL7/RPS6/RPL4/RPS5/RPS2/RPL15/RPL36A/RPL8/RPS27/RPL17/RPL41/RPL27A/RPLP0/RPS26/RPLP2/PABPC1/RPS21	21
R-HSA-1799339	R-HSA-1799339	SRP-dependent cotranslational protein targeting to membrane	20/67	112/10654	1.78727e-24	2.62133e-23	2.1071e-23	RPL3/RPL31/RPL21/RPL13A/RPL7/RPS6/RPL4/RPS5/RPS2/RPL15/RPL36A/RPL8/RPS27/RPL17/RPL41/RPL27A/RPLP0/RPS26/RPLP2/RPS21	20
R-HSA-2408522	R-HSA-2408522	Selenoamino acid metabolism	20/67	118/10654	5.45404e-24	7.4993e-23	6.02815e-23	RPL3/RPL31/RPL21/RPL13A/RPL7/RPS6/RPL4/RPS5/RPS2/RPL15/RPL36A/RPL8/RPS27/RPL17/RPL41/RPL27A/RPLP0/RPS26/RPLP2/RPS21	20
R-HSA-168254	R-HSA-168254	Influenza Infection	21/67	155/10654	4.81359e-23	6.22936e-22	5.00733e-22	RPL3/RPL31/RPL21/RPL13A/RPL7/RPS6/SLC25A6/RPL4/RPS5/RPS2/RPL15/RPL36A/RPL8/RPS27/RPL17/RPL41/RPL27A/RPLP0/RPS26/RPLP2/RPS21	21
R-HSA-168273	R-HSA-168273	Influenza Viral RNA Transcription and Replication	20/67	134/10654	8.03365e-23	9.81891e-22	7.89271e-22	RPL3/RPL31/RPL21/RPL13A/RPL7/RPS6/RPL4/RPS5/RPS2/RPL15/RPL36A/RPL8/RPS27/RPL17/RPL41/RPL27A/RPLP0/RPS26/RPLP2/RPS21	20
R-HSA-168255	R-HSA-168255	Influenza Life Cycle	20/67	144/10654	3.62089e-22	4.19261e-21	3.37014e-21	RPL3/RPL31/RPL21/RPL13A/RPL7/RPS6/RPL4/RPS5/RPS2/RPL15/RPL36A/RPL8/RPS27/RPL17/RPL41/RPL27A/RPLP0/RPS26/RPLP2/RPS21	20
R-HSA-9010553	R-HSA-9010553	Regulation of expression of SLITs and ROBOs	21/67	171/10654	4.06914e-22	4.47605e-21	3.59798e-21	RPL3/RPL31/RPL21/RPL13A/RPL7/RPS6/RPL4/RPS5/RPS2/RPL15/RPL36A/RPL8/RPS27/RPL17/RPL41/RPL27A/RPLP0/RPS26/RPLP2/PABPC1/RPS21	21
R-HSA-376176	R-HSA-376176	Signaling by ROBO receptors	22/67	218/10654	2.87957e-21	3.01669e-20	2.4249e-20	RPL3/RPL31/RPL21/RPL13A/RPL7/RPS6/RPL4/RPS5/RPS2/RPL15/RPL36A/RPL8/RPS27/RPL17/PFN1/RPL41/RPL27A/RPLP0/RPS26/RPLP2/PABPC1/RPS21	22
R-HSA-6791226	R-HSA-6791226	Major pathway of rRNA processing in the nucleolus and cytosol	20/67	185/10654	6.26947e-20	6.26947e-19	5.03957e-19	RPL3/RPL31/RPL21/RPL13A/RPL7/RPS6/RPL4/RPS5/RPS2/RPL15/RPL36A/RPL8/RPS27/RPL17/RPL41/RPL27A/RPLP0/RPS26/RPLP2/RPS21	20
R-HSA-8868773	R-HSA-8868773	rRNA processing in the nucleus and cytosol	20/67	195/10654	1.82175e-19	1.74254e-18	1.4007e-18	RPL3/RPL31/RPL21/RPL13A/RPL7/RPS6/RPL4/RPS5/RPS2/RPL15/RPL36A/RPL8/RPS27/RPL17/RPL41/RPL27A/RPLP0/RPS26/RPLP2/RPS21	20
R-HSA-72312	R-HSA-72312	rRNA processing	20/67	205/10654	4.9932e-19	4.5771e-18	3.6792e-18	RPL3/RPL31/RPL21/RPL13A/RPL7/RPS6/RPL4/RPS5/RPS2/RPL15/RPL36A/RPL8/RPS27/RPL17/RPL41/RPL27A/RPLP0/RPS26/RPLP2/RPS21	20
R-HSA-5663205	R-HSA-5663205	Infectious disease	23/67	383/10654	3.91257e-17	3.44306e-16	2.76763e-16	RPL3/RPL31/RPL21/RPL13A/RPL7/RPS6/SLC25A6/RPL4/RPS5/RPS2/RPL15/RPL36A/B2M/RPL8/RPS27/EEF2/RPL17/RPL41/RPL27A/RPLP0/RPS26/RPLP2/RPS21	23
R-HSA-71291	R-HSA-71291	Metabolism of amino acids and derivatives	21/67	372/10654	4.32046e-15	3.65578e-14	2.93862e-14	RPL3/RPL31/RPL21/RPL13A/RPL7/RPS6/RPL4/RPS5/RPS2/RPL15/RPL36A/RPL8/RPS27/RPL17/RPL41/RPL27A/OAZ1/RPLP0/RPS26/RPLP2/RPS21	21
R-HSA-72649	R-HSA-72649	Translation initiation complex formation	1967-11-01	58/10654	4.65826e-14	3.79562e-13	3.05102e-13	RPS6/RPS5/RPS2/RPS27/EIF3L/RPS26/EIF3F/EIF3H/PABPC1/EIF3D/RPS21	11
R-HSA-72662	R-HSA-72662	Activation of the mRNA upon binding of the cap-binding complex and eIFs, and subsequent binding to 43S	1967-11-01	59/10654	5.69809e-14	4.47707e-13	3.5988e-13	RPS6/RPS5/RPS2/RPS27/EIF3L/RPS26/EIF3F/EIF3H/PABPC1/EIF3D/RPS21	11
R-HSA-72695	R-HSA-72695	Formation of the ternary complex, and subsequently, the 43S complex	1967-10-01	51/10654	5.01639e-13	3.80554e-12	3.059e-12	RPS6/RPS5/RPS2/RPS27/EIF3L/RPS26/EIF3F/EIF3H/EIF3D/RPS21	10
R-HSA-72702	R-HSA-72702	Ribosomal scanning and start codon recognition	1967-10-01	58/10654	1.97958e-12	1.45169e-11	1.16691e-11	RPS6/RPS5/RPS2/RPS27/EIF3L/RPS26/EIF3F/EIF3H/EIF3D/RPS21	10
R-HSA-1236977	R-HSA-1236977	Endosomal/Vacuolar pathway	1967-04-01	11/10654	4.56041e-07	3.23642e-06	2.60153e-06	B2M/HLA-C/HLA-B/HLA-A	4
R-HSA-877300	R-HSA-877300	Interferon gamma signaling	1967-07-01	92/10654	1.6221e-06	1.1152e-05	8.96426e-06	B2M/HLA-C/SOCS3/HLA-B/HLA-A/HLA-DPB1/HLA-DRB5	7
R-HSA-983170	R-HSA-983170	Antigen Presentation: Folding, assembly and peptide loading of class I MHC	1967-04-01	25/10654	1.63601e-05	0.000109067	8.76714e-05	B2M/HLA-C/HLA-B/HLA-A	4
R-HSA-913531	R-HSA-913531	Interferon Signaling	1967-07-01	199/10654	0.000240497	0.00155616	0.00125088	B2M/HLA-C/SOCS3/HLA-B/HLA-A/HLA-DPB1/HLA-DRB5	7
R-HSA-909733	R-HSA-909733	Interferon alpha/beta signaling	1967-04-01	69/10654	0.000908454	0.00571028	0.00459008	HLA-C/SOCS3/HLA-B/HLA-A	4
R-HSA-1236974	R-HSA-1236974	ER-Phagosome pathway	1967-04-01	83/10654	0.00180809	0.0110494	0.00888183	B2M/HLA-C/HLA-B/HLA-A	4
R-HSA-381119	R-HSA-381119	Unfolded Protein Response (UPR)	1967-04-01	94/10654	0.00284959	0.0169435	0.0136196	DNAJB9/LMNA/XBP1/HERPUD1	4
R-HSA-1236975	R-HSA-1236975	Antigen processing-Cross presentation	1967-04-01	99/10654	0.00343614	0.0198935	0.0159909	B2M/HLA-C/HLA-B/HLA-A	4
R-HSA-381038	R-HSA-381038	XBP1(S) activates chaperone genes	1967-03-01	50/10654	0.00377286	0.0212828	0.0171077	DNAJB9/LMNA/XBP1	3
R-HSA-381070	R-HSA-381070	IRE1alpha activates chaperones	1967-03-01	52/10654	0.00421627	0.0231895	0.0186403	DNAJB9/LMNA/XBP1	3
R-HSA-202430	R-HSA-202430	Translocation of ZAP-70 to Immunological synapse	1967-02-01	19/10654	0.00621786	0.0318123	0.0255716	HLA-DPB1/HLA-DRB5	2
R-HSA-3000480	R-HSA-3000480	Scavenging by Class A Receptors	1967-02-01	19/10654	0.00621786	0.0318123	0.0255716	FTH1/APOE	2
R-HSA-8876725	R-HSA-8876725	Protein methylation	1967-02-01	19/10654	0.00621786	0.0318123	0.0255716	RPS2/EEF2	2
R-HSA-202427	R-HSA-202427	Phosphorylation of CD3 and TCR zeta chains	1967-02-01	22/10654	0.00829829	0.0414914	0.033352	HLA-DPB1/HLA-DRB5	2
R-HSA-389948	R-HSA-389948	PD-1 signaling	1967-02-01	23/10654	0.00905196	0.044254	0.0355726	HLA-DPB1/HLA-DRB5	2
R-HSA-198933	R-HSA-198933	Immunoregulatory interactions between a Lymphoid and a non-Lymphoid cell	1967-04-01	132/10654	0.00945334	0.0452116	0.0363424	B2M/HLA-C/HLA-B/HLA-A	4

## Sheet: Bcell UP onestep_collagenase
Supplementary table 4a T cell pathways upregulated in one-step collagenase versus two-step collagenase protocol
	ID	Description	GeneRatio	BgRatio	pvalue	p.adjust	qvalue	geneID	Count
R-HSA-72163	R-HSA-72163	mRNA Splicing - Major Pathway	37/555	183/10654	6.18609e-13	7.0707e-10	5.8019e-10	HNRNPH1/HNRNPA2B1/DDX5/SRSF7/SRRM2/FUS/HNRNPA3/HNRNPU/SF3B1/TRA2B/SF1/HNRNPUL1/SNRNP70/HNRNPD/SRSF11/U2SURP/SRRM1/HNRNPC/RBM5/SRSF5/POLR2A/PCF11/SRSF6/SRSF10/HNRNPR/DDX42/PABPN1/SNRPD3/POLR2B/DDX46/SRSF3/PRPF40A/PAPOLA/HNRNPL/CCAR1/SRSF2/SNRNP200	37
R-HSA-72172	R-HSA-72172	mRNA Splicing	37/555	191/10654	2.42609e-12	1.38651e-09	1.13771e-09	HNRNPH1/HNRNPA2B1/DDX5/SRSF7/SRRM2/FUS/HNRNPA3/HNRNPU/SF3B1/TRA2B/SF1/HNRNPUL1/SNRNP70/HNRNPD/SRSF11/U2SURP/SRRM1/HNRNPC/RBM5/SRSF5/POLR2A/PCF11/SRSF6/SRSF10/HNRNPR/DDX42/PABPN1/SNRPD3/POLR2B/DDX46/SRSF3/PRPF40A/PAPOLA/HNRNPL/CCAR1/SRSF2/SNRNP200	37
R-HSA-72203	R-HSA-72203	Processing of Capped Intron-Containing Pre-mRNA	42/555	244/10654	4.72206e-12	1.7991e-09	1.47626e-09	HNRNPH1/HNRNPA2B1/DDX5/SRSF7/SRRM2/FUS/HNRNPA3/HNRNPU/SF3B1/TRA2B/SF1/HNRNPUL1/SNRNP70/HNRNPD/ZC3H11A/SRSF11/U2SURP/SRRM1/HNRNPC/DDX39B/RBM5/RANBP2/SRSF5/TPR/POLR2A/PCF11/THOC2/SRSF6/SRSF10/HNRNPR/DDX42/PABPN1/SNRPD3/POLR2B/DDX46/SRSF3/PRPF40A/PAPOLA/HNRNPL/CCAR1/SRSF2/SNRNP200	42
R-HSA-168254	R-HSA-168254	Influenza Infection	30/555	155/10654	3.09697e-10	8.8496e-08	7.26158e-08	HSP90AA1/RPS24/RPSA/RPL39/HSPA1B/RPS11/RPL24/HSPA1A/RPL7A/RPL18/RPL30/RPL28/RPL37/RPS16/RPS27L/RPLP1/CALR/RPL22/CANX/RANBP2/DNAJC3/KPNA4/TPR/XPO1/POLR2A/RPL23/RPL22L1/CLTC/PABPN1/POLR2B	30
R-HSA-168255	R-HSA-168255	Influenza Life Cycle	28/555	144/10654	1.09348e-09	2.4997e-07	2.05114e-07	HSP90AA1/RPS24/RPSA/RPL39/HSPA1B/RPS11/RPL24/HSPA1A/RPL7A/RPL18/RPL30/RPL28/RPL37/RPS16/RPS27L/RPLP1/CALR/RPL22/CANX/RANBP2/DNAJC3/TPR/XPO1/POLR2A/RPL23/RPL22L1/CLTC/POLR2B	28
R-HSA-5663205	R-HSA-5663205	Infectious disease	50/555	383/10654	1.34356e-09	2.55948e-07	2.10019e-07	HSP90AA1/HSP90AB1/RPS24/RPSA/RPL39/HSPA1B/RPS11/RPL24/HSPA1A/RPL7A/RPL18/RPL30/RPL28/RPL37/RPS16/RPS27L/TAF10/RPLP1/CALM1/CHMP4A/TCEA1/CCNT2/TAF7/CALR/RNMT/RPL22/CANX/RANBP2/DNAJC3/KPNA4/TPR/GTF2A1/XPO1/MAP2K2/PAK2/POLR2A/DOCK2/RPL23/EPS15/RPL22L1/CLTC/PDCD6IP/GRB2/CUL5/PABPN1/POLR2B/SKP1/PSMC6/XRCC5/UBC	50
R-HSA-72706	R-HSA-72706	GTP hydrolysis and joining of the 60S ribosomal subunit	24/555	112/10654	2.24526e-09	3.6662e-07	3.00832e-07	EIF4A1/RPS24/RPSA/RPL39/RPS11/RPL24/RPL7A/RPL18/RPL30/RPL28/RPL37/RPS16/RPS27L/EIF3A/RPLP1/RPL22/EIF1AX/RPL23/RPL22L1/EIF4A2/EIF2S3/EIF5B/EIF4B/EIF3J	24
R-HSA-72613	R-HSA-72613	Eukaryotic Translation Initiation	24/555	119/10654	8.07105e-09	1.02502e-06	8.41089e-07	EIF4A1/RPS24/RPSA/RPL39/RPS11/RPL24/RPL7A/RPL18/RPL30/RPL28/RPL37/RPS16/RPS27L/EIF3A/RPLP1/RPL22/EIF1AX/RPL23/RPL22L1/EIF4A2/EIF2S3/EIF5B/EIF4B/EIF3J	24
R-HSA-72737	R-HSA-72737	Cap-dependent Translation Initiation	24/555	119/10654	8.07105e-09	1.02502e-06	8.41089e-07	EIF4A1/RPS24/RPSA/RPL39/RPS11/RPL24/RPL7A/RPL18/RPL30/RPL28/RPL37/RPS16/RPS27L/EIF3A/RPLP1/RPL22/EIF1AX/RPL23/RPL22L1/EIF4A2/EIF2S3/EIF5B/EIF4B/EIF3J	24
R-HSA-156827	R-HSA-156827	L13a-mediated translational silencing of Ceruloplasmin expression	23/555	111/10654	9.62782e-09	1.10046e-06	9.02988e-07	EIF4A1/RPS24/RPSA/RPL39/RPS11/RPL24/RPL7A/RPL18/RPL30/RPL28/RPL37/RPS16/RPS27L/EIF3A/RPLP1/RPL22/EIF1AX/RPL23/RPL22L1/EIF4A2/EIF2S3/EIF4B/EIF3J	23
R-HSA-1799339	R-HSA-1799339	SRP-dependent cotranslational protein targeting to membrane	23/555	112/10654	1.15357e-08	1.19866e-06	9.83567e-07	RPS24/RPSA/RPL39/SEC61B/RPS11/RPL24/RPL7A/SPCS3/RPL18/RPL30/RPL28/RPL37/RPS16/RPS27L/SPCS1/RPLP1/SRP54/RPL22/RPL23/SEC61G/RPL22L1/SEC11A/SSR4	23
R-HSA-446203	R-HSA-446203	Asparagine N-linked glycosylation	40/555	304/10654	5.17835e-08	4.92057e-06	4.0376e-06	GOLGB1/EDEM3/ANKRD28/SEC31A/SEL1L/SEC24D/LMAN1/MANEA/PMM2/MAN1A2/MIA3/ARFGAP3/TUBB4B/CALR/CANX/SPTAN1/COPA/FUT8/MAN2A1/TRAPPC10/MAN1A1/ARCN1/NGLY1/NEU1/CAPZA1/EDEM1/SAR1B/SCFD1/CD55/RNF103/PPP6R3/DYNC1LI2/PGM3/GFPT1/CTSZ/ST8SIA4/USO1/ST6GAL1/UBC/SYVN1	40
R-HSA-381119	R-HSA-381119	Unfolded Protein Response (UPR)	20/555	94/10654	5.59645e-08	4.92057e-06	4.0376e-06	HSP90B1/ERN1/SEC31A/CREB3L2/FKBP14/CREBRF/ATF3/TSPYL2/CALR/DNAJC3/MBTPS1/EIF2AK3/CEBPB/EDEM1/GFPT1/HYOU1/EIF2S3/ADD1/TLN1/SYVN1	20
R-HSA-72689	R-HSA-72689	Formation of a pool of free 40S subunits	19/555	101/10654	9.10725e-07	7.43542e-05	6.10118e-05	RPS24/RPSA/RPL39/RPS11/RPL24/RPL7A/RPL18/RPL30/RPL28/RPL37/RPS16/RPS27L/EIF3A/RPLP1/RPL22/EIF1AX/RPL23/RPL22L1/EIF3J	19
R-HSA-168273	R-HSA-168273	Influenza Viral RNA Transcription and Replication	22/555	134/10654	1.45082e-06	0.000110552	9.07144e-05	HSP90AA1/RPS24/RPSA/RPL39/RPS11/RPL24/RPL7A/RPL18/RPL30/RPL28/RPL37/RPS16/RPS27L/RPLP1/RPL22/RANBP2/DNAJC3/TPR/POLR2A/RPL23/RPL22L1/POLR2B	22
R-HSA-3371568	R-HSA-3371568	Attenuation phase	7/555	14/10654	2.49786e-06	0.000178441	0.00014642	HSP90AA1/HSP90AB1/HSPA1B/HSPA1A/DNAJB1/EP300/PTGES3	7
R-HSA-192823	R-HSA-192823	Viral mRNA Translation	17/555	89/10654	2.73709e-06	0.000184029	0.000151006	RPS24/RPSA/RPL39/RPS11/RPL24/RPL7A/RPL18/RPL30/RPL28/RPL37/RPS16/RPS27L/RPLP1/RPL22/DNAJC3/RPL23/RPL22L1	17
R-HSA-948021	R-HSA-948021	Transport to the Golgi and subsequent modification	26/555	185/10654	3.45457e-06	0.000219365	0.000180001	GOLGB1/ANKRD28/SEC31A/SEC24D/LMAN1/MANEA/MAN1A2/MIA3/ARFGAP3/TUBB4B/SPTAN1/COPA/FUT8/MAN2A1/TRAPPC10/MAN1A1/ARCN1/CAPZA1/SAR1B/SCFD1/CD55/PPP6R3/DYNC1LI2/CTSZ/USO1/ST6GAL1	26
R-HSA-8939211	R-HSA-8939211	ESR-mediated signaling	29/555	223/10654	4.65333e-06	0.000279935	0.000229702	JUND/HSP90AA1/FOSB/FOS/JUN/DDX5/HSP90AB1/NCOA3/TNRC6B/HSPB1/ZNF217/EP300/CALM1/GTF2A1/XPO1/STAG1/POLR2A/CDKN1B/BCL2/ZDHHC21/RAD21/TNRC6A/AGO3/YY1/FOXO3/ESR2/PTGES3/GNAI2/POLR2B	29
R-HSA-2408557	R-HSA-2408557	Selenocysteine synthesis	17/555	93/10654	5.12896e-06	0.000290098	0.000238042	RPS24/RPSA/RPL39/RPS11/RPL24/RPL7A/RPL18/RPL30/RPL28/RPL37/RPS16/RPS27L/RPLP1/RPL22/RPL23/RPL22L1/SECISBP2	17
R-HSA-447115	R-HSA-447115	Interleukin-12 family signaling	13/555	57/10654	5.32989e-06	0.000290098	0.000238042	HNRNPA2B1/CA1/PDCD4/CDC42/CANX/PAK2/JAK1/CAPZA1/STAT3/IL6ST/HSPA9/SOD2/LCP1	13
R-HSA-72187	R-HSA-72187	mRNA 3'-end processing	13/555	58/10654	6.54765e-06	0.00034018	0.000279137	SRSF7/ZC3H11A/SRSF11/SRRM1/DDX39B/SRSF5/PCF11/THOC2/SRSF6/PABPN1/SRSF3/PAPOLA/SRSF2	13
R-HSA-73856	R-HSA-73856	RNA Polymerase II Transcription Termination	14/555	67/10654	6.9679e-06	0.000346275	0.000284137	SRSF7/ZC3H11A/SRSF11/SRRM1/DDX39B/SRSF5/PCF11/THOC2/SRSF6/PABPN1/SNRPD3/SRSF3/PAPOLA/SRSF2	14
R-HSA-156902	R-HSA-156902	Peptide chain elongation	16/555	89/10654	1.2094e-05	0.000575979	0.000472623	RPS24/RPSA/RPL39/RPS11/RPL24/RPL7A/RPL18/RPL30/RPL28/RPL37/RPS16/RPS27L/RPLP1/RPL22/RPL23/RPL22L1	16
R-HSA-3700989	R-HSA-3700989	Transcriptional Regulation by TP53	39/555	365/10654	1.46504e-05	0.000669814	0.00054962	FOS/JUN/GLS/ATM/MDM4/TP53INP1/TNRC6B/YWHAZ/PRDM1/BTG2/TAF10/EP300/CDK12/PRDX1/TCEA1/CCNT2/TXN/TAF7/CNOT6L/PPP2R5C/HIPK2/MDM2/POLR2A/CDKN1B/RICTOR/USP7/YWHAE/SESN1/TNRC6A/KAT6A/AGO3/CASP10/POLR2B/RBBP4/CNOT4/CHD4/SGK1/UBC/CNOT1	39
R-HSA-156842	R-HSA-156842	Eukaryotic Translation Elongation	16/555	93/10654	2.15013e-05	0.000910223	0.000746888	RPS24/RPSA/RPL39/RPS11/RPL24/RPL7A/RPL18/RPL30/RPL28/RPL37/RPS16/RPS27L/RPLP1/RPL22/RPL23/RPL22L1	16
R-HSA-72764	R-HSA-72764	Eukaryotic Translation Termination	16/555	93/10654	2.15013e-05	0.000910223	0.000746888	RPS24/RPSA/RPL39/RPS11/RPL24/RPL7A/RPL18/RPL30/RPL28/RPL37/RPS16/RPS27L/RPLP1/RPL22/RPL23/RPL22L1	16
R-HSA-975956	R-HSA-975956	Nonsense Mediated Decay (NMD) independent of the Exon Junction Complex (EJC)	16/555	95/10654	2.8287e-05	0.00115471	0.000947507	RPS24/RPSA/RPL39/RPS11/RPL24/RPL7A/RPL18/RPL30/RPL28/RPL37/RPS16/RPS27L/RPLP1/RPL22/RPL23/RPL22L1	16
R-HSA-9018519	R-HSA-9018519	Estrogen-dependent gene expression	21/555	150/10654	3.16985e-05	0.00124934	0.00102516	JUND/HSP90AA1/FOSB/FOS/JUN/DDX5/HSP90AB1/NCOA3/TNRC6B/ZNF217/EP300/GTF2A1/STAG1/POLR2A/BCL2/RAD21/TNRC6A/AGO3/YY1/PTGES3/POLR2B	21
R-HSA-901042	R-HSA-901042	Calnexin/calreticulin cycle	8/555	26/10654	3.4947e-05	0.00124934	0.00102516	EDEM3/SEL1L/CALR/CANX/EDEM1/RNF103/UBC/SYVN1	8
R-HSA-72649	R-HSA-72649	Translation initiation complex formation	12/555	58/10654	3.49773e-05	0.00124934	0.00102516	EIF4A1/RPS24/RPSA/RPS11/RPS16/RPS27L/EIF3A/EIF1AX/EIF4A2/EIF2S3/EIF4B/EIF3J	12
R-HSA-72702	R-HSA-72702	Ribosomal scanning and start codon recognition	12/555	58/10654	3.49773e-05	0.00124934	0.00102516	EIF4A1/RPS24/RPSA/RPS11/RPS16/RPS27L/EIF3A/EIF1AX/EIF4A2/EIF2S3/EIF4B/EIF3J	12
R-HSA-72662	R-HSA-72662	Activation of the mRNA upon binding of the cap-binding complex and eIFs, and subsequent binding to 43S	12/555	59/10654	4.18639e-05	0.00145001	0.00118982	EIF4A1/RPS24/RPSA/RPS11/RPS16/RPS27L/EIF3A/EIF1AX/EIF4A2/EIF2S3/EIF4B/EIF3J	12
R-HSA-532668	R-HSA-532668	N-glycan trimming in the ER and Calnexin/Calreticulin cycle	9/555	35/10654	5.52498e-05	0.00185737	0.00152407	EDEM3/SEL1L/CALR/CANX/NGLY1/EDEM1/RNF103/UBC/SYVN1	9
R-HSA-381070	R-HSA-381070	IRE1alpha activates chaperones	11/555	52/10654	5.95931e-05	0.00191432	0.00157081	ERN1/SEC31A/FKBP14/TSPYL2/DNAJC3/EDEM1/GFPT1/HYOU1/ADD1/TLN1/SYVN1	11
R-HSA-5683057	R-HSA-5683057	MAPK family signaling cascades	32/555	294/10654	6.02936e-05	0.00191432	0.00157081	JUN/NCOA3/TNRC6B/HSPB1/RASGRP3/DLG1/DNAJB1/CALM1/CDC42/SPTAN1/PPP2R5C/RAPGEF2/XPO1/MAP2K2/PAK2/JAK1/CUL3/SOS1/IQGAP1/RASA2/DUSP1/TNRC6A/AGO3/GRB2/FOXO3/NF1/IL6ST/CSF2RB/TLN1/PSMC6/UBC/ACTG1	32
R-HSA-5663202	R-HSA-5663202	Diseases of signal transduction	38/555	377/10654	6.82803e-05	0.00210931	0.0017308	HSP90AA1/AKAP9/FBXW7/TBL1XR1/SEL1L/CSNK1A1/EP300/CALM1/QKI/MIB1/PPP2R5C/MAP2K2/MDM2/GAB1/POLR2A/CDKN1B/RICTOR/SOS1/IQGAP1/GRB2/FOXO3/ESR2/NF1/STAT3/FGFR1OP2/HDAC9/ZMYM2/CUX1/POLR2B/SKP1/TLN1/FXR1/PSMC6/UBC/ACTG1/SYVN1/RBPJ/LRRFIP1	38
R-HSA-8953897	R-HSA-8953897	Cellular responses to external stimuli	46/555	493/10654	8.04438e-05	0.002402	0.00197098	HSP90AA1/FOS/JUN/HSP90AB1/HSPH1/ATM/MDM4/HSPA1B/PHC3/HSPA1A/TNRC6B/DNAJB1/EP300/PRDX1/AQP8/TXN/MT1G/TUBB4B/ETS1/VEGFA/RANBP2/TPR/CDK6/MDM2/CEBPB/CDKN1B/SUZ12/YWHAE/SESN1/TNRC6A/AGO3/CAPZA1/STAT3/DYNC1LI2/PTGES3/CCS/RBBP4/DNAJA1/NR3C1/HSPA9/KDM6B/PSMC6/UBC/MAPKAPK2/SOD2/ITFG2	46
R-HSA-2262752	R-HSA-2262752	Cellular responses to stress	45/555	479/10654	8.19582e-05	0.002402	0.00197098	HSP90AA1/FOS/JUN/HSP90AB1/HSPH1/ATM/MDM4/HSPA1B/PHC3/HSPA1A/TNRC6B/DNAJB1/EP300/PRDX1/AQP8/TXN/TUBB4B/ETS1/VEGFA/RANBP2/TPR/CDK6/MDM2/CEBPB/CDKN1B/SUZ12/YWHAE/SESN1/TNRC6A/AGO3/CAPZA1/STAT3/DYNC1LI2/PTGES3/CCS/RBBP4/DNAJA1/NR3C1/HSPA9/KDM6B/PSMC6/UBC/MAPKAPK2/SOD2/ITFG2	45
R-HSA-6806003	R-HSA-6806003	Regulation of TP53 Expression and Degradation	9/555	37/10654	8.86683e-05	0.00243001	0.00199395	ATM/MDM4/PRDM1/PPP2R5C/MDM2/RICTOR/USP7/SGK1/UBC	9
R-HSA-927802	R-HSA-927802	Nonsense-Mediated Decay (NMD)	17/555	115/10654	8.92915e-05	0.00243001	0.00199395	RPS24/RPSA/RPL39/RPS11/RPL24/RPL7A/RPL18/RPL30/RPL28/SMG1/RPL37/RPS16/RPS27L/RPLP1/RPL22/RPL23/RPL22L1	17
R-HSA-975957	R-HSA-975957	Nonsense Mediated Decay (NMD) enhanced by the Exon Junction Complex (EJC)	17/555	115/10654	8.92915e-05	0.00243001	0.00199395	RPS24/RPSA/RPL39/RPS11/RPL24/RPL7A/RPL18/RPL30/RPL28/SMG1/RPL37/RPS16/RPS27L/RPLP1/RPL22/RPL23/RPL22L1	17
R-HSA-3371497	R-HSA-3371497	HSP90 chaperone cycle for steroid hormone receptors (SHR)	11/555	55/10654	0.000102417	0.00272239	0.00223387	HSP90AA1/HSP90AB1/HSPA1B/HSPA1A/DNAJB1/TUBB4B/CAPZA1/DYNC1LI2/PTGES3/DNAJA1/NR3C1	11
R-HSA-8950505	R-HSA-8950505	Gene and protein expression by JAK-STAT signaling after Interleukin-12 stimulation	9/555	38/10654	0.000110891	0.00288066	0.00236374	HNRNPA2B1/CA1/PDCD4/CDC42/PAK2/CAPZA1/HSPA9/SOD2/LCP1	9
R-HSA-72766	R-HSA-72766	Translation	31/555	291/10654	0.000116995	0.00297167	0.00243842	EIF4A1/RPS24/RPSA/RPL39/SEC61B/RPS11/RPL24/RPL7A/SPCS3/RPL18/RPL30/RPL28/RPL37/RPS16/RPS27L/EIF3A/SPCS1/RPLP1/SRP54/RPL22/EIF1AX/RPL23/SEC61G/RPL22L1/SEC11A/EIF4A2/EIF2S3/EIF5B/EIF4B/SSR4/EIF3J	31
R-HSA-9020591	R-HSA-9020591	Interleukin-12 signaling	10/555	47/10654	0.000122321	0.00300818	0.00246838	HNRNPA2B1/CA1/PDCD4/CDC42/PAK2/JAK1/CAPZA1/HSPA9/SOD2/LCP1	10
R-HSA-2408522	R-HSA-2408522	Selenoamino acid metabolism	17/555	118/10654	0.000123696	0.00300818	0.00246838	RPS24/RPSA/RPL39/RPS11/RPL24/RPL7A/RPL18/RPL30/RPL28/RPL37/RPS16/RPS27L/RPLP1/RPL22/RPL23/RPL22L1/SECISBP2	17
R-HSA-199977	R-HSA-199977	ER to Golgi Anterograde Transport	20/555	154/10654	0.000141301	0.00336473	0.00276095	GOLGB1/ANKRD28/SEC31A/SEC24D/LMAN1/MIA3/ARFGAP3/TUBB4B/SPTAN1/COPA/TRAPPC10/ARCN1/CAPZA1/SAR1B/SCFD1/CD55/PPP6R3/DYNC1LI2/CTSZ/USO1	20
R-HSA-3371571	R-HSA-3371571	HSF1-dependent transactivation	7/555	24/10654	0.000159496	0.00372049	0.00305287	HSP90AA1/HSP90AB1/HSPA1B/HSPA1A/DNAJB1/EP300/PTGES3	7
R-HSA-2173789	R-HSA-2173789	TGF-beta receptor signaling activates SMADs	8/555	32/10654	0.000178331	0.00407664	0.0033451	PPP1R15A/UBE2M/XPO1/PPP1CB/USP15/PMEPA1/MTMR4/UBC	8
R-HSA-3371556	R-HSA-3371556	Cellular response to heat stress	14/555	89/10654	0.000188868	0.00421415	0.00345795	HSP90AA1/HSP90AB1/HSPH1/ATM/HSPA1B/HSPA1A/DNAJB1/EP300/RANBP2/TPR/YWHAE/PTGES3/HSPA9/MAPKAPK2	14
R-HSA-9006931	R-HSA-9006931	Signaling by Nuclear Receptors	31/555	299/10654	0.00019172	0.00421415	0.00345795	JUND/HSP90AA1/FOSB/FOS/JUN/DDX5/PDK1/HSP90AB1/NCOA3/TBL1XR1/TNRC6B/HSPB1/ZNF217/EP300/CALM1/GTF2A1/XPO1/STAG1/POLR2A/CDKN1B/BCL2/ZDHHC21/RAD21/TNRC6A/AGO3/YY1/FOXO3/ESR2/PTGES3/GNAI2/POLR2B	31
R-HSA-381038	R-HSA-381038	XBP1(S) activates chaperone genes	10/555	50/10654	0.000210774	0.00440451	0.00361414	SEC31A/FKBP14/TSPYL2/DNAJC3/EDEM1/GFPT1/HYOU1/ADD1/TLN1/SYVN1	10
R-HSA-1839117	R-HSA-1839117	Signaling by cytosolic FGFR1 fusion mutants	6/555	18/10654	0.000210783	0.00440451	0.00361414	GRB2/STAT3/FGFR1OP2/ZMYM2/CUX1/LRRFIP1	6
R-HSA-3247509	R-HSA-3247509	Chromatin modifying enzymes	29/555	274/10654	0.000215794	0.00440451	0.00361414	OGT/ASH1L/KMT2A/TBL1XR1/KMT2C/KAT6B/SETD2/TAF10/EP300/ATF7IP/MORF4L2/NSD1/EPC1/KANSL1/KDM2A/ENY2/ARID2/SUZ12/KDM5A/KAT6A/ARID4B/ARID1A/SUPT20H/BRWD1/PBRM1/RBBP4/CHD4/KDM6B/KMT2E	29
R-HSA-4839726	R-HSA-4839726	Chromatin organization	29/555	274/10654	0.000215794	0.00440451	0.00361414	OGT/ASH1L/KMT2A/TBL1XR1/KMT2C/KAT6B/SETD2/TAF10/EP300/ATF7IP/MORF4L2/NSD1/EPC1/KANSL1/KDM2A/ENY2/ARID2/SUZ12/KDM5A/KAT6A/ARID4B/ARID1A/SUPT20H/BRWD1/PBRM1/RBBP4/CHD4/KDM6B/KMT2E	29
R-HSA-2559585	R-HSA-2559585	Oncogene Induced Senescence	8/555	33/10654	0.000224793	0.00450769	0.00369881	MDM4/TNRC6B/ETS1/CDK6/MDM2/TNRC6A/AGO3/UBC	8
R-HSA-449147	R-HSA-449147	Signaling by Interleukins	42/555	461/10654	0.000275603	0.00536194	0.00439976	HSP90AA1/FOS/JUN/HNRNPA2B1/HSP90B1/MEF2C/IRF4/CA1/HMGB1/YWHAZ/PDCD4/VIM/VEGFA/CDC42/CANX/MEF2A/PAK2/JAK1/BCL2/SOS1/SQSTM1/GRB2/FOXO3/CAPZA1/MCL1/STAT2/STAT3/BRWD1/IL6ST/SKP1/CSF2RB/HSPA9/PTK2B/PSMC6/UBC/MAPKAPK2/PELI1/NFKBIA/SOD2/CCL4/LCP1/CCL3	42
R-HSA-2173788	R-HSA-2173788	Downregulation of TGF-beta receptor signaling	7/555	26/10654	0.000276775	0.00536194	0.00439976	PPP1R15A/XPO1/PPP1CB/USP15/PMEPA1/MTMR4/UBC	7
R-HSA-6804757	R-HSA-6804757	Regulation of TP53 Degradation	8/555	36/10654	0.000426745	0.00812949	0.00667069	ATM/MDM4/PPP2R5C/MDM2/RICTOR/USP7/SGK1/UBC	8
R-HSA-159236	R-HSA-159236	Transport of Mature mRNA derived from an Intron-Containing Transcript	12/555	75/10654	0.000456676	0.00855707	0.00702155	SRSF7/ZC3H11A/SRSF11/SRRM1/DDX39B/RANBP2/SRSF5/TPR/THOC2/SRSF6/SRSF3/SRSF2	12
R-HSA-901032	R-HSA-901032	ER Quality Control Compartment (ERQC)	6/555	21/10654	0.000538912	0.0099351	0.0081523	EDEM3/SEL1L/EDEM1/RNF103/UBC/SYVN1	6
R-HSA-432722	R-HSA-432722	Golgi Associated Vesicle Biogenesis	10/555	56/10654	0.000551549	0.0100067	0.00821103	GOLGB1/ACBD3/CLINT1/PUM1/TFRC/PIK3C2A/CLTC/TGOLN2/TXNDC5/BLOC1S6	10
R-HSA-5655302	R-HSA-5655302	Signaling by FGFR1 in disease	8/555	38/10654	0.000629105	0.0112354	0.00921928	GAB1/SOS1/GRB2/STAT3/FGFR1OP2/ZMYM2/CUX1/LRRFIP1	8
R-HSA-5687128	R-HSA-5687128	MAPK6/MAPK4 signaling	13/555	89/10654	0.000663143	0.0116611	0.00956859	JUN/NCOA3/TNRC6B/HSPB1/DNAJB1/CDC42/XPO1/PAK2/TNRC6A/AGO3/FOXO3/PSMC6/UBC	13
R-HSA-8862803	R-HSA-8862803	Deregulated CDK5 triggers multiple neurodegenerative pathways in Alzheimer's disease models	6/555	22/10654	0.00070872	0.0120906	0.00992097	JUN/CAST/PRDX1/YWHAE/FOXO3/SOD2	6
R-HSA-8863678	R-HSA-8863678	Neurodegenerative Diseases	6/555	22/10654	0.00070872	0.0120906	0.00992097	JUN/CAST/PRDX1/YWHAE/FOXO3/SOD2	6
R-HSA-400253	R-HSA-400253	Circadian Clock	11/555	70/10654	0.000912792	0.015343	0.0125897	MEF2C/TBL1XR1/CHD9/EP300/NAMPT/BHLHE41/PPP1CB/CSNK1E/SKP1/NR3C1/UBC	11
R-HSA-72695	R-HSA-72695	Formation of the ternary complex, and subsequently, the 43S complex	9/555	51/10654	0.00113131	0.0187404	0.0153776	RPS24/RPSA/RPS11/RPS16/RPS27L/EIF3A/EIF1AX/EIF2S3/EIF3J	9
R-HSA-199992	R-HSA-199992	trans-Golgi Network Vesicle Budding	11/555	72/10654	0.00116053	0.0188772	0.0154898	GOLGB1/ACBD3/CLINT1/PUM1/TFRC/PIK3C2A/CLTC/TGOLN2/TXNDC5/CTSZ/BLOC1S6	11
R-HSA-2470946	R-HSA-2470946	Cohesin Loading onto Chromatin	4/555	10/10654	0.00118911	0.0188772	0.0154898	NIPBL/STAG1/RAD21/PDS5B	4
R-HSA-9617629	R-HSA-9617629	Regulation of FOXO transcriptional activity by acetylation	4/555	10/10654	0.00118911	0.0188772	0.0154898	TXNIP/EP300/TXN/FOXO3	4
R-HSA-3108232	R-HSA-3108232	SUMO E3 ligases SUMOylate target proteins	20/555	182/10654	0.00126066	0.0196452	0.01612	DDX17/DDX5/PHC3/EP300/HNRNPC/TOP1/SP3/RANBP2/TPR/HIPK2/STAG1/MDM2/SUZ12/RAD21/SMC5/UHRF2/TOP2B/HERC2/NR3C1/NFKBIA	20
R-HSA-72202	R-HSA-72202	Transport of Mature Transcript to Cytoplasm	12/555	84/10654	0.00129034	0.0196452	0.01612	SRSF7/ZC3H11A/SRSF11/SRRM1/DDX39B/RANBP2/SRSF5/TPR/THOC2/SRSF6/SRSF3/SRSF2	12
R-HSA-170834	R-HSA-170834	Signaling by TGF-beta Receptor Complex	11/555	73/10654	0.00130374	0.0196452	0.01612	PPP1R15A/UBE2M/CCNT2/SKIL/XPO1/TRIM33/PPP1CB/USP15/PMEPA1/MTMR4/UBC	11
R-HSA-72165	R-HSA-72165	mRNA Splicing - Minor Pathway	9/555	52/10654	0.00130624	0.0196452	0.01612	SRSF7/SF3B1/POLR2A/SRSF6/DDX42/SNRPD3/POLR2B/SRSF2/SNRNP200	9
R-HSA-1226099	R-HSA-1226099	Signaling by FGFR in disease	10/555	63/10654	0.0014276	0.0211916	0.0173889	GAB1/POLR2A/SOS1/GRB2/STAT3/FGFR1OP2/ZMYM2/CUX1/POLR2B/LRRFIP1	10
R-HSA-429947	R-HSA-429947	Deadenylation of mRNA	6/555	25/10654	0.00147219	0.0215733	0.0177021	EIF4A1/CNOT6L/EIF4A2/CNOT4/CNOT1/EIF4B	6
R-HSA-6791226	R-HSA-6791226	Major pathway of rRNA processing in the nucleolus and cytosol	20/555	185/10654	0.00153981	0.0222784	0.0182807	RPS24/RPSA/NCL/RPL39/RPS11/RPL24/RPL7A/RPL18/RPL30/RPL28/RPL37/RPS16/RPS27L/RPLP1/RIOK3/RPL22/RPL23/RPL22L1/CSNK1E/DDX21	20
R-HSA-6811438	R-HSA-6811438	Intra-Golgi traffic	8/555	44/10654	0.00173193	0.024745	0.0203046	TRIP11/MAN1A2/RAB30/MAN2A1/STX16/MAN1A1/CYTH1/CUX1	8
R-HSA-2468052	R-HSA-2468052	Establishment of Sister Chromatid Cohesion	4/555	11/10654	0.00179208	0.0249799	0.0204974	ESCO1/STAG1/RAD21/PDS5B	4
R-HSA-9020956	R-HSA-9020956	Interleukin-27 signaling	4/555	11/10654	0.00179208	0.0249799	0.0204974	CANX/JAK1/STAT3/IL6ST	4
R-HSA-2990846	R-HSA-2990846	SUMOylation	20/555	188/10654	0.00186991	0.0257507	0.0211299	DDX17/DDX5/PHC3/EP300/HNRNPC/TOP1/SP3/RANBP2/TPR/HIPK2/STAG1/MDM2/SUZ12/RAD21/SMC5/UHRF2/TOP2B/HERC2/NR3C1/NFKBIA	20
R-HSA-6811442	R-HSA-6811442	Intra-Golgi and retrograde Golgi-to-ER traffic	21/555	202/10654	0.0019389	0.0261126	0.0214268	GOLGA4/TRIP11/GCC2/MAN1A2/ARFGAP3/TUBB4B/RAB30/COPA/TMF1/MAN2A1/STX16/MAN1A1/ARCN1/CAPZA1/TGOLN2/NAA38/CYTH1/DYNC1LI2/RAB3GAP1/CUX1/PAFAH1B1	21
R-HSA-450531	R-HSA-450531	Regulation of mRNA stability by proteins that bind AU-rich elements	12/555	88/10654	0.00194188	0.0261126	0.0214268	HSPA1B/XRN1/HSPA1A/YWHAZ/SET/HSPB1/ZFP36L1/HNRNPD/XPO1/PSMC6/UBC/MAPKAPK2	12
R-HSA-9009391	R-HSA-9009391	Extra-nuclear estrogen signaling	11/555	77/10654	0.00202915	0.0269689	0.0221294	HSP90AA1/FOS/HSPB1/CALM1/XPO1/CDKN1B/BCL2/ZDHHC21/FOXO3/ESR2/GNAI2	11
R-HSA-2559580	R-HSA-2559580	Oxidative Stress Induced Senescence	15/555	125/10654	0.00209742	0.0275558	0.022611	FOS/JUN/MDM4/PHC3/TNRC6B/TXN/CDK6/MDM2/SUZ12/TNRC6A/AGO3/RBBP4/KDM6B/UBC/MAPKAPK2	15
R-HSA-429914	R-HSA-429914	Deadenylation-dependent mRNA decay	9/555	56/10654	0.002236	0.0290426	0.0238311	EIF4A1/XRN1/CNOT6L/DDX6/TTC37/EIF4A2/CNOT4/CNOT1/EIF4B	9
R-HSA-1236382	R-HSA-1236382	Constitutive Signaling by Ligand-Responsive EGFR Cancer Variants	5/555	19/10654	0.00238072	0.0299029	0.024537	HSP90AA1/GAB1/SOS1/GRB2/UBC	5
R-HSA-5637815	R-HSA-5637815	Signaling by Ligand-Responsive EGFR Variants in Cancer	5/555	19/10654	0.00238072	0.0299029	0.024537	HSP90AA1/GAB1/SOS1/GRB2/UBC	5
R-HSA-6804760	R-HSA-6804760	Regulation of TP53 Activity through Methylation	5/555	19/10654	0.00238072	0.0299029	0.024537	ATM/MDM4/EP300/MDM2/UBC	5
R-HSA-204005	R-HSA-204005	COPII-mediated vesicle transport	10/555	68/10654	0.00257325	0.0313504	0.0257247	ANKRD28/SEC31A/SEC24D/LMAN1/TRAPPC10/SAR1B/SCFD1/PPP6R3/CTSZ/USO1	10
R-HSA-3371511	R-HSA-3371511	HSF1 activation	4/555	12/10654	0.00257825	0.0313504	0.0257247	HSP90AA1/HSP90AB1/YWHAE/PTGES3	4
R-HSA-8984722	R-HSA-8984722	Interleukin-35 Signalling	4/555	12/10654	0.00257825	0.0313504	0.0257247	CANX/JAK1/STAT3/IL6ST	4
R-HSA-2122947	R-HSA-2122947	NOTCH1 Intracellular Domain Regulates Transcription	8/555	47/10654	0.00267947	0.0322382	0.0264533	FBXW7/TBL1XR1/TLE4/EP300/HDAC9/SKP1/UBC/RBPJ	8
R-HSA-975138	R-HSA-975138	TRAF6 mediated induction of NFkB and MAP kinases upon TLR7/8 or 9 activation	12/555	92/10654	0.0028415	0.0332479	0.0272818	FOS/JUN/MEF2C/HMGB1/MAP3K1/MEF2A/LY96/SKP1/UBC/MAPKAPK2/PELI1/NFKBIA	12
R-HSA-3371453	R-HSA-3371453	Regulation of HSF1-mediated heat shock response	10/555	69/10654	0.00287272	0.0332479	0.0272818	HSPH1/ATM/HSPA1B/HSPA1A/DNAJB1/RANBP2/TPR/YWHAE/HSPA9/MAPKAPK2	10
R-HSA-2559583	R-HSA-2559583	Cellular Senescence	20/555	195/10654	0.00287974	0.0332479	0.0272818	FOS/JUN/ATM/MDM4/PHC3/TNRC6B/TXN/ETS1/CDK6/MDM2/CEBPB/CDKN1B/SUZ12/TNRC6A/AGO3/STAT3/RBBP4/KDM6B/UBC/MAPKAPK2	20
R-HSA-8868773	R-HSA-8868773	rRNA processing in the nucleus and cytosol	20/555	195/10654	0.00287974	0.0332479	0.0272818	RPS24/RPSA/NCL/RPL39/RPS11/RPL24/RPL7A/RPL18/RPL30/RPL28/RPL37/RPS16/RPS27L/RPLP1/RIOK3/RPL22/RPL23/RPL22L1/CSNK1E/DDX21	20
R-HSA-168181	R-HSA-168181	Toll Like Receptor 7/8 (TLR7/8) Cascade	12/555	93/10654	0.00311249	0.0352235	0.0289029	FOS/JUN/MEF2C/HMGB1/MAP3K1/MEF2A/LY96/SKP1/UBC/MAPKAPK2/PELI1/NFKBIA	12
R-HSA-975155	R-HSA-975155	MyD88 dependent cascade initiated on endosome	12/555	93/10654	0.00311249	0.0352235	0.0289029	FOS/JUN/MEF2C/HMGB1/MAP3K1/MEF2A/LY96/SKP1/UBC/MAPKAPK2/PELI1/NFKBIA	12
R-HSA-983169	R-HSA-983169	Class I MHC mediated antigen processing & presentation	32/555	371/10654	0.00342891	0.038424	0.031529	FBXW7/SEC61B/SEC31A/SEC24D/WSB1/PJA2/RNF19A/UBE2M/LTN1/CALR/CANX/UBE2H/UBR2/UFL1/LNPEP/UBE2G2/CUL3/SEC61G/HERC4/LY96/UBE2S/MEX3C/RBBP6/RNF213/SAR1B/HERC2/CUL5/UBA6/SKP1/PSMC6/UBC/HECTD1	32
R-HSA-9010553	R-HSA-9010553	Regulation of expression of SLITs and ROBOs	18/555	171/10654	0.00346552	0.0384572	0.0315562	RPS24/RPSA/RPL39/RPS11/RPL24/RPL7A/RPL18/RPL30/RPL28/RPL37/RPS16/RPS27L/RPLP1/RPL22/RPL23/RPL22L1/PSMC6/UBC	18
R-HSA-68884	R-HSA-68884	Mitotic Telophase/Cytokinesis	4/555	13/10654	0.00357219	0.0392598	0.0322148	NIPBL/STAG1/RAD21/PDS5B	4
R-HSA-194138	R-HSA-194138	Signaling by VEGF	13/555	107/10654	0.00363953	0.0396189	0.0325095	HSP90AA1/HSPB1/CALM1/VEGFA/CDC42/VEGFB/PAK2/RICTOR/ROCK1/ITPR2/PTK2B/ACTG1/MAPKAPK2	13
R-HSA-166058	R-HSA-166058	MyD88:MAL(TIRAP) cascade initiated on plasma membrane	12/555	95/10654	0.00371725	0.0397085	0.032583	FOS/JUN/MEF2C/HMGB1/MAP3K1/MEF2A/LY96/SKP1/UBC/MAPKAPK2/PELI1/NFKBIA	12
R-HSA-168188	R-HSA-168188	Toll Like Receptor TLR6:TLR2 Cascade	12/555	95/10654	0.00371725	0.0397085	0.032583	FOS/JUN/MEF2C/HMGB1/MAP3K1/MEF2A/LY96/SKP1/UBC/MAPKAPK2/PELI1/NFKBIA	12
R-HSA-525793	R-HSA-525793	Myogenesis	6/555	30/10654	0.00395611	0.0414847	0.0340405	MEF2C/TCF4/CDC42/TCF3/MEF2A/SPAG9	6
R-HSA-8866652	R-HSA-8866652	Synthesis of active ubiquitin: roles of E1 and E2 enzymes	6/555	30/10654	0.00395611	0.0414847	0.0340405	UBE2H/UBE2G2/USP7/UBE2S/UBA6/UBC	6
R-HSA-5633007	R-HSA-5633007	Regulation of TP53 Activity	17/555	160/10654	0.00403044	0.0418799	0.0343648	ATM/MDM4/TP53INP1/PRDM1/TAF10/EP300/TAF7/PPP2R5C/HIPK2/MDM2/RICTOR/USP7/KAT6A/RBBP4/CHD4/SGK1/UBC	17
R-HSA-168138	R-HSA-168138	Toll Like Receptor 9 (TLR9) Cascade	12/555	97/10654	0.00441323	0.0446835	0.0366653	FOS/JUN/MEF2C/HMGB1/MAP3K1/MEF2A/LY96/SKP1/UBC/MAPKAPK2/PELI1/NFKBIA	12
R-HSA-168142	R-HSA-168142	Toll Like Receptor 10 (TLR10) Cascade	11/555	85/10654	0.00445662	0.0446835	0.0366653	FOS/JUN/MEF2C/HMGB1/MAP3K1/MEF2A/SKP1/UBC/MAPKAPK2/PELI1/NFKBIA	11
R-HSA-168176	R-HSA-168176	Toll Like Receptor 5 (TLR5) Cascade	11/555	85/10654	0.00445662	0.0446835	0.0366653	FOS/JUN/MEF2C/HMGB1/MAP3K1/MEF2A/SKP1/UBC/MAPKAPK2/PELI1/NFKBIA	11
R-HSA-975871	R-HSA-975871	MyD88 cascade initiated on plasma membrane	11/555	85/10654	0.00445662	0.0446835	0.0366653	FOS/JUN/MEF2C/HMGB1/MAP3K1/MEF2A/SKP1/UBC/MAPKAPK2/PELI1/NFKBIA	11
R-HSA-8986944	R-HSA-8986944	Transcriptional Regulation by MECP2	9/555	62/10654	0.00454207	0.0451442	0.0370433	MEF2C/TBL1XR1/TNRC6B/CALM1/HIPK2/TNRC6A/AGO3/SGK1/SLC2A3	9
R-HSA-1839124	R-HSA-1839124	FGFR1 mutant receptor activation	6/555	31/10654	0.00469391	0.0458131	0.0375922	GRB2/STAT3/FGFR1OP2/ZMYM2/CUX1/LRRFIP1	6
R-HSA-8983432	R-HSA-8983432	Interleukin-15 signaling	4/555	14/10654	0.00479741	0.0458131	0.0375922	JAK1/SOS1/GRB2/STAT3	4
R-HSA-168179	R-HSA-168179	Toll Like Receptor TLR1:TLR2 Cascade	12/555	98/10654	0.00479836	0.0458131	0.0375922	FOS/JUN/MEF2C/HMGB1/MAP3K1/MEF2A/LY96/SKP1/UBC/MAPKAPK2/PELI1/NFKBIA	12
R-HSA-181438	R-HSA-181438	Toll Like Receptor 2 (TLR2) Cascade	12/555	98/10654	0.00479836	0.0458131	0.0375922	FOS/JUN/MEF2C/HMGB1/MAP3K1/MEF2A/LY96/SKP1/UBC/MAPKAPK2/PELI1/NFKBIA	12
R-HSA-376176	R-HSA-376176	Signaling by ROBO receptors	21/555	218/10654	0.00480977	0.0458131	0.0375922	RPS24/RPSA/RPL39/RPS11/RPL24/RPL7A/RPL18/RPL30/RPL28/RPL37/RPS16/RPS27L/RPLP1/RPL22/CDC42/PAK2/RPL23/RPL22L1/SOS1/PSMC6/UBC	21
R-HSA-72312	R-HSA-72312	rRNA processing	20/555	205/10654	0.00508514	0.0478451	0.0392596	RPS24/RPSA/NCL/RPL39/RPS11/RPL24/RPL7A/RPL18/RPL30/RPL28/RPL37/RPS16/RPS27L/RPLP1/RIOK3/RPL22/RPL23/RPL22L1/CSNK1E/DDX21	20
R-HSA-75153	R-HSA-75153	Apoptotic execution phase	8/555	52/10654	0.00510683	0.0478451	0.0392596	HMGB1/VIM/SPTAN1/PAK2/ROCK1/ACIN1/DNM1L/ADD1	8
R-HSA-4420097	R-HSA-4420097	VEGFA-VEGFR2 Pathway	12/555	99/10654	0.00520987	0.0484137	0.0397261	HSP90AA1/HSPB1/CALM1/VEGFA/CDC42/PAK2/RICTOR/ROCK1/ITPR2/PTK2B/ACTG1/MAPKAPK2	12

## Sheet: Myeloid DOWN onestcol
Supplementary table 4a Myeloid cell pathways downregulated in one-step collagenase versus two-step collagenase protocol
	ID	Description	GeneRatio	BgRatio	pvalue	p.adjust	qvalue	geneID	Count
R-HSA-9010553	R-HSA-9010553	Regulation of expression of SLITs and ROBOs	59/453	171/10654	1.88961e-38	1.85182e-35	1.33069e-35	RPL31/RPL13A/RPL4/RPS2/RPL41/RPL7/RPL36A/RPS6/RPLP2/RPL27A/RPS5/RPL8/RPL35/PSME2/RPLP0/PSMB3/UBB/RPL3/RPL10/RPS10/RPL15/PSME1/RPL36AL/PSMA2/PSMA7/RPL19/RPS21/PSMB1/RPL21/RPL17/RPS14/RPS18/RPL38/RPS3/PSMB9/PSMB6/RPS20/RPS27/PSMB8/RBM8A/RPL26/RPL27/RPL23A/PSMB2/RPL18A/PSMD7/PSMB7/RPS25/PSMC3/RPS15/PSMD4/RPS4X/RPS4Y1/RPL10A/PSMB5/RPL32/PSMC2/PSMD14/RPL34	59
R-HSA-376176	R-HSA-376176	Signaling by ROBO receptors	63/453	218/10654	8.17105e-36	4.00381e-33	2.87707e-33	RPL31/PFN1/RPL13A/RPL4/RPS2/RPL41/RPL7/RPL36A/RPS6/RPLP2/RAC1/RPL27A/RHOA/RPS5/RPL8/RPL35/PSME2/RPLP0/PSMB3/UBB/RPL3/RPL10/RPS10/RPL15/PSME1/RPL36AL/PSMA2/PSMA7/RPL19/RPS21/PSMB1/RPL21/RPL17/RPS14/RPS18/RPL38/RPS3/PSMB9/PSMB6/RPS20/RPS27/PSMB8/RBM8A/RPL26/RPL27/RPL23A/PSMB2/RPL18A/PSMD7/PSMB7/RPS25/PSMC3/RPS15/PSMD4/RPS4X/RPS4Y1/RPL10A/PSMB5/RPL32/PSMC2/PSMD14/RPL34/CXCL12	63
R-HSA-5663205	R-HSA-5663205	Infectious disease	81/453	383/10654	3.54928e-35	1.15943e-32	8.33147e-33	RPL31/RPL13A/RPL4/RPS2/RPL41/B2M/RPL7/SLC25A6/RPL36A/RPS6/RPLP2/RAC1/RPL27A/RPS5/RPL8/RPL35/PSME2/POLR2L/RPLP0/AP2S1/RAN/PSMB3/UBB/EEF2/RPL3/RPL10/RPS10/RPL15/PSME1/RPL36AL/NPM1/PSMA2/PSMA7/RPL19/RPS21/PSMB1/SLC25A5/RPL21/RPL17/RPS14/AP2M1/RPS18/CLTA/RPL38/RPS3/CALM2/PSMB9/PSMB6/RPS20/HCK/RPS27/CALM3/PSMB8/RPL26/RPL27/POLR2F/RPL23A/PSMB2/ARF1/RPL18A/PSMD7/PSMB7/RPS25/PSMC3/POLR2J/SUPT4H1/RPS15/PS…	81
R-HSA-72689	R-HSA-72689	Formation of a pool of free 40S subunits	44/453	101/10654	5.59572e-34	1.37095e-31	9.85141e-32	RPL31/RPL13A/RPL4/RPS2/RPL41/RPL7/RPL36A/RPS6/RPLP2/RPL27A/RPS5/RPL8/RPL35/RPLP0/RPL3/RPL10/RPS10/RPL15/RPL36AL/EIF3H/RPL19/RPS21/RPL21/RPL17/RPS14/EIF3L/RPS18/RPL38/RPS3/EIF3F/RPS20/RPS27/RPL26/RPL27/RPL23A/EIF3D/RPL18A/RPS25/RPS15/RPS4X/RPS4Y1/RPL10A/RPL32/RPL34	44
R-HSA-156842	R-HSA-156842	Eukaryotic Translation Elongation	42/453	93/10654	2.8387e-33	5.56385e-31	3.99808e-31	RPL31/RPL13A/RPL4/RPS2/RPL41/RPL7/RPL36A/RPS6/RPLP2/RPL27A/RPS5/RPL8/RPL35/RPLP0/EEF2/RPL3/RPL10/RPS10/RPL15/RPL36AL/RPL19/RPS21/EEF1D/RPL21/RPL17/RPS14/RPS18/RPL38/RPS3/RPS20/RPS27/RPL26/RPL27/RPL23A/RPL18A/RPS25/RPS15/RPS4X/RPS4Y1/RPL10A/RPL32/RPL34	42
R-HSA-156902	R-HSA-156902	Peptide chain elongation	41/453	89/10654	6.13026e-33	1.00128e-30	7.19499e-31	RPL31/RPL13A/RPL4/RPS2/RPL41/RPL7/RPL36A/RPS6/RPLP2/RPL27A/RPS5/RPL8/RPL35/RPLP0/EEF2/RPL3/RPL10/RPS10/RPL15/RPL36AL/RPL19/RPS21/RPL21/RPL17/RPS14/RPS18/RPL38/RPS3/RPS20/RPS27/RPL26/RPL27/RPL23A/RPL18A/RPS25/RPS15/RPS4X/RPS4Y1/RPL10A/RPL32/RPL34	41
R-HSA-72764	R-HSA-72764	Eukaryotic Translation Termination	41/453	93/10654	5.66173e-32	7.92642e-30	5.69579e-30	RPL31/RPL13A/RPL4/RPS2/RPL41/RPL7/RPL36A/RPS6/RPLP2/RPL27A/RPS5/RPL8/RPL35/RPLP0/RPL3/RPL10/RPS10/RPL15/RPL36AL/RPL19/RPS21/RPL21/RPL17/RPS14/RPS18/RPL38/RPS3/TRMT112/RPS20/RPS27/RPL26/RPL27/RPL23A/RPL18A/RPS25/RPS15/RPS4X/RPS4Y1/RPL10A/RPL32/RPL34	41
R-HSA-156827	R-HSA-156827	L13a-mediated translational silencing of Ceruloplasmin expression	44/453	111/10654	7.90597e-32	9.68481e-30	6.95933e-30	RPL31/RPL13A/RPL4/RPS2/RPL41/RPL7/RPL36A/RPS6/RPLP2/RPL27A/RPS5/RPL8/RPL35/RPLP0/RPL3/RPL10/RPS10/RPL15/RPL36AL/EIF3H/RPL19/RPS21/RPL21/RPL17/RPS14/EIF3L/RPS18/RPL38/RPS3/EIF3F/RPS20/RPS27/RPL26/RPL27/RPL23A/EIF3D/RPL18A/RPS25/RPS15/RPS4X/RPS4Y1/RPL10A/RPL32/RPL34	44
R-HSA-611105	R-HSA-611105	Respiratory electron transport	42/453	100/10654	1.15256e-31	1.12606e-29	8.09168e-30	COX4I1/UQCRQ/COX6C/COX8A/NDUFB2/NDUFA4/UQCR10/NDUFB1/COX6B1/COX5A/COX7C/NDUFS7/COX5B/NDUFA11/NDUFS5/NDUFB10/COX6A1/NDUFS8/NDUFA1/NDUFA2/NDUFB7/NDUFB11/NDUFC2/COX14/NDUFA12/NDUFB4/NDUFA13/NDUFB3/CYC1/NDUFA3/UQCRH/NDUFAF3/NDUFB9/UQCRC1/SDHB/NDUFC1/UQCRFS1/SDHC/NDUFA8/NDUFB6/NDUFS4/NDUFA9	42
R-HSA-72706	R-HSA-72706	GTP hydrolysis and joining of the 60S ribosomal subunit	44/453	112/10654	1.25284e-31	1.12606e-29	8.09168e-30	RPL31/RPL13A/RPL4/RPS2/RPL41/RPL7/RPL36A/RPS6/RPLP2/RPL27A/RPS5/RPL8/RPL35/RPLP0/RPL3/RPL10/RPS10/RPL15/RPL36AL/EIF3H/RPL19/RPS21/RPL21/RPL17/RPS14/EIF3L/RPS18/RPL38/RPS3/EIF3F/RPS20/RPS27/RPL26/RPL27/RPL23A/EIF3D/RPL18A/RPS25/RPS15/RPS4X/RPS4Y1/RPL10A/RPL32/RPL34	44
R-HSA-192823	R-HSA-192823	Viral mRNA Translation	40/453	89/10654	1.26395e-31	1.12606e-29	8.09168e-30	RPL31/RPL13A/RPL4/RPS2/RPL41/RPL7/RPL36A/RPS6/RPLP2/RPL27A/RPS5/RPL8/RPL35/RPLP0/RPL3/RPL10/RPS10/RPL15/RPL36AL/RPL19/RPS21/RPL21/RPL17/RPS14/RPS18/RPL38/RPS3/RPS20/RPS27/RPL26/RPL27/RPL23A/RPL18A/RPS25/RPS15/RPS4X/RPS4Y1/RPL10A/RPL32/RPL34	40
R-HSA-2408557	R-HSA-2408557	Selenocysteine synthesis	40/453	93/10654	1.07895e-30	8.8114e-29	6.33171e-29	RPL31/RPL13A/RPL4/RPS2/RPL41/RPL7/RPL36A/RPS6/RPLP2/RPL27A/RPS5/RPL8/RPL35/RPLP0/RPL3/RPL10/RPS10/RPL15/RPL36AL/RPL19/RPS21/RPL21/RPL17/RPS14/RPS18/RPL38/RPS3/RPS20/RPS27/RPL26/RPL27/RPL23A/RPL18A/RPS25/RPS15/RPS4X/RPS4Y1/RPL10A/RPL32/RPL34	40
R-HSA-1799339	R-HSA-1799339	SRP-dependent cotranslational protein targeting to membrane	43/453	112/10654	1.97965e-30	1.49235e-28	1.07238e-28	RPL31/RPL13A/RPL4/RPS2/RPL41/RPL7/RPL36A/RPS6/RPLP2/RPL27A/RPS5/RPL8/RPL35/SRP14/RPLP0/RPL3/RPL10/RPS10/RPL15/RPL36AL/RPL19/RPS21/RPL21/RPL17/RPS14/RPS18/RPL38/RPS3/RPN2/RPS20/RPS27/RPL26/RPL27/RPL23A/RPL18A/RPS25/RPS15/RPS4X/RPS4Y1/RPL10A/SEC11C/RPL32/RPL34	43
R-HSA-72613	R-HSA-72613	Eukaryotic Translation Initiation	44/453	119/10654	2.69829e-30	1.76288e-28	1.26678e-28	RPL31/RPL13A/RPL4/RPS2/RPL41/RPL7/RPL36A/RPS6/RPLP2/RPL27A/RPS5/RPL8/RPL35/RPLP0/RPL3/RPL10/RPS10/RPL15/RPL36AL/EIF3H/RPL19/RPS21/RPL21/RPL17/RPS14/EIF3L/RPS18/RPL38/RPS3/EIF3F/RPS20/RPS27/RPL26/RPL27/RPL23A/EIF3D/RPL18A/RPS25/RPS15/RPS4X/RPS4Y1/RPL10A/RPL32/RPL34	44
R-HSA-72737	R-HSA-72737	Cap-dependent Translation Initiation	44/453	119/10654	2.69829e-30	1.76288e-28	1.26678e-28	RPL31/RPL13A/RPL4/RPS2/RPL41/RPL7/RPL36A/RPS6/RPLP2/RPL27A/RPS5/RPL8/RPL35/RPLP0/RPL3/RPL10/RPS10/RPL15/RPL36AL/EIF3H/RPL19/RPS21/RPL21/RPL17/RPS14/EIF3L/RPS18/RPL38/RPS3/EIF3F/RPS20/RPS27/RPL26/RPL27/RPL23A/EIF3D/RPL18A/RPS25/RPS15/RPS4X/RPS4Y1/RPL10A/RPL32/RPL34	44
R-HSA-975956	R-HSA-975956	Nonsense Mediated Decay (NMD) independent of the Exon Junction Complex (EJC)	40/453	95/10654	3.00162e-30	1.83849e-28	1.32111e-28	RPL31/RPL13A/RPL4/RPS2/RPL41/RPL7/RPL36A/RPS6/RPLP2/RPL27A/RPS5/RPL8/RPL35/RPLP0/RPL3/RPL10/RPS10/RPL15/RPL36AL/RPL19/RPS21/RPL21/RPL17/RPS14/RPS18/RPL38/RPS3/RPS20/RPS27/RPL26/RPL27/RPL23A/RPL18A/RPS25/RPS15/RPS4X/RPS4Y1/RPL10A/RPL32/RPL34	40
R-HSA-168254	R-HSA-168254	Influenza Infection	48/453	155/10654	6.54113e-29	3.77077e-27	2.70961e-27	RPL31/RPL13A/RPL4/RPS2/RPL41/RPL7/SLC25A6/RPL36A/RPS6/RPLP2/RPL27A/RPS5/RPL8/RPL35/POLR2L/RPLP0/RAN/RPL3/RPL10/RPS10/RPL15/RPL36AL/RPL19/RPS21/RPL21/RPL17/RPS14/RPS18/CLTA/RPL38/RPS3/RPS20/RPS27/RPL26/RPL27/POLR2F/RPL23A/RPL18A/RPS25/POLR2J/RPS15/RPS4X/RPS4Y1/RPL10A/ISG15/POLR2G/RPL32/RPL34	48
R-HSA-163200	R-HSA-163200	Respiratory electron transport, ATP synthesis by chemiosmotic coupling, and heat production by uncoupling proteins.	43/453	123/10654	1.90233e-28	1.03571e-26	7.44245e-27	COX4I1/UQCRQ/COX6C/COX8A/NDUFB2/NDUFA4/UQCR10/UCP2/NDUFB1/COX6B1/COX5A/COX7C/NDUFS7/COX5B/NDUFA11/NDUFS5/NDUFB10/COX6A1/NDUFS8/NDUFA1/NDUFA2/NDUFB7/NDUFB11/NDUFC2/COX14/NDUFA12/NDUFB4/NDUFA13/NDUFB3/CYC1/NDUFA3/UQCRH/NDUFAF3/NDUFB9/UQCRC1/SDHB/NDUFC1/UQCRFS1/SDHC/NDUFA8/NDUFB6/NDUFS4/NDUFA9	43
R-HSA-168255	R-HSA-168255	Influenza Life Cycle	46/453	144/10654	2.11045e-28	1.08855e-26	7.8221e-27	RPL31/RPL13A/RPL4/RPS2/RPL41/RPL7/RPL36A/RPS6/RPLP2/RPL27A/RPS5/RPL8/RPL35/POLR2L/RPLP0/RAN/RPL3/RPL10/RPS10/RPL15/RPL36AL/RPL19/RPS21/RPL21/RPL17/RPS14/RPS18/CLTA/RPL38/RPS3/RPS20/RPS27/RPL26/RPL27/POLR2F/RPL23A/RPL18A/RPS25/POLR2J/RPS15/RPS4X/RPS4Y1/RPL10A/POLR2G/RPL32/RPL34	46
R-HSA-168273	R-HSA-168273	Influenza Viral RNA Transcription and Replication	44/453	134/10654	9.02111e-28	4.42034e-26	3.17638e-26	RPL31/RPL13A/RPL4/RPS2/RPL41/RPL7/RPL36A/RPS6/RPLP2/RPL27A/RPS5/RPL8/RPL35/POLR2L/RPLP0/RPL3/RPL10/RPS10/RPL15/RPL36AL/RPL19/RPS21/RPL21/RPL17/RPS14/RPS18/RPL38/RPS3/RPS20/RPS27/RPL26/RPL27/POLR2F/RPL23A/RPL18A/RPS25/POLR2J/RPS15/RPS4X/RPS4Y1/RPL10A/POLR2G/RPL32/RPL34	44
R-HSA-927802	R-HSA-927802	Nonsense-Mediated Decay (NMD)	41/453	115/10654	1.48667e-27	6.62242e-26	4.75875e-26	RPL31/RPL13A/RPL4/RPS2/RPL41/RPL7/RPL36A/RPS6/RPLP2/RPL27A/RPS5/RPL8/RPL35/RPLP0/RPL3/RPL10/RPS10/RPL15/RPL36AL/RPL19/RPS21/RPL21/RPL17/RPS14/RPS18/RPL38/RPS3/RPS20/RPS27/RBM8A/RPL26/RPL27/RPL23A/RPL18A/RPS25/RPS15/RPS4X/RPS4Y1/RPL10A/RPL32/RPL34	41
R-HSA-975957	R-HSA-975957	Nonsense Mediated Decay (NMD) enhanced by the Exon Junction Complex (EJC)	41/453	115/10654	1.48667e-27	6.62242e-26	4.75875e-26	RPL31/RPL13A/RPL4/RPS2/RPL41/RPL7/RPL36A/RPS6/RPLP2/RPL27A/RPS5/RPL8/RPL35/RPLP0/RPL3/RPL10/RPS10/RPL15/RPL36AL/RPL19/RPS21/RPL21/RPL17/RPS14/RPS18/RPL38/RPS3/RPS20/RPS27/RBM8A/RPL26/RPL27/RPL23A/RPL18A/RPS25/RPS15/RPS4X/RPS4Y1/RPL10A/RPL32/RPL34	41
R-HSA-1428517	R-HSA-1428517	The citric acid (TCA) cycle and respiratory electron transport	48/453	174/10654	2.18499e-26	9.30994e-25	6.68996e-25	COX4I1/UQCRQ/COX6C/COX8A/NDUFB2/NDUFA4/UQCR10/UCP2/NDUFB1/COX6B1/COX5A/COX7C/NDUFS7/COX5B/NDUFA11/NDUFS5/NDUFB10/COX6A1/NDUFS8/NDUFA1/NDUFA2/NDUFB7/NDUFB11/LDHB/IDH2/NDUFC2/COX14/NDUFA12/NDUFB4/NDUFA13/LDHA/NDUFB3/CYC1/NDUFA3/UQCRH/BSG/NDUFAF3/NDUFB9/UQCRC1/SDHB/NDUFC1/UQCRFS1/SDHC/NDUFA8/NDUFB6/NDUFS4/SLC16A3/NDUFA9	48
R-HSA-2408522	R-HSA-2408522	Selenoamino acid metabolism	40/453	118/10654	6.24125e-26	2.54851e-24	1.83131e-24	RPL31/RPL13A/RPL4/RPS2/RPL41/RPL7/RPL36A/RPS6/RPLP2/RPL27A/RPS5/RPL8/RPL35/RPLP0/RPL3/RPL10/RPS10/RPL15/RPL36AL/RPL19/RPS21/RPL21/RPL17/RPS14/RPS18/RPL38/RPS3/RPS20/RPS27/RPL26/RPL27/RPL23A/RPL18A/RPS25/RPS15/RPS4X/RPS4Y1/RPL10A/RPL32/RPL34	40
R-HSA-72766	R-HSA-72766	Translation	60/453	291/10654	2.07301e-25	8.12621e-24	5.83935e-24	RPL31/RPL13A/RPL4/RPS2/RPL41/RPL7/RPL36A/RPS6/RPLP2/RPL27A/RPS5/RPL8/RPL35/SRP14/RPLP0/EEF2/RPL3/RPL10/RPS10/RPL15/RPL36AL/EIF3H/RPL19/RPS21/EEF1D/RPL21/RPL17/RPS14/EIF3L/RPS18/RPL38/RPS3/EIF3F/TRMT112/RPN2/RPS20/MRPL20/MRPL23/RPS27/RPL26/RPL27/MRPL18/RPL23A/EIF3D/RPL18A/RPS25/GADD45GIP1/RPS15/RPS4X/RPS4Y1/RPL10A/SEC11C/RPL32/OXA1L/MRPL55/MRPL32/MRPS7/MRPS18B/MRPL24/RPL34	60
R-HSA-71291	R-HSA-71291	Metabolism of amino acids and derivatives	67/453	372/10654	9.50008e-25	3.5808e-23	2.5731e-23	RPL31/RPL13A/RPL4/OAZ1/RPS2/RPL41/RPL7/RPL36A/RPS6/RPLP2/RPL27A/GLUL/RPS5/SAT1/RPL8/RPL35/PSME2/RPLP0/PSMB3/RPL3/RPL10/RPS10/RPL15/PSME1/RPL36AL/PSMA2/PSMA7/RPL19/RPS21/PSMB1/RPL21/RPL17/RPS14/RPS18/RPL38/RPS3/PSMB9/PSMB6/RPS20/RPS27/SMS/PSMB8/RPL26/RPL27/RPL23A/PSMB2/SDS/RPL18A/PSMD7/PSMB7/OAZ2/RPS25/PSMC3/HSD17B10/RPS15/PSMD4/RPS4X/PCBD1/RPS4Y1/RPL10A/PSMB5/RPL32/PSMC2/SDSL/PSMD14/RPL34/QDPR	67
R-HSA-8868773	R-HSA-8868773	rRNA processing in the nucleus and cytosol	44/453	195/10654	1.9001e-20	6.89667e-19	4.95582e-19	RPL31/RPL13A/RPL4/RPS2/RPL41/RPL7/RPL36A/RPS6/RPLP2/RPL27A/RPS5/RPL8/RPL35/RPLP0/RPL3/RPL10/RPS10/RPL15/NOP10/RPL36AL/RPL19/RPS21/RPL21/RPL17/RPS14/RPS18/RPL38/RPS3/TRMT112/RPS20/RPS27/RPL26/RPL27/RPL23A/RPL18A/NHP2/RPS25/RPS15/RPS4X/RPS4Y1/RPL10A/IMP3/RPL32/RPL34	44
R-HSA-72312	R-HSA-72312	rRNA processing	45/453	205/10654	2.22687e-20	7.79406e-19	5.60067e-19	RPL31/RPL13A/RPL4/RPS2/RPL41/RPL7/RPL36A/RPS6/RPLP2/RPL27A/RPS5/RPL8/RPL35/RPLP0/RPL3/RPL10/RPS10/RPL15/NOP10/RPL36AL/RPL19/RPS21/RPL21/RPL17/RPS14/RPS18/RPL38/RPS3/TRMT112/RPS20/RPS27/RPL26/RPL27/RPL23A/RPL18A/NHP2/RPS25/HSD17B10/RPS15/RPS4X/RPS4Y1/RPL10A/IMP3/RPL32/RPL34	45
R-HSA-6798695	R-HSA-6798695	Neutrophil degranulation	69/453	480/10654	1.04875e-19	3.54405e-18	2.54669e-18	FTH1/FTL/CSTB/PSAP/NPC2/CTSB/TYROBP/B2M/HSPA8/HLA-B/CD63/RAC1/LGALS3/RHOA/CTSD/VAMP8/RNASET2/GRN/ALDOA/SRP14/COTL1/FCER1G/HLA-C/EEF2/PKM/CYBA/S100A11/PSMA2/LAMTOR2/LAMTOR1/PSMB1/CTSC/FUCA1/RHOG/ASAH1/ANXA2/RAB7A/SDCBP/PLAUR/TRAPPC1/TUBB/GSN/NDUFC2/MIF/DYNLL1/GMFG/CREG1/CFD/PSMD7/PSMB7/SERPINB6/FABP5/CTSA/PSMC3/CD59/ILF2/HEXB/PGAM1/DYNLT1/LAMP1/CTSG/PSMC2/PSMD14/DBNL/PRDX4/SNAP29/C3AR1/CYSTM1/CD14	69
R-HSA-6799198	R-HSA-6799198	Complex I biogenesis	24/453	55/10654	4.91805e-19	1.60656e-17	1.15445e-17	NDUFB2/NDUFB1/NDUFS7/NDUFA11/NDUFS5/NDUFB10/NDUFS8/NDUFA1/NDUFA2/NDUFB7/NDUFB11/NDUFC2/NDUFA12/NDUFB4/NDUFA13/NDUFB3/NDUFA3/NDUFAF3/NDUFB9/NDUFC1/NDUFA8/NDUFB6/NDUFS4/NDUFA9	24
R-HSA-6791226	R-HSA-6791226	Major pathway of rRNA processing in the nucleolus and cytosol	41/453	185/10654	8.18951e-19	2.58894e-17	1.86037e-17	RPL31/RPL13A/RPL4/RPS2/RPL41/RPL7/RPL36A/RPS6/RPLP2/RPL27A/RPS5/RPL8/RPL35/RPLP0/RPL3/RPL10/RPS10/RPL15/RPL36AL/RPL19/RPS21/RPL21/RPL17/RPS14/RPS18/RPL38/RPS3/RPS20/RPS27/RPL26/RPL27/RPL23A/RPL18A/RPS25/RPS15/RPS4X/RPS4Y1/RPL10A/IMP3/RPL32/RPL34	41
R-HSA-1236975	R-HSA-1236975	Antigen processing-Cross presentation	29/453	99/10654	3.937e-17	1.20571e-15	8.66399e-16	B2M/HLA-B/VAMP8/PSME2/PSMB3/UBB/HLA-C/HLA-A/CYBA/PSME1/PSMA2/PSMA7/PSMB1/NCF1/PSMB9/CTSL/NCF4/PSMB6/PSMB8/PSMB2/PSMD7/PSMB7/PSMC3/PSMD4/HLA-G/PSMB5/PSMC2/PSMD14/CD14	29
R-HSA-1236974	R-HSA-1236974	ER-Phagosome pathway	25/453	83/10654	2.97009e-15	8.82027e-14	6.33809e-14	B2M/HLA-B/VAMP8/PSME2/PSMB3/UBB/HLA-C/HLA-A/PSME1/PSMA2/PSMA7/PSMB1/PSMB9/PSMB6/PSMB8/PSMB2/PSMD7/PSMB7/PSMC3/PSMD4/HLA-G/PSMB5/PSMC2/PSMD14/CD14	25
R-HSA-351202	R-HSA-351202	Metabolism of polyamines	21/453	59/10654	1.16626e-14	3.36156e-13	2.41556e-13	OAZ1/SAT1/PSME2/PSMB3/PSME1/PSMA2/PSMA7/PSMB1/PSMB9/PSMB6/SMS/PSMB8/PSMB2/PSMD7/PSMB7/OAZ2/PSMC3/PSMD4/PSMB5/PSMC2/PSMD14	21
R-HSA-450408	R-HSA-450408	AUF1 (hnRNP D0) binds and destabilizes mRNA	20/453	56/10654	4.69396e-14	1.31431e-12	9.44439e-13	HSPA8/PSME2/PSMB3/UBB/PSME1/PSMA2/PSMA7/PSMB1/PSMB9/PSMB6/PSMB8/PSMB2/PSMD7/PSMB7/HSPB1/PSMC3/PSMD4/PSMB5/PSMC2/PSMD14	20
R-HSA-350562	R-HSA-350562	Regulation of ornithine decarboxylase (ODC)	19/453	51/10654	8.31567e-14	2.26371e-12	1.62666e-12	OAZ1/PSME2/PSMB3/PSME1/PSMA2/PSMA7/PSMB1/PSMB9/PSMB6/PSMB8/PSMB2/PSMD7/PSMB7/OAZ2/PSMC3/PSMD4/PSMB5/PSMC2/PSMD14	19
R-HSA-4086400	R-HSA-4086400	PCP/CE pathway	24/453	92/10654	3.69708e-13	9.79228e-12	7.03656e-12	PFN1/RAC1/RHOA/PSME2/AP2S1/PSMB3/UBB/PSME1/PSMA2/PSMA7/PSMB1/AP2M1/CLTA/PSMB9/PSMB6/PSMB8/PSMB2/PSMD7/PSMB7/PSMC3/PSMD4/PSMB5/PSMC2/PSMD14	24
R-HSA-162909	R-HSA-162909	Host Interactions of HIV factors	28/453	129/10654	5.66642e-13	1.46134e-11	1.05009e-11	B2M/SLC25A6/RAC1/PSME2/AP2S1/RAN/PSMB3/UBB/PSME1/NPM1/PSMA2/PSMA7/PSMB1/SLC25A5/AP2M1/PSMB9/PSMB6/HCK/PSMB8/PSMB2/ARF1/PSMD7/PSMB7/PSMC3/PSMD4/PSMB5/PSMC2/PSMD14	28
R-HSA-211733	R-HSA-211733	Regulation of activated PAK-2p34 by proteasome mediated degradation	18/453	50/10654	7.58209e-13	1.90524e-11	1.36907e-11	PSME2/PSMB3/UBB/PSME1/PSMA2/PSMA7/PSMB1/PSMB9/PSMB6/PSMB8/PSMB2/PSMD7/PSMB7/PSMC3/PSMD4/PSMB5/PSMC2/PSMD14	18
R-HSA-72695	R-HSA-72695	Formation of the ternary complex, and subsequently, the 43S complex	18/453	51/10654	1.12642e-12	2.75973e-11	1.98309e-11	RPS2/RPS6/RPS5/RPS10/EIF3H/RPS21/RPS14/EIF3L/RPS18/RPS3/EIF3F/RPS20/RPS27/EIF3D/RPS25/RPS15/RPS4X/RPS4Y1	18
R-HSA-180534	R-HSA-180534	Vpu mediated degradation of CD4	18/453	52/10654	1.65608e-12	3.52816e-11	2.53527e-11	PSME2/PSMB3/UBB/PSME1/PSMA2/PSMA7/PSMB1/PSMB9/PSMB6/PSMB8/PSMB2/PSMD7/PSMB7/PSMC3/PSMD4/PSMB5/PSMC2/PSMD14	18
R-HSA-349425	R-HSA-349425	Autodegradation of the E3 ubiquitin ligase COP1	18/453	52/10654	1.65608e-12	3.52816e-11	2.53527e-11	PSME2/PSMB3/UBB/PSME1/PSMA2/PSMA7/PSMB1/PSMB9/PSMB6/PSMB8/PSMB2/PSMD7/PSMB7/PSMC3/PSMD4/PSMB5/PSMC2/PSMD14	18
R-HSA-69601	R-HSA-69601	Ubiquitin Mediated Degradation of Phosphorylated Cdc25A	18/453	52/10654	1.65608e-12	3.52816e-11	2.53527e-11	PSME2/PSMB3/UBB/PSME1/PSMA2/PSMA7/PSMB1/PSMB9/PSMB6/PSMB8/PSMB2/PSMD7/PSMB7/PSMC3/PSMD4/PSMB5/PSMC2/PSMD14	18
R-HSA-69610	R-HSA-69610	p53-Independent DNA Damage Response	18/453	52/10654	1.65608e-12	3.52816e-11	2.53527e-11	PSME2/PSMB3/UBB/PSME1/PSMA2/PSMA7/PSMB1/PSMB9/PSMB6/PSMB8/PSMB2/PSMD7/PSMB7/PSMC3/PSMD4/PSMB5/PSMC2/PSMD14	18
R-HSA-69613	R-HSA-69613	p53-Independent G1/S DNA damage checkpoint	18/453	52/10654	1.65608e-12	3.52816e-11	2.53527e-11	PSME2/PSMB3/UBB/PSME1/PSMA2/PSMA7/PSMB1/PSMB9/PSMB6/PSMB8/PSMB2/PSMD7/PSMB7/PSMC3/PSMD4/PSMB5/PSMC2/PSMD14	18
R-HSA-75815	R-HSA-75815	Ubiquitin-dependent degradation of Cyclin D	18/453	52/10654	1.65608e-12	3.52816e-11	2.53527e-11	PSME2/PSMB3/UBB/PSME1/PSMA2/PSMA7/PSMB1/PSMB9/PSMB6/PSMB8/PSMB2/PSMD7/PSMB7/PSMC3/PSMD4/PSMB5/PSMC2/PSMD14	18
R-HSA-169911	R-HSA-169911	Regulation of Apoptosis	18/453	53/10654	2.41071e-12	5.02658e-11	3.61201e-11	PSME2/PSMB3/UBB/PSME1/PSMA2/PSMA7/PSMB1/PSMB9/PSMB6/PSMB8/PSMB2/PSMD7/PSMB7/PSMC3/PSMD4/PSMB5/PSMC2/PSMD14	18
R-HSA-1168372	R-HSA-1168372	Downstream signaling events of B Cell Receptor (BCR)	22/453	83/10654	2.54181e-12	5.18952e-11	3.7291e-11	PSME2/FKBP1A/PSMB3/UBB/PSME1/PSMA2/PSMA7/PSMB1/CALM2/PSMB9/PSMB6/NFKBIA/CALM3/PSMB8/PSMB2/PSMD7/PSMB7/PSMC3/PSMD4/PSMB5/PSMC2/PSMD14	22
R-HSA-5678895	R-HSA-5678895	Defective CFTR causes cystic fibrosis	19/453	61/10654	3.43284e-12	6.55112e-11	4.70752e-11	PSME2/PSMB3/UBB/PSME1/PSMA2/PSMA7/PSMB1/PSMB9/PSMB6/PSMB8/PSMB2/PSMD7/PSMB7/PSMC3/PSMD4/PSMB5/RNF5/PSMC2/PSMD14	19
R-HSA-180585	R-HSA-180585	Vif-mediated degradation of APOBEC3G	18/453	54/10654	3.4761e-12	6.55112e-11	4.70752e-11	PSME2/PSMB3/UBB/PSME1/PSMA2/PSMA7/PSMB1/PSMB9/PSMB6/PSMB8/PSMB2/PSMD7/PSMB7/PSMC3/PSMD4/PSMB5/PSMC2/PSMD14	18
R-HSA-8854050	R-HSA-8854050	FBXL7 down-regulates AURKA during mitotic entry and in early mitosis	18/453	54/10654	3.4761e-12	6.55112e-11	4.70752e-11	PSME2/PSMB3/UBB/PSME1/PSMA2/PSMA7/PSMB1/PSMB9/PSMB6/PSMB8/PSMB2/PSMD7/PSMB7/PSMC3/PSMD4/PSMB5/PSMC2/PSMD14	18
R-HSA-9604323	R-HSA-9604323	Negative regulation of NOTCH4 signaling	18/453	54/10654	3.4761e-12	6.55112e-11	4.70752e-11	PSME2/PSMB3/UBB/PSME1/PSMA2/PSMA7/PSMB1/PSMB9/PSMB6/PSMB8/PSMB2/PSMD7/PSMB7/PSMC3/PSMD4/PSMB5/PSMC2/PSMD14	18
R-HSA-174113	R-HSA-174113	SCF-beta-TrCP mediated degradation of Emi1	18/453	55/10654	4.9672e-12	8.85064e-11	6.35991e-11	PSME2/PSMB3/UBB/PSME1/PSMA2/PSMA7/PSMB1/PSMB9/PSMB6/PSMB8/PSMB2/PSMD7/PSMB7/PSMC3/PSMD4/PSMB5/PSMC2/PSMD14	18
R-HSA-4641257	R-HSA-4641257	Degradation of AXIN	18/453	55/10654	4.9672e-12	8.85064e-11	6.35991e-11	PSME2/PSMB3/UBB/PSME1/PSMA2/PSMA7/PSMB1/PSMB9/PSMB6/PSMB8/PSMB2/PSMD7/PSMB7/PSMC3/PSMD4/PSMB5/PSMC2/PSMD14	18
R-HSA-8941858	R-HSA-8941858	Regulation of RUNX3 expression and activity	18/453	55/10654	4.9672e-12	8.85064e-11	6.35991e-11	PSME2/PSMB3/UBB/PSME1/PSMA2/PSMA7/PSMB1/PSMB9/PSMB6/PSMB8/PSMB2/PSMD7/PSMB7/PSMC3/PSMD4/PSMB5/PSMC2/PSMD14	18
R-HSA-174084	R-HSA-174084	Autodegradation of Cdh1 by Cdh1:APC/C	19/453	63/10654	6.54864e-12	1.14601e-10	8.23504e-11	PSME2/PSMB3/UBB/PSME1/PSMA2/PSMA7/PSMB1/ANAPC11/PSMB9/PSMB6/PSMB8/PSMB2/PSMD7/PSMB7/PSMC3/PSMD4/PSMB5/PSMC2/PSMD14	19
R-HSA-5362768	R-HSA-5362768	Hh mutants that don't undergo autocatalytic processing are degraded by ERAD	18/453	56/10654	7.03678e-12	1.20983e-10	8.69364e-11	PSME2/PSMB3/UBB/PSME1/PSMA2/PSMA7/PSMB1/PSMB9/PSMB6/PSMB8/PSMB2/PSMD7/PSMB7/PSMC3/PSMD4/PSMB5/PSMC2/PSMD14	18
R-HSA-1236978	R-HSA-1236978	Cross-presentation of soluble exogenous antigens (endosomes)	17/453	50/10654	9.7135e-12	1.6148e-10	1.16037e-10	PSME2/PSMB3/PSME1/PSMA2/PSMA7/PSMB1/PSMB9/PSMB6/PSMB8/PSMB2/PSMD7/PSMB7/PSMC3/PSMD4/PSMB5/PSMC2/PSMD14	17
R-HSA-4641258	R-HSA-4641258	Degradation of DVL	18/453	57/10654	9.88652e-12	1.6148e-10	1.16037e-10	PSME2/PSMB3/UBB/PSME1/PSMA2/PSMA7/PSMB1/PSMB9/PSMB6/PSMB8/PSMB2/PSMD7/PSMB7/PSMC3/PSMD4/PSMB5/PSMC2/PSMD14	18
R-HSA-69541	R-HSA-69541	Stabilization of p53	18/453	57/10654	9.88652e-12	1.6148e-10	1.16037e-10	PSME2/PSMB3/UBB/PSME1/PSMA2/PSMA7/PSMB1/PSMB9/PSMB6/PSMB8/PSMB2/PSMD7/PSMB7/PSMC3/PSMD4/PSMB5/PSMC2/PSMD14	18
R-HSA-202424	R-HSA-202424	Downstream TCR signaling	23/453	98/10654	1.25894e-11	2.02256e-10	1.45338e-10	PSME2/PSMB3/HLA-DRB5/UBB/PSME1/PSMA2/PSMA7/PSMB1/PSMB9/PSMB6/NFKBIA/HLA-DQB2/PSMB8/PSMB2/PSMD7/PSMB7/UBE2D2/PSMC3/PSMD4/HLA-DPB1/PSMB5/PSMC2/PSMD14	23
R-HSA-3858494	R-HSA-3858494	Beta-catenin independent WNT signaling	28/453	146/10654	1.37521e-11	2.11017e-10	1.51633e-10	PFN1/RAC1/RHOA/PSME2/AP2S1/PSMB3/UBB/PSME1/PSMA2/PSMA7/PSMB1/GNG5/AP2M1/CLTA/CALM2/PSMB9/PSMB6/CALM3/PSMB8/GNB2/PSMB2/PSMD7/PSMB7/PSMC3/PSMD4/PSMB5/PSMC2/PSMD14	28
R-HSA-72649	R-HSA-72649	Translation initiation complex formation	18/453	58/10654	1.37807e-11	2.11017e-10	1.51633e-10	RPS2/RPS6/RPS5/RPS10/EIF3H/RPS21/RPS14/EIF3L/RPS18/RPS3/EIF3F/RPS20/RPS27/EIF3D/RPS25/RPS15/RPS4X/RPS4Y1	18
R-HSA-72702	R-HSA-72702	Ribosomal scanning and start codon recognition	18/453	58/10654	1.37807e-11	2.11017e-10	1.51633e-10	RPS2/RPS6/RPS5/RPS10/EIF3H/RPS21/RPS14/EIF3L/RPS18/RPS3/EIF3F/RPS20/RPS27/EIF3D/RPS25/RPS15/RPS4X/RPS4Y1	18
R-HSA-1234176	R-HSA-1234176	Oxygen-dependent proline hydroxylation of Hypoxia-inducible Factor Alpha	19/453	66/10654	1.64155e-11	2.42607e-10	1.74333e-10	PSME2/PSMB3/UBB/PSME1/PSMA2/PSMA7/PSMB1/PSMB9/PSMB6/PSMB8/PSMB2/PSMD7/PSMB7/UBE2D2/PSMC3/PSMD4/PSMB5/PSMC2/PSMD14	19
R-HSA-2871837	R-HSA-2871837	FCERI mediated NF-kB activation	21/453	82/10654	1.65864e-11	2.42607e-10	1.74333e-10	PSME2/PSMB3/UBB/FCER1G/PSME1/PSMA2/PSMA7/PSMB1/PSMB9/PSMB6/NFKBIA/PSMB8/PSMB2/PSMD7/PSMB7/UBE2D2/PSMC3/PSMD4/PSMB5/PSMC2/PSMD14	21
R-HSA-9013694	R-HSA-9013694	Signaling by NOTCH4	21/453	82/10654	1.65864e-11	2.42607e-10	1.74333e-10	PSME2/PSMB3/UBB/PSME1/PSMA2/PSMA7/PSMB1/PSMB9/PSMB6/PSMB8/PSMB2/PSMD7/PSMB7/PSMC3/PSMD4/PSENEN/PSMB5/HES1/PSMC2/PSMD14/APH1A	21
R-HSA-5387390	R-HSA-5387390	Hh mutants abrogate ligand secretion	18/453	59/10654	1.90634e-11	2.63128e-10	1.89079e-10	PSME2/PSMB3/UBB/PSME1/PSMA2/PSMA7/PSMB1/PSMB9/PSMB6/PSMB8/PSMB2/PSMD7/PSMB7/PSMC3/PSMD4/PSMB5/PSMC2/PSMD14	18
R-HSA-5676590	R-HSA-5676590	NIK-->noncanonical NF-kB signaling	18/453	59/10654	1.90634e-11	2.63128e-10	1.89079e-10	PSME2/PSMB3/UBB/PSME1/PSMA2/PSMA7/PSMB1/PSMB9/PSMB6/PSMB8/PSMB2/PSMD7/PSMB7/PSMC3/PSMD4/PSMB5/PSMC2/PSMD14	18
R-HSA-68827	R-HSA-68827	CDT1 association with the CDC6:ORC:origin complex	18/453	59/10654	1.90634e-11	2.63128e-10	1.89079e-10	PSME2/PSMB3/UBB/PSME1/PSMA2/PSMA7/PSMB1/PSMB9/PSMB6/PSMB8/PSMB2/PSMD7/PSMB7/PSMC3/PSMD4/PSMB5/PSMC2/PSMD14	18
R-HSA-72662	R-HSA-72662	Activation of the mRNA upon binding of the cap-binding complex and eIFs, and subsequent binding to 43S	18/453	59/10654	1.90634e-11	2.63128e-10	1.89079e-10	RPS2/RPS6/RPS5/RPS10/EIF3H/RPS21/RPS14/EIF3L/RPS18/RPS3/EIF3F/RPS20/RPS27/EIF3D/RPS25/RPS15/RPS4X/RPS4Y1	18
R-HSA-1169091	R-HSA-1169091	Activation of NF-kappaB in B cells	19/453	67/10654	2.20259e-11	2.9569e-10	2.12478e-10	PSME2/PSMB3/UBB/PSME1/PSMA2/PSMA7/PSMB1/PSMB9/PSMB6/NFKBIA/PSMB8/PSMB2/PSMD7/PSMB7/PSMC3/PSMD4/PSMB5/PSMC2/PSMD14	19
R-HSA-174154	R-HSA-174154	APC/C:Cdc20 mediated degradation of Securin	19/453	67/10654	2.20259e-11	2.9569e-10	2.12478e-10	PSME2/PSMB3/UBB/PSME1/PSMA2/PSMA7/PSMB1/ANAPC11/PSMB9/PSMB6/PSMB8/PSMB2/PSMD7/PSMB7/PSMC3/PSMD4/PSMB5/PSMC2/PSMD14	19
R-HSA-187577	R-HSA-187577	SCF(Skp2)-mediated degradation of p27/p21	18/453	60/10654	2.61796e-11	3.28923e-10	2.36359e-10	PSME2/PSMB3/UBB/PSME1/PSMA2/PSMA7/PSMB1/PSMB9/PSMB6/PSMB8/PSMB2/PSMD7/PSMB7/PSMC3/PSMD4/PSMB5/PSMC2/PSMD14	18
R-HSA-5607761	R-HSA-5607761	Dectin-1 mediated noncanonical NF-kB signaling	18/453	60/10654	2.61796e-11	3.28923e-10	2.36359e-10	PSME2/PSMB3/UBB/PSME1/PSMA2/PSMA7/PSMB1/PSMB9/PSMB6/PSMB8/PSMB2/PSMD7/PSMB7/PSMC3/PSMD4/PSMB5/PSMC2/PSMD14	18
R-HSA-5610780	R-HSA-5610780	Degradation of GLI1 by the proteasome	18/453	60/10654	2.61796e-11	3.28923e-10	2.36359e-10	PSME2/PSMB3/UBB/PSME1/PSMA2/PSMA7/PSMB1/PSMB9/PSMB6/PSMB8/PSMB2/PSMD7/PSMB7/PSMC3/PSMD4/PSMB5/PSMC2/PSMD14	18
R-HSA-5610783	R-HSA-5610783	Degradation of GLI2 by the proteasome	18/453	60/10654	2.61796e-11	3.28923e-10	2.36359e-10	PSME2/PSMB3/UBB/PSME1/PSMA2/PSMA7/PSMB1/PSMB9/PSMB6/PSMB8/PSMB2/PSMD7/PSMB7/PSMC3/PSMD4/PSMB5/PSMC2/PSMD14	18
R-HSA-5610785	R-HSA-5610785	GLI3 is processed to GLI3R by the proteasome	18/453	60/10654	2.61796e-11	3.28923e-10	2.36359e-10	PSME2/PSMB3/UBB/PSME1/PSMA2/PSMA7/PSMB1/PSMB9/PSMB6/PSMB8/PSMB2/PSMD7/PSMB7/PSMC3/PSMD4/PSMB5/PSMC2/PSMD14	18
R-HSA-8852276	R-HSA-8852276	The role of GTSE1 in G2/M progression after G2 checkpoint	20/453	77/10654	3.83565e-11	4.75815e-10	3.41912e-10	TUBA1B/PSME2/PSMB3/UBB/PSME1/PSMA2/PSMA7/PSMB1/PSMB9/TUBA1A/PSMB6/PSMB8/PSMB2/PSMD7/PSMB7/PSMC3/PSMD4/PSMB5/PSMC2/PSMD14	20
R-HSA-4608870	R-HSA-4608870	Asymmetric localization of PCP proteins	18/453	64/10654	8.70496e-11	1.04076e-09	7.47871e-10	PSME2/PSMB3/UBB/PSME1/PSMA2/PSMA7/PSMB1/PSMB9/PSMB6/PSMB8/PSMB2/PSMD7/PSMB7/PSMC3/PSMD4/PSMB5/PSMC2/PSMD14	18
R-HSA-174178	R-HSA-174178	APC/C:Cdh1 mediated degradation of Cdc20 and other APC/C:Cdh1 targeted proteins in late mitosis/early G1	19/453	72/10654	8.81459e-11	1.04076e-09	7.47871e-10	PSME2/PSMB3/UBB/PSME1/PSMA2/PSMA7/PSMB1/ANAPC11/PSMB9/PSMB6/PSMB8/PSMB2/PSMD7/PSMB7/PSMC3/PSMD4/PSMB5/PSMC2/PSMD14	19
R-HSA-174184	R-HSA-174184	Cdc20:Phospho-APC/C mediated degradation of Cyclin A	19/453	72/10654	8.81459e-11	1.04076e-09	7.47871e-10	PSME2/PSMB3/UBB/PSME1/PSMA2/PSMA7/PSMB1/ANAPC11/PSMB9/PSMB6/PSMB8/PSMB2/PSMD7/PSMB7/PSMC3/PSMD4/PSMB5/PSMC2/PSMD14	19
R-HSA-69017	R-HSA-69017	CDK-mediated phosphorylation and removal of Cdc6	19/453	72/10654	8.81459e-11	1.04076e-09	7.47871e-10	PSME2/PSMB3/UBB/PSME1/PSMA2/PSMA7/PSMB1/ANAPC11/PSMB9/PSMB6/PSMB8/PSMB2/PSMD7/PSMB7/PSMC3/PSMD4/PSMB5/PSMC2/PSMD14	19
R-HSA-5687128	R-HSA-5687128	MAPK6/MAPK4 signaling	21/453	89/10654	8.93826e-11	1.0428e-09	7.49335e-10	RAC1/PSME2/PSMB3/UBB/PSME1/PSMA2/PSMA7/PSMB1/PSMB9/PSMB6/PSMB8/PSMB2/PSMD7/PSMB7/HSPB1/PSMC3/CDC42EP2/PSMD4/PSMB5/PSMC2/PSMD14	21
R-HSA-179419	R-HSA-179419	APC:Cdc20 mediated degradation of cell cycle proteins prior to satisfation of the cell cycle checkpoint	19/453	73/10654	1.14546e-10	1.30363e-09	9.36766e-10	PSME2/PSMB3/UBB/PSME1/PSMA2/PSMA7/PSMB1/ANAPC11/PSMB9/PSMB6/PSMB8/PSMB2/PSMD7/PSMB7/PSMC3/PSMD4/PSMB5/PSMC2/PSMD14	19
R-HSA-8939902	R-HSA-8939902	Regulation of RUNX2 expression and activity	19/453	73/10654	1.14546e-10	1.30363e-09	9.36766e-10	PSME2/PSMB3/UBB/PSME1/PSMA2/PSMA7/PSMB1/PSMB9/PSMB6/PSMB8/PSMB2/PSMD7/PSMB7/PSMC3/PSMD4/STAT1/PSMB5/PSMC2/PSMD14	19
R-HSA-5358346	R-HSA-5358346	Hedgehog ligand biogenesis	18/453	65/10654	1.1573e-10	1.30363e-09	9.36766e-10	PSME2/PSMB3/UBB/PSME1/PSMA2/PSMA7/PSMB1/PSMB9/PSMB6/PSMB8/PSMB2/PSMD7/PSMB7/PSMC3/PSMD4/PSMB5/PSMC2/PSMD14	18
R-HSA-69563	R-HSA-69563	p53-Dependent G1 DNA Damage Response	18/453	66/10654	1.52974e-10	1.68443e-09	1.2104e-09	PSME2/PSMB3/UBB/PSME1/PSMA2/PSMA7/PSMB1/PSMB9/PSMB6/PSMB8/PSMB2/PSMD7/PSMB7/PSMC3/PSMD4/PSMB5/PSMC2/PSMD14	18
R-HSA-69580	R-HSA-69580	p53-Dependent G1/S DNA damage checkpoint	18/453	66/10654	1.52974e-10	1.68443e-09	1.2104e-09	PSME2/PSMB3/UBB/PSME1/PSMA2/PSMA7/PSMB1/PSMB9/PSMB6/PSMB8/PSMB2/PSMD7/PSMB7/PSMC3/PSMD4/PSMB5/PSMC2/PSMD14	18
R-HSA-5607764	R-HSA-5607764	CLEC7A (Dectin-1) signaling	22/453	101/10654	1.69044e-10	1.8407e-09	1.32269e-09	PSME2/PSMB3/UBB/PSME1/PSMA2/PSMA7/PSMB1/CALM2/PSMB9/PSMB6/NFKBIA/CALM3/PSMB8/PSMB2/PSMD7/PSMB7/UBE2D2/PSMC3/PSMD4/PSMB5/PSMC2/PSMD14	22
R-HSA-1234174	R-HSA-1234174	Cellular response to hypoxia	19/453	75/10654	1.90732e-10	2.03171e-09	1.45995e-09	PSME2/PSMB3/UBB/PSME1/PSMA2/PSMA7/PSMB1/PSMB9/PSMB6/PSMB8/PSMB2/PSMD7/PSMB7/UBE2D2/PSMC3/PSMD4/PSMB5/PSMC2/PSMD14	19
R-HSA-176409	R-HSA-176409	APC/C:Cdc20 mediated degradation of mitotic proteins	19/453	75/10654	1.90732e-10	2.03171e-09	1.45995e-09	PSME2/PSMB3/UBB/PSME1/PSMA2/PSMA7/PSMB1/ANAPC11/PSMB9/PSMB6/PSMB8/PSMB2/PSMD7/PSMB7/PSMC3/PSMD4/PSMB5/PSMC2/PSMD14	19
R-HSA-5689603	R-HSA-5689603	UCH proteinases	22/453	102/10654	2.07172e-10	2.1831e-09	1.56874e-09	NEDD8/PSME2/PSMB3/UBB/PSME1/PSMA2/PSMA7/PSMB1/PSMB9/PSMB6/PSMB8/PSMB2/PSMD7/PSMB7/ADRM1/PSMC3/PSMD4/PSMB5/PSMC2/PSMD14/TFPT/ACTB	22
R-HSA-162906	R-HSA-162906	HIV Infection	34/453	233/10654	2.33201e-10	2.43125e-09	1.74705e-09	B2M/SLC25A6/RAC1/PSME2/POLR2L/AP2S1/RAN/PSMB3/UBB/PSME1/NPM1/PSMA2/PSMA7/PSMB1/SLC25A5/AP2M1/PSMB9/PSMB6/HCK/PSMB8/POLR2F/PSMB2/ARF1/PSMD7/PSMB7/PSMC3/POLR2J/SUPT4H1/PSMD4/POLR2G/TAF9/PSMB5/PSMC2/PSMD14	34
R-HSA-176814	R-HSA-176814	Activation of APC/C and APC/C:Cdc20 mediated degradation of mitotic proteins	19/453	76/10654	2.44463e-10	2.52183e-09	1.81214e-09	PSME2/PSMB3/UBB/PSME1/PSMA2/PSMA7/PSMB1/ANAPC11/PSMB9/PSMB6/PSMB8/PSMB2/PSMD7/PSMB7/PSMC3/PSMD4/PSMB5/PSMC2/PSMD14	19
R-HSA-5658442	R-HSA-5658442	Regulation of RAS by GAPs	18/453	68/10654	2.62887e-10	2.62887e-09	1.88906e-09	PSME2/PSMB3/UBB/PSME1/PSMA2/PSMA7/PSMB1/PSMB9/PSMB6/PSMB8/PSMB2/PSMD7/PSMB7/PSMC3/PSMD4/PSMB5/PSMC2/PSMD14	18
R-HSA-68867	R-HSA-68867	Assembly of the pre-replicative complex	18/453	68/10654	2.62887e-10	2.62887e-09	1.88906e-09	PSME2/PSMB3/UBB/PSME1/PSMA2/PSMA7/PSMB1/PSMB9/PSMB6/PSMB8/PSMB2/PSMD7/PSMB7/PSMC3/PSMD4/PSMB5/PSMC2/PSMD14	18
R-HSA-69615	R-HSA-69615	G1/S DNA Damage Checkpoints	18/453	68/10654	2.62887e-10	2.62887e-09	1.88906e-09	PSME2/PSMB3/UBB/PSME1/PSMA2/PSMA7/PSMB1/PSMB9/PSMB6/PSMB8/PSMB2/PSMD7/PSMB7/PSMC3/PSMD4/PSMB5/PSMC2/PSMD14	18
R-HSA-5619084	R-HSA-5619084	ABC transporter disorders	19/453	77/10654	3.1198e-10	3.08829e-09	2.21919e-09	PSME2/PSMB3/UBB/PSME1/PSMA2/PSMA7/PSMB1/PSMB9/PSMB6/PSMB8/PSMB2/PSMD7/PSMB7/PSMC3/PSMD4/PSMB5/RNF5/PSMC2/PSMD14	19
R-HSA-5628897	R-HSA-5628897	TP53 Regulates Metabolic Genes	20/453	86/10654	3.3391e-10	3.27232e-09	2.35143e-09	COX4I1/COX6C/COX8A/LAMTOR4/NDUFA4/COX6B1/COX5A/COX7C/PRDX1/COX5B/YWHAH/LAMTOR2/LAMTOR1/PRDX5/COX6A1/LAMTOR5/COX14/PRDX2/YWHAQ/RHEB	20
R-HSA-8948751	R-HSA-8948751	Regulation of PTEN stability and activity	18/453	69/10654	3.41913e-10	3.31757e-09	2.38395e-09	PSME2/PSMB3/UBB/PSME1/PSMA2/PSMA7/PSMB1/PSMB9/PSMB6/PSMB8/PSMB2/PSMD7/PSMB7/PSMC3/PSMD4/PSMB5/PSMC2/PSMD14	18
R-HSA-450531	R-HSA-450531	Regulation of mRNA stability by proteins that bind AU-rich elements	20/453	88/10654	5.18475e-10	4.98142e-09	3.57956e-09	HSPA8/PSME2/PSMB3/UBB/PSME1/PSMA2/PSMA7/PSMB1/PSMB9/PSMB6/PSMB8/PSMB2/PSMD7/PSMB7/HSPB1/PSMC3/PSMD4/PSMB5/PSMC2/PSMD14	20
R-HSA-68949	R-HSA-68949	Orc1 removal from chromatin	18/453	71/10654	5.69814e-10	5.42153e-09	3.89581e-09	PSME2/PSMB3/UBB/PSME1/PSMA2/PSMA7/PSMB1/PSMB9/PSMB6/PSMB8/PSMB2/PSMD7/PSMB7/PSMC3/PSMD4/PSMB5/PSMC2/PSMD14	18
R-HSA-176408	R-HSA-176408	Regulation of APC/C activators between G1/S and early anaphase	19/453	80/10654	6.32652e-10	5.96153e-09	4.28385e-09	PSME2/PSMB3/UBB/PSME1/PSMA2/PSMA7/PSMB1/ANAPC11/PSMB9/PSMB6/PSMB8/PSMB2/PSMD7/PSMB7/PSMC3/PSMD4/PSMB5/PSMC2/PSMD14	19
R-HSA-202403	R-HSA-202403	TCR signaling	23/453	119/10654	8.11441e-10	7.57345e-09	5.44215e-09	PSME2/PSMB3/HLA-DRB5/UBB/PSME1/PSMA2/PSMA7/PSMB1/PSMB9/PSMB6/NFKBIA/HLA-DQB2/PSMB8/PSMB2/PSMD7/PSMB7/UBE2D2/PSMC3/PSMD4/HLA-DPB1/PSMB5/PSMC2/PSMD14	23
R-HSA-983705	R-HSA-983705	Signaling by the B Cell Receptor (BCR)	22/453	112/10654	1.38003e-09	1.27587e-08	9.16821e-09	PSME2/FKBP1A/PSMB3/UBB/PSME1/PSMA2/PSMA7/PSMB1/CALM2/PSMB9/PSMB6/NFKBIA/CALM3/PSMB8/PSMB2/PSMD7/PSMB7/PSMC3/PSMD4/PSMB5/PSMC2/PSMD14	22
R-HSA-109581	R-HSA-109581	Apoptosis	28/453	178/10654	1.68736e-09	1.54543e-08	1.11052e-08	PSME2/PSMB3/UBB/YWHAH/PSME1/PSMA2/PSMA7/PSMB1/C1QBP/LMNA/BCAP31/PSMB9/GSN/PSMB6/BID/DYNLL1/PSMB8/PSMB2/PSMD7/PSMB7/YWHAQ/PSMC3/PSMD4/PSMB5/PSMC2/PSMD14/DBNL/CD14	28
R-HSA-2454202	R-HSA-2454202	Fc epsilon receptor (FCERI) signaling	24/453	134/10654	1.75546e-09	1.59292e-08	1.14464e-08	RAC1/PSME2/PSMB3/UBB/FCER1G/PSME1/PSMA2/PSMA7/PSMB1/CALM2/PSMB9/PSMB6/NFKBIA/CALM3/PSMB8/PSMB2/PSMD7/PSMB7/UBE2D2/PSMC3/PSMD4/PSMB5/PSMC2/PSMD14	24
R-HSA-69002	R-HSA-69002	DNA Replication Pre-Initiation	19/453	85/10654	1.90612e-09	1.71376e-08	1.23148e-08	PSME2/PSMB3/UBB/PSME1/PSMA2/PSMA7/PSMB1/PSMB9/PSMB6/PSMB8/PSMB2/PSMD7/PSMB7/PSMC3/PSMD4/PSMB5/PSMC2/PSMD14/POLE4	19
R-HSA-174143	R-HSA-174143	APC/C-mediated degradation of cell cycle proteins	19/453	86/10654	2.35197e-09	2.07651e-08	1.49215e-08	PSME2/PSMB3/UBB/PSME1/PSMA2/PSMA7/PSMB1/ANAPC11/PSMB9/PSMB6/PSMB8/PSMB2/PSMD7/PSMB7/PSMC3/PSMD4/PSMB5/PSMC2/PSMD14	19
R-HSA-453276	R-HSA-453276	Regulation of mitotic cell cycle	19/453	86/10654	2.35197e-09	2.07651e-08	1.49215e-08	PSME2/PSMB3/UBB/PSME1/PSMA2/PSMA7/PSMB1/ANAPC11/PSMB9/PSMB6/PSMB8/PSMB2/PSMD7/PSMB7/PSMC3/PSMD4/PSMB5/PSMC2/PSMD14	19
R-HSA-5357801	R-HSA-5357801	Programmed Cell Death	28/453	181/10654	2.48854e-09	2.17748e-08	1.5647e-08	PSME2/PSMB3/UBB/YWHAH/PSME1/PSMA2/PSMA7/PSMB1/C1QBP/LMNA/BCAP31/PSMB9/GSN/PSMB6/BID/DYNLL1/PSMB8/PSMB2/PSMD7/PSMB7/YWHAQ/PSMC3/PSMD4/PSMB5/PSMC2/PSMD14/DBNL/CD14	28
R-HSA-8953897	R-HSA-8953897	Cellular responses to external stimuli	51/453	493/10654	2.65075e-09	2.29888e-08	1.65193e-08	ATP6V1F/TUBA1B/GPX1/HSPA8/ATP6V0E1/LAMTOR4/PSME2/PRDX1/PSMB3/ATOX1/UBB/ATP6V0B/CYBA/PSME1/CAPZB/PSMA2/LAMTOR2/LAMTOR1/PSMA7/PRDX5/PSMB1/SOD1/NCF1/HSBP1/ATP6V1G1/ANAPC11/PSMB9/LAMTOR5/TUBA1A/NCF4/PSMB6/DYNLL1/PSMB8/PSMB2/PSMD7/PSMB7/RPS19BP1/ST13/MT2A/UBE2D2/MT1G/PRDX2/PSMC3/RHEB/PSMD4/PSMB5/MT1E/MT1X/PSMC2/PSMD14/MT1F	51
R-HSA-69052	R-HSA-69052	Switching of origins to a post-replicative state	19/453	90/10654	5.28191e-09	4.54059e-08	3.26279e-08	PSME2/PSMB3/UBB/PSME1/PSMA2/PSMA7/PSMB1/ANAPC11/PSMB9/PSMB6/PSMB8/PSMB2/PSMD7/PSMB7/PSMC3/PSMD4/PSMB5/PSMC2/PSMD14	19
R-HSA-5621481	R-HSA-5621481	C-type lectin receptors (CLRs)	24/453	142/10654	5.8653e-09	4.99826e-08	3.59166e-08	PSME2/PSMB3/UBB/FCER1G/PSME1/PSMA2/PSMA7/PSMB1/CALM2/PSMB9/PSMB6/NFKBIA/CALM3/PSMB8/PSMB2/PSMD7/PSMB7/UBE2D2/PSMC3/PSMD4/PSMB5/CD209/PSMC2/PSMD14	24
R-HSA-195253	R-HSA-195253	Degradation of beta-catenin by the destruction complex	18/453	82/10654	6.95401e-09	5.87494e-08	4.22163e-08	PSME2/PSMB3/UBB/PSME1/PSMA2/PSMA7/PSMB1/PSMB9/PSMB6/PSMB8/PSMB2/PSMD7/PSMB7/PSMC3/PSMD4/PSMB5/PSMC2/PSMD14	18
R-HSA-69202	R-HSA-69202	Cyclin E associated events during G1/S transition	18/453	83/10654	8.53653e-09	7.15026e-08	5.13805e-08	PSME2/PSMB3/UBB/PSME1/PSMA2/PSMA7/PSMB1/PSMB9/PSMB6/PSMB8/PSMB2/PSMD7/PSMB7/PSMC3/PSMD4/PSMB5/PSMC2/PSMD14	18
R-HSA-5632684	R-HSA-5632684	Hedgehog 'on' state	18/453	85/10654	1.27387e-08	1.04907e-07	7.53845e-08	PSME2/PSMB3/UBB/PSME1/PSMA2/PSMA7/PSMB1/PSMB9/PSMB6/PSMB8/PSMB2/PSMD7/PSMB7/PSMC3/PSMD4/PSMB5/PSMC2/PSMD14	18
R-HSA-69656	R-HSA-69656	Cyclin A:Cdk2-associated events at S phase entry	18/453	85/10654	1.27387e-08	1.04907e-07	7.53845e-08	PSME2/PSMB3/UBB/PSME1/PSMA2/PSMA7/PSMB1/PSMB9/PSMB6/PSMB8/PSMB2/PSMD7/PSMB7/PSMC3/PSMD4/PSMB5/PSMC2/PSMD14	18
R-HSA-8878159	R-HSA-8878159	Transcriptional regulation by RUNX3	19/453	96/10654	1.62988e-08	1.33107e-07	9.56483e-08	PSME2/PSMB3/UBB/PSME1/PSMA2/PSMA7/PSMB1/PSMB9/PSMB6/PSMB8/PSMB2/PSMD7/PSMB7/PSMC3/PSMD4/PSMB5/HES1/PSMC2/PSMD14	19
R-HSA-6807070	R-HSA-6807070	PTEN Regulation	23/453	140/10654	2.13288e-08	1.72745e-07	1.24132e-07	LAMTOR4/PSME2/PSMB3/UBB/PSME1/PSMA2/LAMTOR2/LAMTOR1/PSMA7/PSMB1/PSMB9/LAMTOR5/PSMB6/PSMB8/PSMB2/PSMD7/PSMB7/PSMC3/RHEB/PSMD4/PSMB5/PSMC2/PSMD14	23
R-HSA-8878166	R-HSA-8878166	Transcriptional regulation by RUNX2	21/453	121/10654	3.28756e-08	2.64083e-07	1.89765e-07	LGALS3/PSME2/PSMB3/UBB/PSME1/PSMA2/PSMA7/PSMB1/PSMB9/PSMB6/PSMB8/PSMB2/PSMD7/PSMB7/PSMC3/PSMD4/STAT1/PSMB5/HES1/PSMC2/PSMD14	21
R-HSA-5610787	R-HSA-5610787	Hedgehog 'off' state	20/453	113/10654	4.98152e-08	3.96902e-07	2.85206e-07	TUBA1B/PSME2/PSMB3/UBB/PSME1/PSMA2/PSMA7/PSMB1/PSMB9/TUBA1A/PSMB6/PSMB8/PSMB2/PSMD7/PSMB7/PSMC3/PSMD4/PSMB5/PSMC2/PSMD14	20
R-HSA-382556	R-HSA-382556	ABC-family proteins mediated transport	19/453	103/10654	5.40959e-08	4.24112e-07	3.04759e-07	PSME2/PSMB3/UBB/PSME1/PSMA2/PSMA7/PSMB1/PSMB9/PSMB6/PSMB8/PSMB2/PSMD7/PSMB7/PSMC3/PSMD4/PSMB5/RNF5/PSMC2/PSMD14	19
R-HSA-9020702	R-HSA-9020702	Interleukin-1 signaling	19/453	103/10654	5.40959e-08	4.24112e-07	3.04759e-07	PSME2/PSMB3/UBB/PSME1/PSMA2/PSMA7/PSMB1/PSMB9/PSMB6/NFKBIA/PSMB8/PSMB2/PSMD7/PSMB7/PSMC3/PSMD4/PSMB5/PSMC2/PSMD14	19
R-HSA-69239	R-HSA-69239	Synthesis of DNA	20/453	119/10654	1.21739e-07	9.46859e-07	6.80396e-07	PSME2/PSMB3/UBB/PSME1/PSMA2/PSMA7/PSMB1/ANAPC11/PSMB9/PSMB6/PSMB8/PSMB2/PSMD7/PSMB7/PSMC3/PSMD4/PSMB5/PSMC2/PSMD14/POLE4	20
R-HSA-2262752	R-HSA-2262752	Cellular responses to stress	46/453	479/10654	1.61185e-07	1.24379e-06	8.93763e-07	ATP6V1F/TUBA1B/GPX1/HSPA8/ATP6V0E1/LAMTOR4/PSME2/PRDX1/PSMB3/ATOX1/UBB/ATP6V0B/CYBA/PSME1/CAPZB/PSMA2/LAMTOR2/LAMTOR1/PSMA7/PRDX5/PSMB1/SOD1/NCF1/HSBP1/ATP6V1G1/ANAPC11/PSMB9/LAMTOR5/TUBA1A/NCF4/PSMB6/DYNLL1/PSMB8/PSMB2/PSMD7/PSMB7/RPS19BP1/ST13/UBE2D2/PRDX2/PSMC3/RHEB/PSMD4/PSMB5/PSMC2/PSMD14	46
R-HSA-2132295	R-HSA-2132295	MHC class II antigen presentation	20/453	123/10654	2.13477e-07	1.63443e-06	1.17447e-06	CTSB/TUBA1B/CTSD/CD74/HLA-DMB/AP2S1/HLA-DRB5/CAPZB/LGMN/CTSC/AP2M1/RAB7A/CLTA/CTSL/TUBA1A/DYNLL1/HLA-DQB2/ARF1/CTSA/HLA-DPB1	20
R-HSA-5668541	R-HSA-5668541	TNFR2 non-canonical NF-kB pathway	18/453	102/10654	2.44904e-07	1.86051e-06	1.33693e-06	PSME2/PSMB3/UBB/PSME1/PSMA2/PSMA7/PSMB1/PSMB9/PSMB6/PSMB8/PSMB2/PSMD7/PSMB7/PSMC3/PSMD4/PSMB5/PSMC2/PSMD14	18
R-HSA-69306	R-HSA-69306	DNA Replication	20/453	127/10654	3.65094e-07	2.75225e-06	1.97772e-06	PSME2/PSMB3/UBB/PSME1/PSMA2/PSMA7/PSMB1/ANAPC11/PSMB9/PSMB6/PSMB8/PSMB2/PSMD7/PSMB7/PSMC3/PSMD4/PSMB5/PSMC2/PSMD14/POLE4	20
R-HSA-446652	R-HSA-446652	Interleukin-1 family signaling	20/453	140/10654	1.7914e-06	1.34013e-05	9.62997e-06	PSME2/PSMB3/UBB/PSME1/PSMA2/PSMA7/PSMB1/PSMB9/PSMB6/NFKBIA/PSMB8/PSMB2/PSMD7/PSMB7/PSMC3/PSMD4/PSMB5/CTSG/PSMC2/PSMD14	20
R-HSA-114608	R-HSA-114608	Platelet degranulation	19/453	129/10654	2.03535e-06	1.51109e-05	1.08584e-05	TMSB4X/PFN1/PSAP/CD63/CFL1/ALDOA/ANXA5/SOD1/TAGLN2/CALM2/CALM3/CFD/MANF/CD9/LGALS3BP/SERPING1/IGF1/F13A1/A2M	19
R-HSA-1236977	R-HSA-1236977	Endosomal/Vacuolar pathway	6/453	11/10654	2.20224e-06	1.62271e-05	1.16605e-05	B2M/HLA-B/HLA-C/HLA-A/CTSL/HLA-G	6
R-HSA-8939236	R-HSA-8939236	RUNX1 regulates transcription of genes involved in differentiation of HSCs	19/453	130/10654	2.29171e-06	1.67603e-05	1.20436e-05	PSME2/SPI1/PSMB3/UBB/PSME1/PSMA2/PSMA7/PSMB1/PSMB9/PSMB6/PSMB8/PSMB2/PSMD7/PSMB7/PSMC3/PSMD4/PSMB5/PSMC2/PSMD14	19
R-HSA-69206	R-HSA-69206	G1/S Transition	19/453	131/10654	2.577e-06	1.87071e-05	1.34426e-05	PSME2/PSMB3/UBB/PSME1/PSMA2/PSMA7/PSMB1/PSMB9/PSMB6/PSMB8/PSMB2/PSMD7/PSMB7/PSMC3/PSMD4/PSMB5/PSMC2/PSMD14/POLE4	19
R-HSA-76005	R-HSA-76005	Response to elevated platelet cytosolic Ca2+	19/453	134/10654	3.63643e-06	2.62037e-05	1.88295e-05	TMSB4X/PFN1/PSAP/CD63/CFL1/ALDOA/ANXA5/SOD1/TAGLN2/CALM2/CALM3/CFD/MANF/CD9/LGALS3BP/SERPING1/IGF1/F13A1/A2M	19
R-HSA-68882	R-HSA-68882	Mitotic Anaphase	24/453	201/10654	4.47235e-06	3.1992e-05	2.29889e-05	TUBA1B/PSME2/PSMB3/UBB/PSME1/PSMA2/PSMA7/PSMB1/LMNA/ANAPC11/PSMB9/TUBA1A/PSMB6/DYNLL1/RPS27/PSMB8/PSMB2/PSMD7/PSMB7/PSMC3/PSMD4/PSMB5/PSMC2/PSMD14	24
R-HSA-5358351	R-HSA-5358351	Signaling by Hedgehog	20/453	149/10654	4.78062e-06	3.39493e-05	2.43954e-05	TUBA1B/PSME2/PSMB3/UBB/PSME1/PSMA2/PSMA7/PSMB1/PSMB9/TUBA1A/PSMB6/PSMB8/PSMB2/PSMD7/PSMB7/PSMC3/PSMD4/PSMB5/PSMC2/PSMD14	20
R-HSA-2555396	R-HSA-2555396	Mitotic Metaphase and Anaphase	24/453	202/10654	4.87867e-06	3.43964e-05	2.47166e-05	TUBA1B/PSME2/PSMB3/UBB/PSME1/PSMA2/PSMA7/PSMB1/LMNA/ANAPC11/PSMB9/TUBA1A/PSMB6/DYNLL1/RPS27/PSMB8/PSMB2/PSMD7/PSMB7/PSMC3/PSMD4/PSMB5/PSMC2/PSMD14	24
R-HSA-2467813	R-HSA-2467813	Separation of Sister Chromatids	23/453	190/10654	5.61062e-06	3.92743e-05	2.82218e-05	TUBA1B/PSME2/PSMB3/UBB/PSME1/PSMA2/PSMA7/PSMB1/ANAPC11/PSMB9/TUBA1A/PSMB6/DYNLL1/RPS27/PSMB8/PSMB2/PSMD7/PSMB7/PSMC3/PSMD4/PSMB5/PSMC2/PSMD14	23
R-HSA-69481	R-HSA-69481	G2/M Checkpoints	21/453	168/10654	8.67147e-06	6.02698e-05	4.33088e-05	PSME2/PSMB3/UBB/YWHAH/PSME1/PSMA2/PSMA7/PSMB1/PSMB9/PSMB6/PSMB8/PSMB2/PSMD7/PSMB7/YWHAQ/PSMC3/PSMD4/PSMB5/PSMC2/PSMD14/BABAM1	21
R-HSA-5663202	R-HSA-5663202	Diseases of signal transduction	35/453	377/10654	1.10416e-05	7.62027e-05	5.47579e-05	RAC1/PSME2/POLR2L/FKBP1A/PSMB3/UBB/PSME1/PSMA2/PSMA7/PSMB1/RHOG/PEBP1/CALM2/LMNA/PSMB9/PHB/PSMB6/CALM3/PSMB8/POLR2F/PSMB2/PSMD7/PSMB7/PSMC3/POLR2J/PSMD4/STAT1/PSENEN/POLR2G/PSMB5/HES1/PSMC2/PSMD14/ACTB/APH1A	35
R-HSA-69242	R-HSA-69242	S Phase	20/453	161/10654	1.55644e-05	0.000106665	7.66474e-05	PSME2/PSMB3/UBB/PSME1/PSMA2/PSMA7/PSMB1/ANAPC11/PSMB9/PSMB6/PSMB8/PSMB2/PSMD7/PSMB7/PSMC3/PSMD4/PSMB5/PSMC2/PSMD14/POLE4	20
R-HSA-453279	R-HSA-453279	Mitotic G1-G1/S phases	19/453	149/10654	1.74248e-05	0.000118585	8.52132e-05	PSME2/PSMB3/UBB/PSME1/PSMA2/PSMA7/PSMB1/PSMB9/PSMB6/PSMB8/PSMB2/PSMD7/PSMB7/PSMC3/PSMD4/PSMB5/PSMC2/PSMD14/POLE4	19
R-HSA-5619115	R-HSA-5619115	Disorders of transmembrane transporters	21/453	176/10654	1.7875e-05	0.000120811	8.68123e-05	PSME2/PSMB3/UBB/PSME1/PSMA2/PSMA7/PSMB1/PSMB9/PSMB6/PSMB8/PSMB2/PSMD7/PSMB7/BSG/PSMC3/PSMD4/PSMB5/RNF5/PSMC2/PSMD14/SLC40A1	21
R-HSA-3299685	R-HSA-3299685	Detoxification of Reactive Oxygen Species	9/453	37/10654	1.80173e-05	0.000120938	8.69039e-05	GPX1/PRDX1/ATOX1/CYBA/PRDX5/SOD1/NCF1/NCF4/PRDX2	9
R-HSA-983169	R-HSA-983169	Class I MHC mediated antigen processing & presentation	34/453	371/10654	1.94074e-05	0.000129382	9.29719e-05	B2M/HLA-B/VAMP8/PSME2/PSMB3/UBB/HLA-C/HLA-A/CYBA/PSME1/PSMA2/PSMA7/PSMB1/NCF1/BCAP31/ANAPC11/PSMB9/CTSL/NCF4/PSMB6/PSMB8/RNF130/PSMB2/PSMD7/PSMB7/UBE2D2/PSMC3/PSMD4/HLA-G/UBE2L6/PSMB5/PSMC2/PSMD14/CD14	34
R-HSA-909733	R-HSA-909733	Interferon alpha/beta signaling	12/453	69/10654	2.92713e-05	0.000193823	0.000139278	HLA-B/HLA-C/HLA-A/PSMB8/IFITM3/STAT1/HLA-G/ISG15/IRF8/IFI35/IFI27/IFI6	12
R-HSA-69275	R-HSA-69275	G2/M Transition	22/453	196/10654	2.97374e-05	0.000195588	0.000140546	TUBA1B/PSME2/PSMB3/UBB/PSME1/PSMA2/PSMA7/PSMB1/PSMB9/TUBA1A/TUBB/PSMB6/DYNLL1/PSMB8/PSMB2/PSMD7/PSMB7/PSMC3/PSMD4/PSMB5/PSMC2/PSMD14	22
R-HSA-2682334	R-HSA-2682334	EPH-Ephrin signaling	14/453	92/10654	3.10377e-05	0.00020278	0.000145714	MYL6/ARPC1B/CFL1/RAC1/RHOA/AP2S1/ARPC2/AP2M1/CLTA/SDCBP/ARPC3/PSENEN/ACTB/APH1A	14
R-HSA-453274	R-HSA-453274	Mitotic G2-G2/M phases	22/453	198/10654	3.48046e-05	0.000225884	0.000162316	TUBA1B/PSME2/PSMB3/UBB/PSME1/PSMA2/PSMA7/PSMB1/PSMB9/TUBA1A/TUBB/PSMB6/DYNLL1/PSMB8/PSMB2/PSMD7/PSMB7/PSMC3/PSMD4/PSMB5/PSMC2/PSMD14	22
R-HSA-76002	R-HSA-76002	Platelet activation, signaling and aggregation	26/453	262/10654	4.99877e-05	0.000322289	0.000231591	TMSB4X/PFN1/PSAP/CD63/CFL1/RAC1/RHOA/ALDOA/FCER1G/ANXA5/RHOG/SOD1/GNG5/TAGLN2/CALM2/CALM3/GNB2/CFD/MANF/CD9/LGALS3BP/SERPING1/IGF1/ABHD12/F13A1/A2M	26
R-HSA-5661231	R-HSA-5661231	Metallothioneins bind metals	5/453	11/10654	5.07685e-05	0.000325184	0.000233671	MT2A/MT1G/MT1E/MT1X/MT1F	5
R-HSA-5683057	R-HSA-5683057	MAPK family signaling cascades	28/453	294/10654	5.39916e-05	0.000343583	0.000246893	RAC1/PSME2/PSMB3/UBB/PSME1/PSMA2/LAMTOR2/PSMA7/PSMB1/PEBP1/CALM2/PSMB9/PHB/PSMB6/CALM3/PSMB8/DUSP2/PSMB2/PSMD7/PSMB7/HSPB1/PSMC3/CDC42EP2/PSMD4/PSMB5/PSMC2/PSMD14/ACTB	28
R-HSA-5673001	R-HSA-5673001	RAF/MAP kinase cascade	25/453	249/10654	5.75079e-05	0.000363598	0.000261275	PSME2/PSMB3/UBB/PSME1/PSMA2/LAMTOR2/PSMA7/PSMB1/PEBP1/CALM2/PSMB9/PHB/PSMB6/CALM3/PSMB8/DUSP2/PSMB2/PSMD7/PSMB7/PSMC3/PSMD4/PSMB5/PSMC2/PSMD14/ACTB	25
R-HSA-157118	R-HSA-157118	Signaling by NOTCH	24/453	235/10654	6.15515e-05	0.00038667	0.000277854	YBX1/PSME2/PSMB3/UBB/PSME1/PSMA2/PSMA7/PSMB1/PSMB9/PSMB6/PSMB8/PSMB2/PSMD7/PSMB7/PSMC3/PSMD4/STAT1/PSENEN/PSMB5/HES1/PSMC2/TMED2/PSMD14/APH1A	24
R-HSA-5688426	R-HSA-5688426	Deubiquitination	28/453	297/10654	6.46032e-05	0.000403256	0.000289772	RHOA/NEDD8/PSME2/SNX3/PSMB3/UBB/PSME1/PSMA2/PSMA7/PSMB1/PSMB9/PSMB6/NFKBIA/PSMB8/PSMB2/PSMD7/PSMB7/ADRM1/PSMC3/FKBP8/RAD23A/PSMD4/PSMB5/PSMC2/PSMD14/TFPT/ACTB/BABAM1	28
R-HSA-9607240	R-HSA-9607240	FLT3 Signaling	26/453	267/10654	6.87515e-05	0.000426433	0.000306427	PSME2/PSMB3/UBB/PSME1/PSMA2/LAMTOR2/PSMA7/PSMB1/PEBP1/CALM2/PSMB9/PHB/PSMB6/HCK/CALM3/PSMB8/DUSP2/PSMB2/PSMD7/PSMB7/PSMC3/PSMD4/PSMB5/PSMC2/PSMD14/ACTB	26
R-HSA-1268020	R-HSA-1268020	Mitochondrial protein import	11/453	64/10654	7.02574e-05	0.000433033	0.00031117	SLC25A6/CHCHD2/CHCHD10/TOMM7/COX17/CYC1/TIMM13/TOMM22/TIMM8B/TIMM10/DNAJC19	11
R-HSA-3700989	R-HSA-3700989	Transcriptional Regulation by TP53	32/453	365/10654	8.0577e-05	0.000493534	0.000354645	COX4I1/COX6C/COX8A/LAMTOR4/NDUFA4/COX6B1/COX5A/COX7C/PRDX1/POLR2L/UBB/COX5B/YWHAH/NPM1/PRELID1/LAMTOR2/LAMTOR1/PRDX5/COX6A1/TMEM219/LAMTOR5/COX14/BID/POLR2F/PRDX2/YWHAQ/RGCC/POLR2J/RHEB/SUPT4H1/POLR2G/TAF9	32
R-HSA-5684996	R-HSA-5684996	MAPK1/MAPK3 signaling	25/453	255/10654	8.48201e-05	0.000516297	0.000371001	PSME2/PSMB3/UBB/PSME1/PSMA2/LAMTOR2/PSMA7/PSMB1/PEBP1/CALM2/PSMB9/PHB/PSMB6/CALM3/PSMB8/DUSP2/PSMB2/PSMD7/PSMB7/PSMC3/PSMD4/PSMB5/PSMC2/PSMD14/ACTB	25
R-HSA-913531	R-HSA-913531	Interferon Signaling	21/453	199/10654	0.000110598	0.000669052	0.000480769	B2M/HLA-B/HLA-DRB5/UBB/HLA-C/HLA-A/IFNGR2/HLA-DQB2/PSMB8/IFITM3/MT2A/ICAM1/STAT1/HLA-G/ISG15/HLA-DPB1/UBE2L6/IRF8/IFI35/IFI27/IFI6	21
R-HSA-877300	R-HSA-877300	Interferon gamma signaling	13/453	92/10654	0.000129637	0.000779415	0.000560074	B2M/HLA-B/HLA-DRB5/HLA-C/HLA-A/IFNGR2/HLA-DQB2/MT2A/ICAM1/STAT1/HLA-G/HLA-DPB1/IRF8	13
R-HSA-449147	R-HSA-449147	Signaling by Interleukins	37/453	461/10654	0.000143935	0.000860101	0.000618053	HSPA8/CFL1/PSME2/RPLP0/PSMB3/UBB/PSME1/PSMA2/PSMA7/PSMB1/SOD1/ANXA2/PSMB9/PSMB6/MIF/HCK/NFKBIA/LGALS9/PSMB8/PSMB2/ARF1/PSMD7/PSMB7/ANXA1/PSMC3/JUNB/ICAM1/PSMD4/STAT1/PSMB5/CTSG/PSMC2/PSMD14/VAMP2/OSM/F13A1/CCL2	37
R-HSA-1257604	R-HSA-1257604	PIP3 activates AKT signaling	25/453	264/10654	0.000147693	0.000877207	0.000630345	RAC1/LAMTOR4/PSME2/PSMB3/UBB/PSME1/PSMA2/LAMTOR2/LAMTOR1/PSMA7/PSMB1/RHOG/PSMB9/LAMTOR5/PSMB6/PSMB8/PSMB2/PSMD7/PSMB7/PSMC3/RHEB/PSMD4/PSMB5/PSMC2/PSMD14	25
R-HSA-8951664	R-HSA-8951664	Neddylation	23/453	234/10654	0.000155896	0.000920349	0.000661346	NEDD8/PSME2/PSMB3/UBB/PSME1/PSMA2/PSMA7/PSMB1/PSMB9/PSMB6/PSMB8/PSMB2/PSMD7/PSMB7/UBE2D2/PSMC3/PSMD4/COPS6/COMMD1/PSMB5/PSMC2/PSMD14/COMMD7	23
R-HSA-5689880	R-HSA-5689880	Ub-specific processing proteases	22/453	220/10654	0.000168393	0.000988172	0.000710083	PSME2/SNX3/PSMB3/UBB/PSME1/PSMA2/PSMA7/PSMB1/PSMB9/PSMB6/NFKBIA/PSMB8/PSMB2/PSMD7/PSMB7/ADRM1/PSMC3/FKBP8/PSMD4/PSMB5/PSMC2/PSMD14	22
R-HSA-195721	R-HSA-195721	Signaling by WNT	29/453	331/10654	0.000175561	0.00102411	0.000735906	PFN1/RAC1/RHOA/PSME2/SNX3/AP2S1/PSMB3/UBB/PSME1/PSMA2/PSMA7/PSMB1/GNG5/AP2M1/CLTA/CALM2/PSMB9/PSMB6/CALM3/PSMB8/GNB2/PSMB2/PSMD7/PSMB7/PSMC3/PSMD4/PSMB5/PSMC2/PSMD14	29
R-HSA-5660526	R-HSA-5660526	Response to metal ions	5/453	14/10654	0.000197809	0.00114706	0.000824255	MT2A/MT1G/MT1E/MT1X/MT1F	5
R-HSA-446203	R-HSA-446203	Asparagine N-linked glycosylation	27/453	304/10654	0.000234626	0.00135255	0.000971919	TUBA1B/UBB/CAPZB/COPE/UBXN1/CTSC/FUCA1/TUBA1A/TRAPPC1/RPN2/DYNLL1/DAD1/TMED9/ARF1/LMAN2/CTSA/RENBP/NANS/CD59/FUOM/RAB1A/RNF5/COPZ1/TMED2/NPL/TRAPPC3/NUDT14	27
R-HSA-9006925	R-HSA-9006925	Intracellular signaling by second messengers	27/453	305/10654	0.000247441	0.00141808	0.00101901	RAC1/LAMTOR4/PSME2/PSMB3/UBB/PSME1/PSMA2/LAMTOR2/LAMTOR1/PSMA7/PSMB1/RHOG/CALM2/PSMB9/LAMTOR5/PSMB6/CALM3/PSMB8/PSMB2/PSMD7/PSMB7/PSMC3/RHEB/PSMD4/PSMB5/PSMC2/PSMD14	27
R-HSA-72165	R-HSA-72165	mRNA Splicing - Minor Pathway	9/453	52/10654	0.000302341	0.00172264	0.00123786	YBX1/POLR2L/SNRPD2/SNRPG/POLR2F/POLR2J/LSM2/POLR2G/SNRNP25	9
R-HSA-166208	R-HSA-166208	mTORC1-mediated signalling	6/453	23/10654	0.000311042	0.00176197	0.00126612	RPS6/LAMTOR4/LAMTOR2/LAMTOR1/LAMTOR5/RHEB	6
R-HSA-8964043	R-HSA-8964043	Plasma lipoprotein clearance	7/453	33/10654	0.000391463	0.00220479	0.00158432	NPC2/APOE/APOC1/AP2S1/LIPA/AP2M1/CLTA	7
R-HSA-9639288	R-HSA-9639288	Amino acids regulate mTORC1	9/453	55/10654	0.000466741	0.00261375	0.00187819	ATP6V1F/ATP6V0E1/LAMTOR4/ATP6V0B/LAMTOR2/LAMTOR1/ATP6V1G1/LAMTOR5/RHEB	9
R-HSA-70263	R-HSA-70263	Gluconeogenesis	7/453	34/10654	0.000475155	0.00264575	0.00190119	GAPDH/TPI1/ALDOA/ENO1/PGK1/MDH1/PGAM1	7
R-HSA-983170	R-HSA-983170	Antigen Presentation: Folding, assembly and peptide loading of class I MHC	6/453	25/10654	0.000507618	0.00281054	0.0020196	B2M/HLA-B/HLA-C/HLA-A/BCAP31/HLA-G	6
R-HSA-432722	R-HSA-432722	Golgi Associated Vesicle Biogenesis	9/453	56/10654	0.000535596	0.00294879	0.00211894	FTH1/FTL/HSPA8/VAMP8/BLOC1S1/CLTA/ARF1/VAMP2/AP3S1	9
R-HSA-1222556	R-HSA-1222556	ROS and RNS production in phagocytes	7/453	36/10654	0.000685081	0.00375072	0.0026952	ATP6V1F/ATP6V0E1/ATP6V0B/CYBA/NCF1/ATP6V1G1/NCF4	7
R-HSA-917937	R-HSA-917937	Iron uptake and transport	9/453	58/10654	0.000698341	0.00380208	0.00273211	FTH1/FTL/ATP6V1F/ATP6V0E1/NEDD8/UBB/ATP6V0B/ATP6V1G1/SLC40A1	9
R-HSA-164952	R-HSA-164952	The role of Nef in HIV-1 replication and disease pathogenesis	6/453	27/10654	0.000789348	0.00427382	0.00307109	B2M/RAC1/AP2S1/AP2M1/HCK/ARF1	6
R-HSA-8950505	R-HSA-8950505	Gene and protein expression by JAK-STAT signaling after Interleukin-12 stimulation	7/453	38/10654	0.000962451	0.00512941	0.00368591	CFL1/PSME2/RPLP0/SOD1/ANXA2/MIF/ARF1	7
R-HSA-8876725	R-HSA-8876725	Protein methylation	5/453	19/10654	0.000963074	0.00512941	0.00368591	RPS2/HSPA8/EEF2/CALM2/CALM3	5
R-HSA-8964038	R-HSA-8964038	LDL clearance	5/453	19/10654	0.000963074	0.00512941	0.00368591	NPC2/AP2S1/LIPA/AP2M1/CLTA	5
R-HSA-8878171	R-HSA-8878171	Transcriptional regulation by RUNX1	21/453	239/10654	0.00129985	0.00688567	0.00494792	LGALS3/PSME2/SPI1/PSMB3/UBB/PSME1/PSMA2/PSMA7/PSMB1/PSMB9/CTSL/PSMB6/PSMB8/PSMB2/PSMD7/PSMB7/PSMC3/PSMD4/PSMB5/PSMC2/PSMD14	21
R-HSA-9609507	R-HSA-9609507	Protein localization	16/453	163/10654	0.00154555	0.0081432	0.00585156	SLC25A6/UBB/CHCHD2/CHCHD10/TOMM7/COX17/CYC1/TIMM13/UBE2D2/ECH1/TOMM22/TIMM8B/GSTK1/VAMP2/TIMM10/DNAJC19	16
R-HSA-69620	R-HSA-69620	Cell Cycle Checkpoints	24/453	293/10654	0.00159709	0.00835648	0.00600482	PSME2/PSMB3/UBB/YWHAH/PSME1/PSMA2/PSMA7/PSMB1/ANAPC11/PSMB9/PSMB6/DYNLL1/RPS27/PSMB8/PSMB2/PSMD7/PSMB7/YWHAQ/PSMC3/PSMD4/PSMB5/PSMC2/PSMD14/BABAM1	24
R-HSA-9612973	R-HSA-9612973	Autophagy	13/453	119/10654	0.00160308	0.00835648	0.00600482	HSPA8/LAMTOR4/UBB/LAMTOR2/LAMTOR1/PARK7/TOMM7/LAMTOR5/RNASE1/DYNLL1/TOMM22/RHEB/GABARAP	13
R-HSA-3928662	R-HSA-3928662	EPHB-mediated forward signaling	7/453	42/10654	0.00177716	0.0092149	0.00662166	ARPC1B/CFL1/RAC1/RHOA/ARPC2/ARPC3/ACTB	7
R-HSA-389977	R-HSA-389977	Post-chaperonin tubulin folding pathway	5/453	22/10654	0.00196289	0.0101244	0.00727519	TUBA1B/TBCA/TUBA1A/TBCB/ARL2	5
R-HSA-5626467	R-HSA-5626467	RHO GTPases activate IQGAPs	6/453	32/10654	0.00201849	0.0103566	0.0074421	TUBA1B/RAC1/CALM2/TUBA1A/CALM3/ACTB	6
R-HSA-1632852	R-HSA-1632852	Macroautophagy	11/453	95/10654	0.00226201	0.0115457	0.00829651	HSPA8/LAMTOR4/UBB/LAMTOR2/LAMTOR1/TOMM7/LAMTOR5/DYNLL1/TOMM22/RHEB/GABARAP	11
R-HSA-199977	R-HSA-199977	ER to Golgi Anterograde Transport	15/453	154/10654	0.00231221	0.0117408	0.0084367	TUBA1B/CAPZB/COPE/CTSC/TUBA1A/TRAPPC1/DYNLL1/TMED9/ARF1/LMAN2/CD59/RAB1A/COPZ1/TMED2/TRAPPC3	15
R-HSA-167242	R-HSA-167242	Abortive elongation of HIV-1 transcript in the absence of Tat	5/453	23/10654	0.00242173	0.0122335	0.00879077	POLR2L/POLR2F/POLR2J/SUPT4H1/POLR2G	5
R-HSA-174824	R-HSA-174824	Plasma lipoprotein assembly, remodeling, and clearance	9/453	69/10654	0.00246147	0.0123705	0.00888921	NPC2/APOE/APOC1/AP2S1/LIPA/AP2M1/CLTA/PLTP/A2M	9
R-HSA-5696398	R-HSA-5696398	Nucleotide Excision Repair	12/453	111/10654	0.00261456	0.0130728	0.0093939	POLR2L/UBB/SUMO3/POLR2F/POLR2J/RAD23A/PARP1/COPS6/POLR2G/TFPT/ACTB/POLE4	12
R-HSA-447115	R-HSA-447115	Interleukin-12 family signaling	8/453	57/10654	0.00265528	0.013209	0.00949177	CFL1/PSME2/RPLP0/SOD1/ANXA2/MIF/ARF1/STAT1	8
R-HSA-203927	R-HSA-203927	MicroRNA (miRNA) biogenesis	5/453	24/10654	0.00295377	0.0146197	0.0105054	POLR2L/RAN/POLR2F/POLR2J/POLR2G	5
R-HSA-432720	R-HSA-432720	Lysosome Vesicle Biogenesis	6/453	35/10654	0.00324667	0.0159886	0.0114891	HSPA8/VAMP8/BLOC1S1/CLTA/ARF1/VAMP2	6
R-HSA-1445148	R-HSA-1445148	Translocation of SLC2A4 (GLUT4) to the plasma membrane	9/453	72/10654	0.00330514	0.0161146	0.0115797	TUBA1B/RAC1/YWHAH/CALM2/TUBA1A/CALM3/YWHAQ/VAMP2/ACTB	9
R-HSA-199992	R-HSA-199992	trans-Golgi Network Vesicle Budding	9/453	72/10654	0.00330514	0.0161146	0.0115797	FTH1/FTL/HSPA8/VAMP8/BLOC1S1/CLTA/ARF1/VAMP2/AP3S1	9
R-HSA-9020591	R-HSA-9020591	Interleukin-12 signaling	7/453	47/10654	0.00345189	0.0167468	0.012034	CFL1/PSME2/RPLP0/SOD1/ANXA2/MIF/ARF1	7
R-HSA-6807878	R-HSA-6807878	COPI-mediated anterograde transport	11/453	101/10654	0.00366811	0.0177081	0.0127247	TUBA1B/CAPZB/COPE/TUBA1A/DYNLL1/TMED9/ARF1/CD59/RAB1A/COPZ1/TMED2	11
R-HSA-5368286	R-HSA-5368286	Mitochondrial translation initiation	10/453	87/10654	0.00372719	0.0177313	0.0127414	MRPL20/MRPL23/MRPL18/GADD45GIP1/OXA1L/MRPL55/MRPL32/MRPS7/MRPS18B/MRPL24	10
R-HSA-5389840	R-HSA-5389840	Mitochondrial translation elongation	10/453	87/10654	0.00372719	0.0177313	0.0127414	MRPL20/MRPL23/MRPL18/GADD45GIP1/OXA1L/MRPL55/MRPL32/MRPS7/MRPS18B/MRPL24	10
R-HSA-5419276	R-HSA-5419276	Mitochondrial translation termination	10/453	87/10654	0.00372719	0.0177313	0.0127414	MRPL20/MRPL23/MRPL18/GADD45GIP1/OXA1L/MRPL55/MRPL32/MRPS7/MRPS18B/MRPL24	10
R-HSA-5663213	R-HSA-5663213	RHO GTPases Activate WASPs and WAVEs	6/453	36/10654	0.00375898	0.0177962	0.012788	ARPC1B/RAC1/BRK1/ARPC2/ARPC3/ACTB	6
R-HSA-6803529	R-HSA-6803529	FGFR2 alternative splicing	5/453	26/10654	0.00426265	0.0200836	0.0144317	POLR2L/HNRNPA1/POLR2F/POLR2J/POLR2G	5
R-HSA-5696394	R-HSA-5696394	DNA Damage Recognition in GG-NER	6/453	38/10654	0.00496009	0.0232579	0.0167127	UBB/RAD23A/PARP1/COPS6/TFPT/ACTB	6
R-HSA-948021	R-HSA-948021	Transport to the Golgi and subsequent modification	16/453	185/10654	0.00549071	0.0255174	0.0183364	TUBA1B/CAPZB/COPE/CTSC/FUCA1/TUBA1A/TRAPPC1/DYNLL1/TMED9/ARF1/LMAN2/CD59/RAB1A/COPZ1/TMED2/TRAPPC3	16
R-HSA-3928665	R-HSA-3928665	EPH-ephrin mediated repulsion of cells	7/453	51/10654	0.00549406	0.0255174	0.0183364	RAC1/AP2S1/AP2M1/CLTA/PSENEN/ACTB/APH1A	7
R-HSA-5368287	R-HSA-5368287	Mitochondrial translation	10/453	93/10654	0.00600927	0.0277787	0.0199613	MRPL20/MRPL23/MRPL18/GADD45GIP1/OXA1L/MRPL55/MRPL32/MRPS7/MRPS18B/MRPL24	10
R-HSA-165159	R-HSA-165159	mTOR signalling	6/453	40/10654	0.00642133	0.0295441	0.0212299	RPS6/LAMTOR4/LAMTOR2/LAMTOR1/LAMTOR5/RHEB	6
R-HSA-380972	R-HSA-380972	Energy dependent regulation of mTOR by LKB1-AMPK	5/453	29/10654	0.00693152	0.0317425	0.0228096	LAMTOR4/LAMTOR2/LAMTOR1/LAMTOR5/RHEB	5
R-HSA-8851708	R-HSA-8851708	Signaling by FGFR2 IIIa TM	4/453	19/10654	0.00751564	0.0342574	0.0246167	POLR2L/POLR2F/POLR2J/POLR2G	4
R-HSA-71406	R-HSA-71406	Pyruvate metabolism and Citric Acid (TCA) cycle	7/453	55/10654	0.00832962	0.0377918	0.0271565	LDHB/IDH2/LDHA/BSG/SDHB/SDHC/SLC16A3	7
R-HSA-164938	R-HSA-164938	Nef-mediates down modulation of cell surface receptors by recruiting them to clathrin adapters	4/453	20/10654	0.00908463	0.0410273	0.0294815	B2M/AP2S1/AP2M1/ARF1	4
R-HSA-5339562	R-HSA-5339562	Uptake and actions of bacterial toxins	5/453	31/10654	0.00925158	0.0414237	0.0297663	EEF2/CALM2/CALM3/CD9/VAMP2	5
R-HSA-4420097	R-HSA-4420097	VEGFA-VEGFR2 Pathway	10/453	99/10654	0.00925693	0.0414237	0.0297663	RAC1/RHOA/BRK1/CYBA/NCF1/CALM2/NCF4/CALM3/HSPB1/ACTB	10
R-HSA-196025	R-HSA-196025	Formation of annular gap junctions	3/453	11/10654	0.00976019	0.0430855	0.0309605	AP2M1/CLTA/ACTB	3
R-HSA-2025928	R-HSA-2025928	Calcineurin activates NFAT	3/453	11/10654	0.00976019	0.0430855	0.0309605	FKBP1A/CALM2/CALM3	3
R-HSA-5625970	R-HSA-5625970	RHO GTPases activate KTN1	3/453	11/10654	0.00976019	0.0430855	0.0309605	RAC1/RHOA/RHOG	3
R-HSA-68886	R-HSA-68886	M Phase	27/453	395/10654	0.0101236	0.0444891	0.0319691	TUBA1B/PSME2/PSMB3/UBB/PSME1/PSMA2/PSMA7/PSMB1/LMNA/ANAPC11/PSMB9/TUBA1A/TUBB/PSMB6/DYNLL1/RPS27/PSMB8/PSMB2/PSMD7/PSMB7/PSMC3/ENSA/PSMD4/RAB1A/PSMB5/PSMC2/PSMD14	27
R-HSA-201681	R-HSA-201681	TCF dependent signaling in response to WNT	18/453	233/10654	0.0105334	0.0460269	0.0330741	PSME2/PSMB3/UBB/PSME1/PSMA2/PSMA7/PSMB1/PSMB9/PSMB6/PSMB8/PSMB2/PSMD7/PSMB7/PSMC3/PSMD4/PSMB5/PSMC2/PSMD14	18
R-HSA-1251985	R-HSA-1251985	Nuclear signaling by ERBB4	5/453	32/10654	0.010591	0.0460269	0.0330741	APOE/PSENEN/STMN1/APH1A/CXCL12	5
R-HSA-2029480	R-HSA-2029480	Fcgamma receptor (FCGR) dependent phagocytosis	9/453	86/10654	0.0106144	0.0460269	0.0330741	ARPC1B/CFL1/RAC1/BRK1/ARPC2/HCK/PLD3/ARPC3/ACTB	9
R-HSA-166658	R-HSA-166658	Complement cascade	7/453	58/10654	0.011073	0.047804	0.0343511	C1QB/C1QC/C1QA/CFD/CD59/SERPING1/C3AR1	7

## Sheet: Myeloid UP onestcol
Supplementary table 4a Myeloid cell pathways upregulated in one-step collagenase versus two-step collagenase protocol
	ID	Description	GeneRatio	BgRatio	pvalue	p.adjust	qvalue	geneID	Count
R-HSA-72203	R-HSA-72203	Processing of Capped Intron-Containing Pre-mRNA	36/524	244/10654	2.73971e-09	1.74754e-06	1.46084e-06	HNRNPH1/TRA2B/HNRNPU/DDX5/HNRNPA2B1/FUS/HNRNPD/RBM5/SF3B1/SRRM1/SF1/U2SURP/SRSF11/SRRM2/CDC5L/HNRNPC/HNRNPL/PPIL4/SRSF7/ALYREF/PCF11/HNRNPA3/SRSF10/ZC3H11A/FYTTD1/WTAP/PCBP2/SNRNP70/DDX39B/SRSF3/DDX42/POLR2A/CCAR1/HNRNPUL1/RNPC3/RANBP2	36
R-HSA-72172	R-HSA-72172	mRNA Splicing	31/524	191/10654	3.50517e-09	1.74754e-06	1.46084e-06	HNRNPH1/TRA2B/HNRNPU/DDX5/HNRNPA2B1/FUS/HNRNPD/RBM5/SF3B1/SRRM1/SF1/U2SURP/SRSF11/SRRM2/CDC5L/HNRNPC/HNRNPL/PPIL4/SRSF7/ALYREF/PCF11/HNRNPA3/SRSF10/PCBP2/SNRNP70/SRSF3/DDX42/POLR2A/CCAR1/HNRNPUL1/RNPC3	31
R-HSA-72163	R-HSA-72163	mRNA Splicing - Major Pathway	30/524	183/10654	4.95053e-09	1.74754e-06	1.46084e-06	HNRNPH1/TRA2B/HNRNPU/DDX5/HNRNPA2B1/FUS/HNRNPD/RBM5/SF3B1/SRRM1/SF1/U2SURP/SRSF11/SRRM2/CDC5L/HNRNPC/HNRNPL/PPIL4/SRSF7/ALYREF/PCF11/HNRNPA3/SRSF10/PCBP2/SNRNP70/SRSF3/DDX42/POLR2A/CCAR1/HNRNPUL1	30
R-HSA-449147	R-HSA-449147	Signaling by Interleukins	48/524	461/10654	5.9364e-07	0.000157166	0.000131382	HSP90AA1/FOS/CA1/ITGAX/HIF1A/HNRNPA2B1/PAK2/JUN/IRAK3/JAK2/IL10RA/DUSP6/PDCD4/TAB2/CAPZA1/MEF2A/MEF2C/CCL3L3/SOS1/HMGB1/YWHAZ/JAK1/STAT3/CBL/BCL6/PIK3R1/CCL3L1/CSF3R/FYN/IL6ST/MAPK14/PTPN12/RPS6KA5/CEBPD/LYN/BRWD1/CDC42/PTGS2/IL7R/PIK3CB/TNF/HAVCR2/STAT6/SOD2/NFKB1/HSP90B1/IRS2/CCL4	48
R-HSA-4420097	R-HSA-4420097	VEGFA-VEGFR2 Pathway	18/524	99/10654	1.29675e-06	0.000274653	0.000229594	HSP90AA1/PAK2/ROCK1/ROCK2/ITPR2/RICTOR/PRKCB/CTNND1/PIK3R1/AHCYL1/FYN/MAPK14/CYBB/CDC42/PRKACB/PIK3CB/PRKCA/ELMO1	18
R-HSA-194138	R-HSA-194138	Signaling by VEGF	18/524	107/10654	4.14784e-06	0.000601959	0.000503203	HSP90AA1/PAK2/ROCK1/ROCK2/ITPR2/RICTOR/PRKCB/CTNND1/PIK3R1/AHCYL1/FYN/MAPK14/CYBB/CDC42/PRKACB/PIK3CB/PRKCA/ELMO1	18
R-HSA-3247509	R-HSA-3247509	Chromatin modifying enzymes	32/524	274/10654	4.54738e-06	0.000601959	0.000503203	OGT/SETD2/KMT2C/ASH1L/ATF7IP/TAF10/ATXN7/KDM5A/JAK2/EP300/TBL1XR1/EPC1/KDM2A/SUZ12/KAT6A/BRD1/ARID1A/NCOA2/NSD1/KMT2A/ARID4B/RCOR1/ARID4A/SETDB2/KANSL1/KMT2E/RBBP4/KAT6B/MSL1/BRWD1/KDM6B/NFKB1	32
R-HSA-4839726	R-HSA-4839726	Chromatin organization	32/524	274/10654	4.54738e-06	0.000601959	0.000503203	OGT/SETD2/KMT2C/ASH1L/ATF7IP/TAF10/ATXN7/KDM5A/JAK2/EP300/TBL1XR1/EPC1/KDM2A/SUZ12/KAT6A/BRD1/ARID1A/NCOA2/NSD1/KMT2A/ARID4B/RCOR1/ARID4A/SETDB2/KANSL1/KMT2E/RBBP4/KAT6B/MSL1/BRWD1/KDM6B/NFKB1	32
R-HSA-381340	R-HSA-381340	Transcriptional regulation of white adipocyte differentiation	15/524	84/10654	1.24426e-05	0.00139268	0.0011642	NCOA3/ZNF638/EP300/MED13/TBL1XR1/KLF4/NCOA2/CHD9/EGR2/MED13L/MED23/CEBPD/CEBPB/TNF/NFKB1	15
R-HSA-8939211	R-HSA-8939211	ESR-mediated signaling	27/524	223/10654	1.31509e-05	0.00139268	0.0011642	JUND/HSP90AA1/FOS/FOSB/XPO1/NRIP1/ZNF217/DDX5/JUN/NCOA3/TNRC6B/CHD1/EP300/AGO4/CDKN1B/YY1/GNAI2/NCOA2/AGO3/GNB1/PIK3R1/RUNX1/RAD21/UHMK1/POLR2A/SP1/EREG	27
R-HSA-5621575	R-HSA-5621575	CD209 (DC-SIGN) signaling	7/524	21/10654	4.25363e-05	0.00388959	0.00325147	PAK2/EP300/FYN/RPS6KA5/LYN/PRKACB/NFKB1	7
R-HSA-9018519	R-HSA-9018519	Estrogen-dependent gene expression	20/524	150/10654	4.40746e-05	0.00388959	0.00325147	JUND/HSP90AA1/FOS/FOSB/NRIP1/ZNF217/DDX5/JUN/NCOA3/TNRC6B/CHD1/EP300/AGO4/YY1/NCOA2/AGO3/RUNX1/RAD21/POLR2A/SP1	20
R-HSA-1433559	R-HSA-1433559	Regulation of KIT signaling	6/524	16/10654	7.2163e-05	0.00587851	0.00491409	SOS1/CBL/FYN/LYN/PRKCA/KIT	6
R-HSA-447115	R-HSA-447115	Interleukin-12 family signaling	11/524	57/10654	8.61393e-05	0.00651583	0.00544686	CA1/HNRNPA2B1/PAK2/JAK2/PDCD4/CAPZA1/JAK1/STAT3/IL6ST/CDC42/SOD2	11
R-HSA-1059683	R-HSA-1059683	Interleukin-6 signaling	5/524	11/10654	0.000101884	0.00719301	0.00601294	JAK2/JAK1/STAT3/CBL/IL6ST	5
R-HSA-400253	R-HSA-400253	Circadian Clock	12/524	70/10654	0.000137893	0.00912682	0.0076295	NAMPT/NRIP1/HIF1A/PPP1CB/EP300/TBL1XR1/MEF2C/NCOA2/CHD9/SIRT1/NR3C1/RBM4	12
R-HSA-1839117	R-HSA-1839117	Signaling by cytosolic FGFR1 fusion mutants	6/524	18/10654	0.000153748	0.00957758	0.00800631	ZMYM2/LRRFIP1/STAT3/CUX1/CNTRL/PIK3R1	6
R-HSA-9027276	R-HSA-9027276	Erythropoietin activates Phosphoinositide-3-kinase (PI3K)	5/524	12/10654	0.000167614	0.00986129	0.00824347	JAK2/PIK3R1/LYN/PIK3CB/IRS2	5
R-HSA-1433557	R-HSA-1433557	Signaling by SCF-KIT	9/524	43/10654	0.000197821	0.0101616	0.00849454	JAK2/SOS1/STAT3/CBL/PIK3R1/FYN/LYN/PRKCA/KIT	9
R-HSA-166058	R-HSA-166058	MyD88:MAL(TIRAP) cascade initiated on plasma membrane	14/524	95/10654	0.000210785	0.0101616	0.00849454	FOS/MAP3K1/JUN/IRAK3/DUSP6/TAB2/MEF2A/MEF2C/TLR6/HMGB1/MAPK14/RPS6KA5/TLR1/NFKB1	14
R-HSA-168188	R-HSA-168188	Toll Like Receptor TLR6:TLR2 Cascade	14/524	95/10654	0.000210785	0.0101616	0.00849454	FOS/MAP3K1/JUN/IRAK3/DUSP6/TAB2/MEF2A/MEF2C/TLR6/HMGB1/MAPK14/RPS6KA5/TLR1/NFKB1	14
R-HSA-168898	R-HSA-168898	Toll-like Receptor Cascades	19/524	155/10654	0.000211101	0.0101616	0.00849454	FOS/MAP3K1/JUN/IRAK3/DUSP6/TAB2/MEF2A/MEF2C/TLR6/HMGB1/EEA1/MAPK14/RPS6KA5/TLR1/IRF3/NFKB1/HSP90B1/BIRC3/S100A9	19
R-HSA-9006934	R-HSA-9006934	Signaling by Receptor Tyrosine Kinases	41/524	473/10654	0.000278253	0.0124496	0.0104071	HNRNPH1/HSP90AA1/PAK2/ROCK1/JAK2/ITCH/DUSP6/ROCK2/TAB2/MEF2A/MEF2C/ITPR2/RICTOR/SOS1/PRKCB/CTNND1/STAT3/CBL/CUL5/PIK3R1/AHCYL1/FYN/MAPK14/PTPN12/RPS6KA5/LYN/CYBB/TIAL1/POLR2A/CDC42/PRKACB/PIK3CB/KIDINS220/STAT6/PRKCA/ELMO1/PAG1/IRS2/TIAM1/EREG/KIT	41
R-HSA-168179	R-HSA-168179	Toll Like Receptor TLR1:TLR2 Cascade	14/524	98/10654	0.0002939	0.0124496	0.0104071	FOS/MAP3K1/JUN/IRAK3/DUSP6/TAB2/MEF2A/MEF2C/TLR6/HMGB1/MAPK14/RPS6KA5/TLR1/NFKB1	14
R-HSA-181438	R-HSA-181438	Toll Like Receptor 2 (TLR2) Cascade	14/524	98/10654	0.0002939	0.0124496	0.0104071	FOS/MAP3K1/JUN/IRAK3/DUSP6/TAB2/MEF2A/MEF2C/TLR6/HMGB1/MAPK14/RPS6KA5/TLR1/NFKB1	14
R-HSA-9006931	R-HSA-9006931	Signaling by Nuclear Receptors	29/524	299/10654	0.000361731	0.0147336	0.0123164	JUND/HSP90AA1/FOS/FOSB/XPO1/NRIP1/ZNF217/DDX5/JUN/NCOA3/TNRC6B/CHD1/EP300/TBL1XR1/AGO4/CDKN1B/YY1/GNAI2/NCOA2/AGO3/GNB1/PIK3R1/RUNX1/RAD21/UHMK1/POLR2A/ARL4C/SP1/EREG	29
R-HSA-3371568	R-HSA-3371568	Attenuation phase	5/524	14/10654	0.000390263	0.0151729	0.0126836	HSPA1A/HSP90AA1/HSPA1B/EP300/DNAJB1	5
R-HSA-9020591	R-HSA-9020591	Interleukin-12 signaling	9/524	47/10654	0.000401171	0.0151729	0.0126836	CA1/HNRNPA2B1/PAK2/JAK2/PDCD4/CAPZA1/JAK1/CDC42/SOD2	9
R-HSA-5663202	R-HSA-5663202	Diseases of signal transduction	34/524	377/10654	0.000451888	0.0165017	0.0137945	HSP90AA1/CSNK1A1/AKAP9/QKI/AP3B1/ZMYM2/JAK2/EP300/IQGAP1/TBL1XR1/RBPJ/CDKN1B/RICTOR/APBB1IP/SOS1/CTBP2/LRRFIP1/STAT3/CBL/PPP2R5C/CUX1/NR4A1/PTEN/CNTRL/PIK3R1/FYN/POLR2A/PIK3CB/FXR1/TGFBR2/IRS2/ZC3HAV1/EREG/KIT	34
R-HSA-512988	R-HSA-512988	Interleukin-3, Interleukin-5 and GM-CSF signaling	9/524	48/10654	0.000472612	0.0166832	0.0139462	JAK2/SOS1/YWHAZ/JAK1/CBL/PIK3R1/FYN/LYN/PIK3CB	9
R-HSA-194315	R-HSA-194315	Signaling by Rho GTPases	39/524	455/10654	0.000488431	0.0166854	0.0139481	XPO1/PKN2/TAOK1/ACTR2/PAK2/ROCK1/PPP1CB/WIPF1/AKAP13/CENPC/ROCK2/IQGAP1/KIF2A/ARHGAP5/CDKN1B/RHOQ/SOS1/NCOA2/YWHAZ/FGD2/PRKCB/PPP1R12A/PPP2R5C/TAGAP/MAPK14/FGD4/KTN1/CYBB/DYNC1LI2/CDC42/DYNC1I2/FAM13B/ARHGAP18/PRKCA/IQGAP2/RANBP2/RHOB/TIAM1/S100A9	39
R-HSA-3700989	R-HSA-3700989	Transcriptional Regulation by TP53	33/524	365/10654	0.000522835	0.0173026	0.014464	FOS/ATM/GLS/MDM4/TAF10/JUN/TNRC6B/CNOT6L/EP300/AGO4/KAT6A/APAF1/BRD1/CDKN1B/TAF7/PIP4K2A/RICTOR/PMAIP1/YWHAZ/PRKAG2/CDK12/AGO3/USP7/BCL6/PPP2R5C/PTEN/CCNH/RBBP4/MAPK14/POLR2A/RRM2B/SGK1/JMY	33
R-HSA-166016	R-HSA-166016	Toll Like Receptor 4 (TLR4) Cascade	16/524	129/10654	0.000573907	0.0184172	0.0153957	FOS/MAP3K1/JUN/IRAK3/DUSP6/TAB2/MEF2A/MEF2C/TLR6/HMGB1/MAPK14/RPS6KA5/TLR1/IRF3/NFKB1/BIRC3	16
R-HSA-450282	R-HSA-450282	MAPK targets/ Nuclear events mediated by MAP kinases	7/524	31/10654	0.000626591	0.0194083	0.0162242	FOS/JUN/DUSP6/MEF2A/MEF2C/MAPK14/RPS6KA5	7
R-HSA-3214841	R-HSA-3214841	PKMTs methylate histone lysines	11/524	71/10654	0.000641444	0.0194083	0.0162242	SETD2/KMT2C/ASH1L/ATF7IP/SUZ12/NSD1/KMT2A/SETDB2/KMT2E/RBBP4/NFKB1	11
R-HSA-195258	R-HSA-195258	RHO GTPase Effectors	30/524	327/10654	0.000731521	0.0212478	0.0177619	XPO1/PKN2/TAOK1/ACTR2/PAK2/ROCK1/PPP1CB/WIPF1/CENPC/ROCK2/IQGAP1/KIF2A/CDKN1B/RHOQ/NCOA2/YWHAZ/PRKCB/PPP1R12A/PPP2R5C/MAPK14/KTN1/CYBB/DYNC1LI2/CDC42/DYNC1I2/PRKCA/IQGAP2/RANBP2/RHOB/S100A9	30
R-HSA-2871796	R-HSA-2871796	FCERI mediated MAPK activation	7/524	32/10654	0.000768523	0.0212478	0.0177619	FOS/PAK2/MAP3K1/JUN/SOS1/LCP2/LYN	7
R-HSA-983695	R-HSA-983695	Antigen activates B Cell Receptor (BCR) leading to generation of second messengers	7/524	32/10654	0.000768523	0.0212478	0.0177619	ITPR2/DAPP1/SOS1/PIK3R1/AHCYL1/FYN/LYN	7
R-HSA-2730905	R-HSA-2730905	Role of LAT2/NTAL/LAB on calcium mobilization	5/524	16/10654	0.000784463	0.0212478	0.0177619	SOS1/PIK3R1/FYN/LYN/PIK3CB	5
R-HSA-6785807	R-HSA-6785807	Interleukin-4 and Interleukin-13 signaling	14/524	108/10654	0.00080256	0.0212478	0.0177619	HSP90AA1/FOS/ITGAX/HIF1A/JAK2/JAK1/STAT3/BCL6/PIK3R1/CEBPD/PTGS2/TNF/STAT6/HSP90B1	14
R-HSA-2454202	R-HSA-2454202	Fc epsilon receptor (FCERI) signaling	16/524	134/10654	0.000873377	0.0225587	0.0188578	FOS/PAK2/MAP3K1/BCL10/JUN/TAB2/ITPR2/SOS1/NFATC3/PIK3R1/AHCYL1/LCP2/FYN/LYN/PIK3CB/NFKB1	16
R-HSA-9006335	R-HSA-9006335	Signaling by Erythropoietin	6/524	25/10654	0.001093	0.0275593	0.023038	JAK2/SOS1/PIK3R1/LYN/PIK3CB/IRS2	6
R-HSA-8848021	R-HSA-8848021	Signaling by PTK6	9/524	54/10654	0.00115317	0.0277548	0.0232014	HIF1A/SFPQ/LRRK2/CDKN1B/STAT3/CBL/NR3C1/ELMO1/EREG	9
R-HSA-9006927	R-HSA-9006927	Signaling by Non-Receptor Tyrosine Kinases	9/524	54/10654	0.00115317	0.0277548	0.0232014	HIF1A/SFPQ/LRRK2/CDKN1B/STAT3/CBL/NR3C1/ELMO1/EREG	9
R-HSA-9614085	R-HSA-9614085	FOXO-mediated transcription	10/524	65/10654	0.00118402	0.0278639	0.0232926	TXNIP/EP300/CDKN1B/KLF4/YWHAZ/SIRT1/NR3C1/BCL6/ATXN3/SOD2	10
R-HSA-166520	R-HSA-166520	Signaling by NTRKs	13/524	101/10654	0.00130451	0.0292492	0.0244507	DUSP6/MEF2A/MEF2C/SOS1/STAT3/PIK3R1/FYN/MAPK14/RPS6KA5/PIK3CB/KIDINS220/IRS2/TIAM1	13
R-HSA-3371497	R-HSA-3371497	HSP90 chaperone cycle for steroid hormone receptors (SHR)	9/524	55/10654	0.00131999	0.0292492	0.0244507	HSPA1A/HSP90AA1/HSPA1B/CAPZA1/DNAJB1/NR3C1/DYNC1LI2/DYNC1I2/DNAJA4	9
R-HSA-114604	R-HSA-114604	GPVI-mediated activation cascade	7/524	35/10654	0.00135114	0.0292492	0.0244507	PIK3R1/LCP2/FYN/LYN/CDC42/PIK3CB/RHOB	7
R-HSA-6798695	R-HSA-6798695	Neutrophil degranulation	39/524	480/10654	0.00135336	0.0292492	0.0244507	PIGR/HSPA1A/HSP90AA1/PTPRC/HSPA1B/ITGAX/DDX3X/ACTR2/ROCK1/ATP8B4/IQGAP1/APAF1/HMGB1/CD55/NEU1/LRMP/CMTM6/GLIPR1/SLC2A3/CAND1/CD68/MAPK14/NHLRC3/FCN1/MNDA/CYBB/IST1/OLR1/CD93/ANPEP/CD44/YPEL5/DNAJC13/IQGAP2/HSPA6/RAP2B/NFKB1/FGL2/S100A9	39
R-HSA-422356	R-HSA-422356	Regulation of insulin secretion	11/524	78/10654	0.00142929	0.0300507	0.0251206	GNAS/IQGAP1/ITPR2/MARCKS/GNAI2/GNAQ/ACSL4/GNB1/AHCYL1/PRKACB/PRKCA	11
R-HSA-9020956	R-HSA-9020956	Interleukin-27 signaling	4/524	11/10654	0.0014472	0.0300507	0.0251206	JAK2/JAK1/STAT3/IL6ST	4
R-HSA-168254	R-HSA-168254	Influenza Infection	17/524	155/10654	0.00158524	0.0322839	0.0269875	HSPA1A/HSP90AA1/HSPA1B/XPO1/RPL39/RPSA/RPS24/RPS11/KPNA4/POLR2A/RPL22L1/RPL23/RPL18/RPL37/RANBP2/RPL7A/RPL30	17
R-HSA-187037	R-HSA-187037	Signaling by NTRK1 (TRKA)	11/524	80/10654	0.00176234	0.0352136	0.0294366	DUSP6/MEF2A/MEF2C/SOS1/STAT3/PIK3R1/MAPK14/RPS6KA5/PIK3CB/KIDINS220/IRS2	11
R-HSA-6783783	R-HSA-6783783	Interleukin-10 signaling	8/524	47/10654	0.00186972	0.0362153	0.0302739	IL10RA/CCL3L3/JAK1/STAT3/CCL3L1/PTGS2/TNF/CCL4	8
R-HSA-168255	R-HSA-168255	Influenza Life Cycle	16/524	144/10654	0.00188087	0.0362153	0.0302739	HSPA1A/HSP90AA1/HSPA1B/XPO1/RPL39/RPSA/RPS24/RPS11/POLR2A/RPL22L1/RPL23/RPL18/RPL37/RANBP2/RPL7A/RPL30	16
R-HSA-72187	R-HSA-72187	mRNA 3'-end processing	9/524	58/10654	0.00194003	0.0366873	0.0306685	SRRM1/SRSF11/SRSF7/ALYREF/PCF11/ZC3H11A/FYTTD1/DDX39B/SRSF3	9
R-HSA-8984722	R-HSA-8984722	Interleukin-35 Signalling	4/524	12/10654	0.00208699	0.0387592	0.0324004	JAK2/JAK1/STAT3/IL6ST	4
R-HSA-168164	R-HSA-168164	Toll Like Receptor 3 (TLR3) Cascade	12/524	94/10654	0.00212279	0.0387592	0.0324004	FOS/JUN/DUSP6/TAB2/MEF2A/MEF2C/HMGB1/MAPK14/RPS6KA5/IRF3/NFKB1/BIRC3	12
R-HSA-5655302	R-HSA-5655302	Signaling by FGFR1 in disease	7/524	38/10654	0.00223215	0.0393975	0.032934	ZMYM2/SOS1/LRRFIP1/STAT3/CUX1/CNTRL/PIK3R1	7
R-HSA-8950505	R-HSA-8950505	Gene and protein expression by JAK-STAT signaling after Interleukin-12 stimulation	7/524	38/10654	0.00223215	0.0393975	0.032934	CA1/HNRNPA2B1/PAK2/PDCD4/CAPZA1/CDC42/SOD2	7
R-HSA-5627117	R-HSA-5627117	RHO GTPases Activate ROCKs	5/524	20/10654	0.00236485	0.0410553	0.0343199	ROCK1/PPP1CB/ROCK2/PPP1R12A/RHOB	5
R-HSA-168138	R-HSA-168138	Toll Like Receptor 9 (TLR9) Cascade	12/524	97/10654	0.00277392	0.0461802	0.038604	FOS/MAP3K1/JUN/DUSP6/TAB2/MEF2A/MEF2C/HMGB1/EEA1/MAPK14/RPS6KA5/NFKB1	12
R-HSA-1227986	R-HSA-1227986	Signaling by ERBB2	8/524	50/10654	0.00280576	0.0461802	0.038604	HSP90AA1/SOS1/CUL5/PIK3R1/FYN/PTPN12/PRKCA/EREG	8
R-HSA-168142	R-HSA-168142	Toll Like Receptor 10 (TLR10) Cascade	11/524	85/10654	0.00287809	0.0461802	0.038604	FOS/MAP3K1/JUN/DUSP6/TAB2/MEF2A/MEF2C/HMGB1/MAPK14/RPS6KA5/NFKB1	11
R-HSA-168176	R-HSA-168176	Toll Like Receptor 5 (TLR5) Cascade	11/524	85/10654	0.00287809	0.0461802	0.038604	FOS/MAP3K1/JUN/DUSP6/TAB2/MEF2A/MEF2C/HMGB1/MAPK14/RPS6KA5/NFKB1	11
R-HSA-975871	R-HSA-975871	MyD88 cascade initiated on plasma membrane	11/524	85/10654	0.00287809	0.0461802	0.038604	FOS/MAP3K1/JUN/DUSP6/TAB2/MEF2A/MEF2C/HMGB1/MAPK14/RPS6KA5/NFKB1	11
R-HSA-525793	R-HSA-525793	Myogenesis	6/524	30/10654	0.00297394	0.047006	0.0392943	MEF2A/MEF2C/SPAG9/MAPK14/CDC42/TCF4	6
R-HSA-156827	R-HSA-156827	L13a-mediated translational silencing of Ceruloplasmin expression	13/524	111/10654	0.00307282	0.0478546	0.0400037	EIF4A1/RPL39/RPSA/EIF2S3/RPS24/RPS11/EIF3A/RPL22L1/RPL23/RPL18/RPL37/RPL7A/RPL30	13
R-HSA-2029480	R-HSA-2029480	Fcgamma receptor (FCGR) dependent phagocytosis	11/524	86/10654	0.00315794	0.0484675	0.040516	HSP90AA1/ACTR2/WIPF1/ITPR2/PIK3R1/AHCYL1/FYN/LYN/CDC42/PIK3CB/ELMO1	11
R-HSA-166166	R-HSA-166166	MyD88-independent TLR4 cascade	12/524	99/10654	0.00329185	0.0489041	0.040881	FOS/JUN/DUSP6/TAB2/MEF2A/MEF2C/HMGB1/MAPK14/RPS6KA5/IRF3/NFKB1/BIRC3	12
R-HSA-937061	R-HSA-937061	TRIF(TICAM1)-mediated TLR4 signaling	12/524	99/10654	0.00329185	0.0489041	0.040881	FOS/JUN/DUSP6/TAB2/MEF2A/MEF2C/HMGB1/MAPK14/RPS6KA5/IRF3/NFKB1/BIRC3	12
R-HSA-72706	R-HSA-72706	GTP hydrolysis and joining of the 60S ribosomal subunit	13/524	112/10654	0.00332492	0.0489041	0.040881	EIF4A1/RPL39/RPSA/EIF2S3/RPS24/RPS11/EIF3A/RPL22L1/RPL23/RPL18/RPL37/RPL7A/RPL30	13

## Sheet: Epithelium DOWN onestcol
Supplementary table 4a Epithelial cell pathways downregulated in one-step collagenase versus two-step collagenase protocol
	ID	Description	GeneRatio	BgRatio	pvalue	p.adjust	qvalue	geneID	Count
R-HSA-72766	R-HSA-72766	Translation	121/645	291/10654	2.57001e-72	2.61884e-69	1.85852e-69	MRPL54/GADD45GIP1/MRPL34/EEF1D/MRPL27/MRPL12/MRPL14/TUFM/MRPL41/SRP14/AURKAIP1/EEF2/RPL36AL/RPL10/EIF3K/RPL41/RPL4/RPL19/RPS15/RPS26/RPL8/MRPL23/RPL27A/RPLP2/RPL26/RPL3/RPS14/RPL7/RPL17/RPS10/RPL13A/RPL36A/RPL31/MRPS36/RPS5/RPLP0/RPL23A/MRPS34/MRPL52/SSR2/RPL15/RPS9/RPL11/MRPS16/RPL35/RPS3/MRPL21/MRPS12/RPL38/PPA2/MRPL22/EIF3D/RPL10A/MRPS7/RPL21/RPS2/EIF3H/MRPS25/DDOST/EIF3I/MRPL24/MRPS18B/MRPL18…	121
R-HSA-72689	R-HSA-72689	Formation of a pool of free 40S subunits	71/645	101/10654	6.20974e-64	3.16386e-61	2.24531e-61	RPL36AL/RPL10/EIF3K/RPL41/RPL4/RPL19/RPS15/RPS26/RPL8/RPL27A/RPLP2/RPL26/RPL3/RPS14/RPL7/RPL17/RPS10/RPL13A/RPL36A/RPL31/RPS5/RPLP0/RPL23A/RPL15/RPS9/RPL11/RPL35/RPS3/RPL38/EIF3D/RPL10A/RPL21/RPS2/EIF3H/EIF3I/RPS6/RPL18A/EIF3F/RPS18/RPS21/RPS4X/RPL35A/UBA52/RPS25/RPS27/EIF3L/RPL27/RPL32/RPS19/RPS27L/RPS15A/RPS29/RPS7/RPS16/RPL29/RPL6/RPL12/RPS20/RPS4Y1/RPLP1/RPL34/RPL13/RPL36/RPS13/RPL14/RPS27A/R…	71
R-HSA-9010553	R-HSA-9010553	Regulation of expression of SLITs and ROBOs	89/645	171/10654	1.92658e-63	6.54394e-61	4.64407e-61	PSMB8/PSMB7/PSMA7/PSMB6/PSME1/RPL36AL/UBB/PSMB3/RPL10/RPL41/RPL4/RPL19/RPS15/RPS26/RPL8/RPL27A/RPLP2/RPL26/PSME2/RPL3/RPS14/RPL7/RPL17/RPS10/RPL13A/RPL36A/RPL31/PSMB1/RPS5/RPLP0/PSMB5/PSMD4/PSMC4/PSMD8/RPL23A/RBM8A/PSMC3/RPL15/PSMC5/RPS9/RPL11/RPL35/RPS3/RPL38/PSMC1/RPL10A/RPL21/RPS2/PSMB9/RBX1/PSMA5/RPS6/PSMA4/RPL18A/PSMB2/RPS18/RPS21/PSMB10/RPS4X/RPL35A/UBA52/RPS25/RPS27/RPL27/PABPC1/RPL32/RPS1…	89
R-HSA-156902	R-HSA-156902	Peptide chain elongation	66/645	89/10654	5.27976e-62	1.34502e-59	9.54526e-60	EEF2/RPL36AL/RPL10/RPL41/RPL4/RPL19/RPS15/RPS26/RPL8/RPL27A/RPLP2/RPL26/RPL3/RPS14/RPL7/RPL17/RPS10/RPL13A/RPL36A/RPL31/RPS5/RPLP0/RPL23A/RPL15/RPS9/RPL11/RPL35/RPS3/RPL38/RPL10A/RPL21/RPS2/RPS6/RPL18A/RPS18/RPS21/RPS4X/RPL35A/UBA52/RPS25/RPS27/RPL27/RPL32/RPS19/RPS27L/RPS15A/RPS29/RPS7/RPS16/RPL29/RPL6/RPL12/RPS20/RPS4Y1/RPLP1/RPL34/RPL13/RPL36/RPS13/RPL14/RPS27A/RPL18/RPL5/RPS23/RPS12/RPS3A	66
R-HSA-156842	R-HSA-156842	Eukaryotic Translation Elongation	67/645	93/10654	1.64229e-61	3.34699e-59	2.37527e-59	EEF1D/EEF2/RPL36AL/RPL10/RPL41/RPL4/RPL19/RPS15/RPS26/RPL8/RPL27A/RPLP2/RPL26/RPL3/RPS14/RPL7/RPL17/RPS10/RPL13A/RPL36A/RPL31/RPS5/RPLP0/RPL23A/RPL15/RPS9/RPL11/RPL35/RPS3/RPL38/RPL10A/RPL21/RPS2/RPS6/RPL18A/RPS18/RPS21/RPS4X/RPL35A/UBA52/RPS25/RPS27/RPL27/RPL32/RPS19/RPS27L/RPS15A/RPS29/RPS7/RPS16/RPL29/RPL6/RPL12/RPS20/RPS4Y1/RPLP1/RPL34/RPL13/RPL36/RPS13/RPL14/RPS27A/RPL18/RPL5/RPS23/RPS12/RPS…	67
R-HSA-156827	R-HSA-156827	L13a-mediated translational silencing of Ceruloplasmin expression	72/645	111/10654	6.94953e-61	1.18026e-58	8.37601e-59	RPL36AL/RPL10/EIF3K/RPL41/RPL4/RPL19/RPS15/RPS26/RPL8/RPL27A/RPLP2/RPL26/RPL3/RPS14/RPL7/RPL17/RPS10/RPL13A/RPL36A/RPL31/RPS5/RPLP0/RPL23A/RPL15/RPS9/RPL11/RPL35/RPS3/RPL38/EIF3D/RPL10A/RPL21/RPS2/EIF3H/EIF3I/RPS6/RPL18A/EIF3F/RPS18/RPS21/RPS4X/RPL35A/UBA52/RPS25/RPS27/EIF3L/RPL27/PABPC1/RPL32/RPS19/RPS27L/RPS15A/RPS29/RPS7/RPS16/RPL29/RPL6/RPL12/RPS20/RPS4Y1/RPLP1/RPL34/RPL13/RPL36/RPS13/RPL14/R…	72
R-HSA-192823	R-HSA-192823	Viral mRNA Translation	65/645	89/10654	2.50294e-60	3.64356e-58	2.58574e-58	RPL36AL/RPL10/RPL41/RPL4/RPL19/RPS15/RPS26/RPL8/RPL27A/RPLP2/RPL26/RPL3/RPS14/RPL7/RPL17/RPS10/RPL13A/RPL36A/RPL31/RPS5/RPLP0/RPL23A/RPL15/RPS9/RPL11/RPL35/RPS3/RPL38/RPL10A/RPL21/RPS2/RPS6/RPL18A/RPS18/RPS21/RPS4X/RPL35A/UBA52/RPS25/RPS27/RPL27/RPL32/RPS19/RPS27L/RPS15A/RPS29/RPS7/RPS16/RPL29/RPL6/RPL12/RPS20/RPS4Y1/RPLP1/RPL34/RPL13/RPL36/RPS13/RPL14/RPS27A/RPL18/RPL5/RPS23/RPS12/RPS3A	65
R-HSA-2408557	R-HSA-2408557	Selenocysteine synthesis	66/645	93/10654	7.03546e-60	8.96142e-58	6.35969e-58	SEPHS2/RPL36AL/RPL10/RPL41/RPL4/RPL19/RPS15/RPS26/RPL8/RPL27A/RPLP2/RPL26/RPL3/RPS14/RPL7/RPL17/RPS10/RPL13A/RPL36A/RPL31/RPS5/RPLP0/RPL23A/RPL15/RPS9/RPL11/RPL35/RPS3/RPL38/RPL10A/RPL21/RPS2/RPS6/RPL18A/RPS18/RPS21/RPS4X/RPL35A/UBA52/RPS25/RPS27/RPL27/RPL32/RPS19/RPS27L/RPS15A/RPS29/RPS7/RPS16/RPL29/RPL6/RPL12/RPS20/RPS4Y1/RPLP1/RPL34/RPL13/RPL36/RPS13/RPL14/RPS27A/RPL18/RPL5/RPS23/RPS12/RPS3A	66
R-HSA-72613	R-HSA-72613	Eukaryotic Translation Initiation	73/645	119/10654	4.12478e-59	4.20315e-57	2.98286e-57	RPL36AL/RPL10/EIF3K/RPL41/RPL4/RPL19/RPS15/RPS26/RPL8/RPL27A/RPLP2/RPL26/RPL3/RPS14/RPL7/RPL17/RPS10/RPL13A/RPL36A/RPL31/RPS5/RPLP0/RPL23A/RPL15/RPS9/RPL11/RPL35/RPS3/RPL38/EIF3D/RPL10A/RPL21/RPS2/EIF3H/EIF3I/RPS6/RPL18A/EIF3F/EIF4EBP1/RPS18/RPS21/RPS4X/RPL35A/UBA52/RPS25/RPS27/EIF3L/RPL27/PABPC1/RPL32/RPS19/RPS27L/RPS15A/RPS29/RPS7/RPS16/RPL29/RPL6/RPL12/RPS20/RPS4Y1/RPLP1/RPL34/RPL13/RPL36/RPS1…	73
R-HSA-72737	R-HSA-72737	Cap-dependent Translation Initiation	73/645	119/10654	4.12478e-59	4.20315e-57	2.98286e-57	RPL36AL/RPL10/EIF3K/RPL41/RPL4/RPL19/RPS15/RPS26/RPL8/RPL27A/RPLP2/RPL26/RPL3/RPS14/RPL7/RPL17/RPS10/RPL13A/RPL36A/RPL31/RPS5/RPLP0/RPL23A/RPL15/RPS9/RPL11/RPL35/RPS3/RPL38/EIF3D/RPL10A/RPL21/RPS2/EIF3H/EIF3I/RPS6/RPL18A/EIF3F/EIF4EBP1/RPS18/RPS21/RPS4X/RPL35A/UBA52/RPS25/RPS27/EIF3L/RPL27/PABPC1/RPL32/RPS19/RPS27L/RPS15A/RPS29/RPS7/RPS16/RPL29/RPL6/RPL12/RPS20/RPS4Y1/RPLP1/RPL34/RPL13/RPL36/RPS1…	73
R-HSA-1799339	R-HSA-1799339	SRP-dependent cotranslational protein targeting to membrane	71/645	112/10654	5.62427e-59	4.77595e-57	3.38936e-57	SRP14/RPL36AL/RPL10/RPL41/RPL4/RPL19/RPS15/RPS26/RPL8/RPL27A/RPLP2/RPL26/RPL3/RPS14/RPL7/RPL17/RPS10/RPL13A/RPL36A/RPL31/RPS5/RPLP0/RPL23A/SSR2/RPL15/RPS9/RPL11/RPL35/RPS3/RPL38/RPL10A/RPL21/RPS2/DDOST/RPS6/RPL18A/SEC61G/RPS18/RPS21/RPS4X/RPL35A/UBA52/RPS25/SRP9/SEC61B/RPS27/RPL27/RPL32/RPS19/RPS27L/RPS15A/RPS29/RPS7/RPS16/RPL29/RPL6/RPL12/RPS20/RPS4Y1/RPLP1/RPL34/RPL13/RPL36/RPS13/RPL14/RPS27A/R…	71
R-HSA-72706	R-HSA-72706	GTP hydrolysis and joining of the 60S ribosomal subunit	71/645	112/10654	5.62427e-59	4.77595e-57	3.38936e-57	RPL36AL/RPL10/EIF3K/RPL41/RPL4/RPL19/RPS15/RPS26/RPL8/RPL27A/RPLP2/RPL26/RPL3/RPS14/RPL7/RPL17/RPS10/RPL13A/RPL36A/RPL31/RPS5/RPLP0/RPL23A/RPL15/RPS9/RPL11/RPL35/RPS3/RPL38/EIF3D/RPL10A/RPL21/RPS2/EIF3H/EIF3I/RPS6/RPL18A/EIF3F/RPS18/RPS21/RPS4X/RPL35A/UBA52/RPS25/RPS27/EIF3L/RPL27/RPL32/RPS19/RPS27L/RPS15A/RPS29/RPS7/RPS16/RPL29/RPL6/RPL12/RPS20/RPS4Y1/RPLP1/RPL34/RPL13/RPL36/RPS13/RPL14/RPS27A/R…	71
R-HSA-975956	R-HSA-975956	Nonsense Mediated Decay (NMD) independent of the Exon Junction Complex (EJC)	66/645	95/10654	6.9244e-59	5.42767e-57	3.85187e-57	RPL36AL/RPL10/RPL41/RPL4/RPL19/RPS15/RPS26/RPL8/RPL27A/RPLP2/RPL26/RPL3/RPS14/RPL7/RPL17/RPS10/RPL13A/RPL36A/RPL31/RPS5/RPLP0/RPL23A/RPL15/RPS9/RPL11/RPL35/RPS3/RPL38/RPL10A/RPL21/RPS2/RPS6/RPL18A/RPS18/RPS21/RPS4X/RPL35A/UBA52/RPS25/RPS27/RPL27/PABPC1/RPL32/RPS19/RPS27L/RPS15A/RPS29/RPS7/RPS16/RPL29/RPL6/RPL12/RPS20/RPS4Y1/RPLP1/RPL34/RPL13/RPL36/RPS13/RPL14/RPS27A/RPL18/RPL5/RPS23/RPS12/RPS3A	66
R-HSA-72764	R-HSA-72764	Eukaryotic Translation Termination	65/645	93/10654	2.85783e-58	2.08009e-56	1.47618e-56	RPL36AL/RPL10/RPL41/RPL4/RPL19/RPS15/RPS26/RPL8/RPL27A/RPLP2/RPL26/RPL3/RPS14/RPL7/RPL17/RPS10/RPL13A/RPL36A/RPL31/RPS5/RPLP0/RPL23A/RPL15/RPS9/RPL11/RPL35/RPS3/RPL38/RPL10A/RPL21/RPS2/RPS6/RPL18A/RPS18/RPS21/RPS4X/RPL35A/UBA52/RPS25/RPS27/RPL27/RPL32/RPS19/RPS27L/RPS15A/RPS29/RPS7/RPS16/RPL29/RPL6/RPL12/RPS20/RPS4Y1/RPLP1/RPL34/RPL13/RPL36/RPS13/RPL14/RPS27A/RPL18/RPL5/RPS23/RPS12/RPS3A	65
R-HSA-376176	R-HSA-376176	Signaling by ROBO receptors	91/645	218/10654	3.53701e-54	2.40281e-52	1.70521e-52	PSMB8/PSMB7/PSMA7/RAC1/PSMB6/PSME1/RPL36AL/UBB/PSMB3/RPL10/RPL41/RPL4/RPL19/RPS15/RPS26/RPL8/RPL27A/RPLP2/RPL26/PSME2/RPL3/RPS14/RPL7/RPL17/RPS10/RPL13A/RPL36A/PFN1/RPL31/PSMB1/RPS5/RPLP0/PSMB5/PSMD4/PSMC4/PSMD8/RPL23A/RBM8A/PSMC3/RPL15/PSMC5/RPS9/RPL11/RPL35/RPS3/RPL38/PSMC1/RPL10A/RPL21/RPS2/PSMB9/RBX1/PSMA5/RPS6/PSMA4/RPL18A/PSMB2/RPS18/RPS21/PSMB10/RPS4X/RPL35A/UBA52/RPS25/RPS27/RPL27/PABPC1/…	91
R-HSA-5663205	R-HSA-5663205	Infectious disease	118/645	383/10654	1.10964e-53	7.06705e-52	5.0153e-52	VPS28/CALM3/PSMB8/POLR2J/AP2S1/CHMP4B/POLR2F/AP2M1/PSMB7/PSMA7/EEF2/CHMP2A/RAC1/PSMB6/PSME1/RPL36AL/UBB/PSMB3/POLR2L/RPL10/RPL41/RPL4/RPL19/RPS15/RPS26/RPL8/RPL27A/RPLP2/RPL26/PSME2/RPL3/RPS14/B2M/SLC25A5/RPL7/RPL17/RPS10/SLC25A6/RPL13A/RPL36A/RPL31/CD9/PSMB1/RPS5/RPLP0/PSMB5/PSMD4/PSMC4/PSMD8/CLTA/RPL23A/PSMC3/POLR2I/RPL15/PSMC5/RPS9/RPL11/RPL35/RPS3/RPL38/PSMC1/AP1M2/AP1S1/RPL10A/XRCC6/RPL21/RP…	118
R-HSA-927802	R-HSA-927802	Nonsense-Mediated Decay (NMD)	68/645	115/10654	1.62851e-53	9.2192e-52	6.54262e-52	RPL36AL/RPL10/RPL41/RPL4/RPL19/RPS15/RPS26/RPL8/RPL27A/RPLP2/RPL26/RPL3/RPS14/RPL7/RPL17/RPS10/RPL13A/RPL36A/RPL31/RPS5/RPLP0/RPL23A/RBM8A/RPL15/RPS9/RPL11/RPL35/PPP2R1A/RPS3/RPL38/RPL10A/RPL21/RPS2/RPS6/RPL18A/RPS18/RPS21/RPS4X/RPL35A/UBA52/RPS25/RPS27/RPL27/PABPC1/RPL32/RPS19/RPS27L/RPS15A/RPS29/RPS7/RPS16/RPL29/RPL6/RPL12/RPS20/RPS4Y1/RPLP1/RPL34/RPL13/RPL36/RPS13/RPL14/RPS27A/RPL18/RPL5/RPS23…	68
R-HSA-975957	R-HSA-975957	Nonsense Mediated Decay (NMD) enhanced by the Exon Junction Complex (EJC)	68/645	115/10654	1.62851e-53	9.2192e-52	6.54262e-52	RPL36AL/RPL10/RPL41/RPL4/RPL19/RPS15/RPS26/RPL8/RPL27A/RPLP2/RPL26/RPL3/RPS14/RPL7/RPL17/RPS10/RPL13A/RPL36A/RPL31/RPS5/RPLP0/RPL23A/RBM8A/RPL15/RPS9/RPL11/RPL35/PPP2R1A/RPS3/RPL38/RPL10A/RPL21/RPS2/RPS6/RPL18A/RPS18/RPS21/RPS4X/RPL35A/UBA52/RPS25/RPS27/RPL27/PABPC1/RPL32/RPS19/RPS27L/RPS15A/RPS29/RPS7/RPS16/RPL29/RPL6/RPL12/RPS20/RPS4Y1/RPLP1/RPL34/RPL13/RPL36/RPS13/RPL14/RPS27A/RPL18/RPL5/RPS23…	68
R-HSA-168273	R-HSA-168273	Influenza Viral RNA Transcription and Replication	72/645	134/10654	1.43329e-52	7.68694e-51	5.45522e-51	POLR2J/POLR2F/RPL36AL/POLR2L/RPL10/RPL41/RPL4/RPL19/RPS15/RPS26/RPL8/RPL27A/RPLP2/RPL26/RPL3/RPS14/RPL7/RPL17/RPS10/RPL13A/RPL36A/RPL31/RPS5/RPLP0/RPL23A/POLR2I/RPL15/RPS9/RPL11/RPL35/RPS3/RPL38/RPL10A/RPL21/RPS2/POLR2E/RPS6/RPL18A/RPS18/RPS21/RPS4X/RPL35A/UBA52/RPS25/SEC13/RPS27/RPL27/POLR2G/RPL32/RPS19/RPS27L/RPS15A/RPS29/RPS7/RPS16/RPL29/RPL6/RPL12/RPS20/RPS4Y1/RPLP1/RPL34/RPL13/RPL36/RPS13/RP…	72
R-HSA-168255	R-HSA-168255	Influenza Life Cycle	74/645	144/10654	3.69659e-52	1.88341e-50	1.33661e-50	POLR2J/POLR2F/RPL36AL/POLR2L/RPL10/RPL41/RPL4/RPL19/RPS15/RPS26/RPL8/RPL27A/RPLP2/RPL26/RPL3/RPS14/RPL7/RPL17/RPS10/RPL13A/RPL36A/RPL31/RPS5/RPLP0/CLTA/RPL23A/POLR2I/RPL15/RPS9/RPL11/RPL35/RPS3/RPL38/RPL10A/RPL21/RPS2/POLR2E/RPS6/RPL18A/RPS18/RPS21/RPS4X/RPL35A/UBA52/RPS25/SEC13/RPS27/RPL27/POLR2G/RPL32/RPS19/RAN/RPS27L/RPS15A/RPS29/RPS7/RPS16/RPL29/RPL6/RPL12/RPS20/RPS4Y1/RPLP1/RPL34/RPL13/RPL36…	74
R-HSA-168254	R-HSA-168254	Influenza Infection	76/645	155/10654	1.34485e-51	6.52572e-50	4.63113e-50	POLR2J/POLR2F/RPL36AL/POLR2L/RPL10/RPL41/RPL4/RPL19/RPS15/RPS26/RPL8/RPL27A/RPLP2/RPL26/RPL3/RPS14/RPL7/RPL17/RPS10/SLC25A6/RPL13A/RPL36A/RPL31/RPS5/RPLP0/CLTA/RPL23A/POLR2I/RPL15/RPS9/RPL11/RPL35/RPS3/RPL38/RPL10A/RPL21/RPS2/POLR2E/RPS6/RPL18A/RPS18/RPS21/RPS4X/RPL35A/UBA52/RPS25/SEC13/RPS27/RPL27/POLR2G/RPL32/RPS19/RAN/RPS27L/RPS15A/RPS29/RPS7/RPS16/RPL29/RPL6/RPL12/RPS20/RPS4Y1/RPLP1/RPL34/RPL…	76
R-HSA-2408522	R-HSA-2408522	Selenoamino acid metabolism	67/645	118/10654	4.3213e-51	2.00155e-49	1.42045e-49	SEPHS2/RPL36AL/RPL10/RPL41/RPL4/RPL19/RPS15/RPS26/RPL8/RPL27A/RPLP2/RPL26/RPL3/RPS14/RPL7/RPL17/RPS10/RPL13A/RPL36A/RPL31/RPS5/RPLP0/RPL23A/RPL15/RPS9/RPL11/RPL35/RPS3/RPL38/RPL10A/RPL21/RPS2/RPS6/RPL18A/RPS18/RPS21/RPS4X/RPL35A/UBA52/RPS25/RPS27/RPL27/RPL32/AIMP2/RPS19/RPS27L/RPS15A/RPS29/RPS7/RPS16/RPL29/RPL6/RPL12/RPS20/RPS4Y1/RPLP1/RPL34/RPL13/RPL36/RPS13/RPL14/RPS27A/RPL18/RPL5/RPS23/RPS12/R…	67
R-HSA-611105	R-HSA-611105	Respiratory electron transport	59/645	100/10654	2.1297e-46	9.43551e-45	6.69614e-45	NDUFA3/NDUFAF3/COX14/NDUFS5/NDUFB3/NDUFA2/ETFB/NDUFS8/NDUFS4/NDUFS3/UQCRH/NDUFB6/NDUFB11/NDUFC1/NDUFB10/SDHB/NDUFB7/NDUFA6/COX7C/NDUFB4/NDUFA4/NDUFC2/UQCRC1/NDUFS7/UQCR10/NDUFB2/NDUFA1/COX8A/UQCRFS1/NDUFA11/COX5B/NDUFA13/COX6B1/NDUFB9/CYC1/UQCRQ/COX4I1/COX5A/COX6C/COX6A1/NDUFA8/NDUFS6/NDUFB1/SURF1/NDUFA9/NDUFS2/SCO2/SDHC/UQCRC2/SDHA/ETFA/NDUFV1/NDUFAB1/NDUFA12/NDUFA10/NDUFB5/COX7A2L/COX7B/CYCS	59
R-HSA-71291	R-HSA-71291	Metabolism of amino acids and derivatives	108/645	372/10654	3.54659e-46	1.50582e-44	1.06864e-44	SEPHS2/ASL/PSMB8/SERINC2/HSD17B10/PSMB7/PSMA7/PXMP2/PSMB6/PSME1/TSTD1/RPL36AL/OAZ1/PSMB3/MPST/RPL10/RPL41/RPL4/RPL19/RPS15/RPS26/RPL8/RPL27A/RPLP2/RPL26/PSME2/RPL3/RPS14/ETHE1/RPL7/RPL17/RPS10/RPL13A/RPL36A/RPL31/PSMB1/RPS5/RPLP0/PSMB5/ADI1/PSMD4/ACAT1/PSMC4/PSMD8/CKMT1B/RPL23A/PSMC3/RPL15/NQO1/PSMC5/RPS9/RPL11/RPL35/RPS3/RPL38/PSMC1/RPL10A/PDHA1/CKMT1A/RPL21/RPS2/GRHPR/PSMB9/PSMA5/NDUFAB1/RPS6/P…	108
R-HSA-1428517	R-HSA-1428517	The citric acid (TCA) cycle and respiratory electron transport	72/645	174/10654	1.65832e-42	6.75932e-41	4.79692e-41	ACO2/NDUFA3/NDUFAF3/COX14/NDUFS5/NDUFB3/NDUFA2/ETFB/NDUFS8/NDUFS4/NDUFS3/UQCRH/NDUFB6/NDUFB11/NDUFC1/NDUFB10/SDHB/LDHA/NDUFB7/NDUFA6/COX7C/NDUFB4/NDUFA4/NDUFC2/UQCRC1/NDUFS7/UQCR10/BSG/NDUFB2/NDUFA1/COX8A/UQCRFS1/NDUFA11/COX5B/NDUFA13/COX6B1/NDUFB9/CYC1/UQCRQ/COX4I1/COX5A/COX6C/COX6A1/MDH2/NDUFA8/IDH3G/NDUFS6/MPC2/NDUFB1/SURF1/NDUFA9/NDUFS2/SCO2/MPC1/SDHC/UQCRC2/SDHA/ETFA/IDH3B/PDHA1/SUCLG1/NDUFV…	72
R-HSA-163200	R-HSA-163200	Respiratory electron transport, ATP synthesis by chemiosmotic coupling, and heat production by uncoupling proteins.	59/645	123/10654	2.00864e-39	7.87231e-38	5.58678e-38	NDUFA3/NDUFAF3/COX14/NDUFS5/NDUFB3/NDUFA2/ETFB/NDUFS8/NDUFS4/NDUFS3/UQCRH/NDUFB6/NDUFB11/NDUFC1/NDUFB10/SDHB/NDUFB7/NDUFA6/COX7C/NDUFB4/NDUFA4/NDUFC2/UQCRC1/NDUFS7/UQCR10/NDUFB2/NDUFA1/COX8A/UQCRFS1/NDUFA11/COX5B/NDUFA13/COX6B1/NDUFB9/CYC1/UQCRQ/COX4I1/COX5A/COX6C/COX6A1/NDUFA8/NDUFS6/NDUFB1/SURF1/NDUFA9/NDUFS2/SCO2/SDHC/UQCRC2/SDHA/ETFA/NDUFV1/NDUFAB1/NDUFA12/NDUFA10/NDUFB5/COX7A2L/COX7B/CYCS	59
R-HSA-8868773	R-HSA-8868773	rRNA processing in the nucleus and cytosol	70/645	195/10654	1.62374e-36	6.12813e-35	4.34897e-35	NOP10/NHP2/RPL36AL/RPL10/RPL41/RPL4/RPL19/RPS15/RPS26/RPL8/RPL27A/RPLP2/RPL26/RPL3/RPS14/RPL7/RPL17/RPS10/RPL13A/RPL36A/RPL31/RPS5/RPLP0/RPL23A/RPL15/RPS9/RPL11/RPL35/RPS3/RPL38/RPL10A/RPL21/RPS2/FBL/RPS6/RPL18A/EBNA1BP2/IMP3/RPS18/RPS21/RPS4X/RPL35A/UBA52/RPS25/RPS27/RPL27/RPL32/RPS19/RPS27L/RPS15A/RPS29/RPS7/RPS16/RPL29/RPL6/RPL12/RPS20/RPS4Y1/RPLP1/RPL34/RPL13/RPL36/RPS13/RPL14/RPS27A/RPL18/RP…	70
R-HSA-6791226	R-HSA-6791226	Major pathway of rRNA processing in the nucleolus and cytosol	68/645	185/10654	3.05389e-36	1.1114e-34	7.88729e-35	RPL36AL/RPL10/RPL41/RPL4/RPL19/RPS15/RPS26/RPL8/RPL27A/RPLP2/RPL26/RPL3/RPS14/RPL7/RPL17/RPS10/RPL13A/RPL36A/RPL31/RPS5/RPLP0/RPL23A/RPL15/RPS9/RPL11/RPL35/RPS3/RPL38/RPL10A/RPL21/RPS2/FBL/RPS6/RPL18A/EBNA1BP2/IMP3/RPS18/RPS21/RPS4X/RPL35A/UBA52/RPS25/RPS27/RPL27/RPL32/RPS19/RPS27L/RPS15A/RPS29/RPS7/RPS16/RPL29/RPL6/RPL12/RPS20/RPS4Y1/RPLP1/RPL34/RPL13/RPL36/RPS13/RPL14/RPS27A/RPL18/RPL5/RPS23/RP…	68
R-HSA-72312	R-HSA-72312	rRNA processing	71/645	205/10654	7.54169e-36	2.64999e-34	1.88063e-34	HSD17B10/NOP10/NHP2/RPL36AL/RPL10/RPL41/RPL4/RPL19/RPS15/RPS26/RPL8/RPL27A/RPLP2/RPL26/RPL3/RPS14/RPL7/RPL17/RPS10/RPL13A/RPL36A/RPL31/RPS5/RPLP0/RPL23A/RPL15/RPS9/RPL11/RPL35/RPS3/RPL38/RPL10A/RPL21/RPS2/FBL/RPS6/RPL18A/EBNA1BP2/IMP3/RPS18/RPS21/RPS4X/RPL35A/UBA52/RPS25/RPS27/RPL27/RPL32/RPS19/RPS27L/RPS15A/RPS29/RPS7/RPS16/RPL29/RPL6/RPL12/RPS20/RPS4Y1/RPLP1/RPL34/RPL13/RPL36/RPS13/RPL14/RPS27A…	71
R-HSA-72695	R-HSA-72695	Formation of the ternary complex, and subsequently, the 43S complex	33/645	51/10654	2.90416e-28	9.86446e-27	7.00055e-27	EIF3K/RPS15/RPS26/RPS14/RPS10/RPS5/RPS9/RPS3/EIF3D/RPS2/EIF3H/EIF3I/RPS6/EIF3F/RPS18/RPS21/RPS4X/RPS25/RPS27/EIF3L/RPS19/RPS27L/RPS15A/RPS29/RPS7/RPS16/RPS20/RPS4Y1/RPS13/RPS27A/RPS23/RPS12/RPS3A	33
R-HSA-72662	R-HSA-72662	Activation of the mRNA upon binding of the cap-binding complex and eIFs, and subsequent binding to 43S	35/645	59/10654	5.2933e-28	1.73996e-26	1.2348e-26	EIF3K/RPS15/RPS26/RPS14/RPS10/RPS5/RPS9/RPS3/EIF3D/RPS2/EIF3H/EIF3I/RPS6/EIF3F/EIF4EBP1/RPS18/RPS21/RPS4X/RPS25/RPS27/EIF3L/PABPC1/RPS19/RPS27L/RPS15A/RPS29/RPS7/RPS16/RPS20/RPS4Y1/RPS13/RPS27A/RPS23/RPS12/RPS3A	35
R-HSA-72649	R-HSA-72649	Translation initiation complex formation	34/645	58/10654	5.45252e-27	1.73629e-25	1.2322e-25	EIF3K/RPS15/RPS26/RPS14/RPS10/RPS5/RPS9/RPS3/EIF3D/RPS2/EIF3H/EIF3I/RPS6/EIF3F/RPS18/RPS21/RPS4X/RPS25/RPS27/EIF3L/PABPC1/RPS19/RPS27L/RPS15A/RPS29/RPS7/RPS16/RPS20/RPS4Y1/RPS13/RPS27A/RPS23/RPS12/RPS3A	34
R-HSA-72702	R-HSA-72702	Ribosomal scanning and start codon recognition	33/645	58/10654	1.21377e-25	3.74798e-24	2.65985e-24	EIF3K/RPS15/RPS26/RPS14/RPS10/RPS5/RPS9/RPS3/EIF3D/RPS2/EIF3H/EIF3I/RPS6/EIF3F/RPS18/RPS21/RPS4X/RPS25/RPS27/EIF3L/RPS19/RPS27L/RPS15A/RPS29/RPS7/RPS16/RPS20/RPS4Y1/RPS13/RPS27A/RPS23/RPS12/RPS3A	33
R-HSA-6799198	R-HSA-6799198	Complex I biogenesis	32/645	55/10654	2.52201e-25	7.55862e-24	5.36416e-24	NDUFA3/NDUFAF3/NDUFS5/NDUFB3/NDUFA2/NDUFS8/NDUFS4/NDUFS3/NDUFB6/NDUFB11/NDUFC1/NDUFB10/NDUFB7/NDUFA6/NDUFB4/NDUFC2/NDUFS7/NDUFB2/NDUFA1/NDUFA11/NDUFA13/NDUFB9/NDUFA8/NDUFS6/NDUFB1/NDUFA9/NDUFS2/NDUFV1/NDUFAB1/NDUFA12/NDUFA10/NDUFB5	32
R-HSA-5389840	R-HSA-5389840	Mitochondrial translation elongation	37/645	87/10654	9.12826e-23	2.65763e-21	1.88605e-21	MRPL54/GADD45GIP1/MRPL34/MRPL27/MRPL12/MRPL14/TUFM/MRPL41/AURKAIP1/MRPL23/MRPS36/MRPS34/MRPL52/MRPS16/MRPL21/MRPS12/MRPL22/MRPS7/MRPS25/MRPL24/MRPS18B/MRPL18/MRPS18A/MRPL20/MRPS15/MRPL51/MRPL28/OXA1L/MRPL55/MRPL16/MRPL32/MRPL11/MRPS14/MRPL36/MRPS33/MRPL37/MRPL48	37
R-HSA-5368286	R-HSA-5368286	Mitochondrial translation initiation	36/645	87/10654	1.08762e-21	2.99537e-20	2.12574e-20	MRPL54/GADD45GIP1/MRPL34/MRPL27/MRPL12/MRPL14/MRPL41/AURKAIP1/MRPL23/MRPS36/MRPS34/MRPL52/MRPS16/MRPL21/MRPS12/MRPL22/MRPS7/MRPS25/MRPL24/MRPS18B/MRPL18/MRPS18A/MRPL20/MRPS15/MRPL51/MRPL28/OXA1L/MRPL55/MRPL16/MRPL32/MRPL11/MRPS14/MRPL36/MRPS33/MRPL37/MRPL48	36
R-HSA-5419276	R-HSA-5419276	Mitochondrial translation termination	36/645	87/10654	1.08762e-21	2.99537e-20	2.12574e-20	MRPL54/GADD45GIP1/MRPL34/MRPL27/MRPL12/MRPL14/MRPL41/AURKAIP1/MRPL23/MRPS36/MRPS34/MRPL52/MRPS16/MRPL21/MRPS12/MRPL22/MRPS7/MRPS25/MRPL24/MRPS18B/MRPL18/MRPS18A/MRPL20/MRPS15/MRPL51/MRPL28/OXA1L/MRPL55/MRPL16/MRPL32/MRPL11/MRPS14/MRPL36/MRPS33/MRPL37/MRPL48	36
R-HSA-5368287	R-HSA-5368287	Mitochondrial translation	37/645	93/10654	1.51752e-21	4.06936e-20	2.88792e-20	MRPL54/GADD45GIP1/MRPL34/MRPL27/MRPL12/MRPL14/TUFM/MRPL41/AURKAIP1/MRPL23/MRPS36/MRPS34/MRPL52/MRPS16/MRPL21/MRPS12/MRPL22/MRPS7/MRPS25/MRPL24/MRPS18B/MRPL18/MRPS18A/MRPL20/MRPS15/MRPL51/MRPL28/OXA1L/MRPL55/MRPL16/MRPL32/MRPL11/MRPS14/MRPL36/MRPS33/MRPL37/MRPL48	37
R-HSA-1236974	R-HSA-1236974	ER-Phagosome pathway	32/645	83/10654	2.59935e-18	6.79164e-17	4.81985e-17	PSMB8/PSMB7/PSMA7/PSMB6/PSME1/UBB/HLA-C/PSMB3/VAMP8/HLA-B/HLA-A/PSME2/B2M/PSMB1/PSMB5/PSMD4/PSMC4/PSMD8/PSMC3/PSMC5/PSMC1/PSMB9/PSMA5/PSMA4/SEC61G/PSMB2/PDIA3/PSMB10/UBA52/SEC61B/RPS27A/HLA-G	32
R-HSA-162909	R-HSA-162909	Host Interactions of HIV factors	39/645	129/10654	9.82511e-18	2.50295e-16	1.77628e-16	PSMB8/AP2S1/AP2M1/PSMB7/PSMA7/RAC1/PSMB6/PSME1/UBB/PSMB3/PSME2/B2M/SLC25A5/SLC25A6/PSMB1/PSMB5/PSMD4/PSMC4/PSMD8/PSMC3/PSMC5/PSMC1/AP1M2/AP1S1/PSMB9/RBX1/PSMA5/HMGA1/PSMA4/BANF1/PPIA/PSMB2/PSMB10/UBA52/SEC13/RANBP1/RAN/NPM1/RPS27A	39
R-HSA-174154	R-HSA-174154	APC/C:Cdc20 mediated degradation of Securin	28/645	67/10654	2.7875e-17	6.92795e-16	4.91659e-16	PSMB8/PSMB7/PSMA7/PSMB6/PSME1/ANAPC11/UBB/PSMB3/PSME2/PSMB1/PSMB5/PSMD4/PSMC4/PSMD8/PSMC3/PSMC5/PSMC1/PSMB9/ANAPC16/PSMA5/ANAPC15/PSMA4/PSMB2/PSMB10/UBA52/UBE2C/PTTG1/RPS27A	28
R-HSA-174084	R-HSA-174084	Autodegradation of Cdh1 by Cdh1:APC/C	27/645	63/10654	4.75561e-17	1.1538e-15	8.18823e-16	PSMB8/PSMB7/PSMA7/PSMB6/PSME1/ANAPC11/UBB/PSMB3/PSME2/PSMB1/PSMB5/PSMD4/PSMC4/PSMD8/PSMC3/PSMC5/PSMC1/PSMB9/ANAPC16/PSMA5/ANAPC15/PSMA4/PSMB2/PSMB10/UBA52/UBE2C/RPS27A	27
R-HSA-1236975	R-HSA-1236975	Antigen processing-Cross presentation	33/645	99/10654	1.29207e-16	3.0619e-15	2.17295e-15	PSMB8/PSMB7/PSMA7/PSMB6/PSME1/UBB/HLA-C/PSMB3/VAMP8/CYBA/HLA-B/HLA-A/PSME2/B2M/PSMB1/PSMB5/PSMD4/PSMC4/PSMD8/PSMC3/PSMC5/PSMC1/PSMB9/PSMA5/PSMA4/SEC61G/PSMB2/PDIA3/PSMB10/UBA52/SEC61B/RPS27A/HLA-G	33
R-HSA-450408	R-HSA-450408	AUF1 (hnRNP D0) binds and destabilizes mRNA	25/645	56/10654	2.12772e-16	4.9276e-15	3.49699e-15	PSMB8/PSMB7/PSMA7/PSMB6/PSME1/UBB/PSMB3/HSPB1/PSME2/PSMB1/PSMB5/PSMD4/PSMC4/PSMD8/PSMC3/PSMC5/PSMC1/PSMB9/PSMA5/PSMA4/PSMB2/PSMB10/UBA52/PABPC1/RPS27A	25
R-HSA-174178	R-HSA-174178	APC/C:Cdh1 mediated degradation of Cdc20 and other APC/C:Cdh1 targeted proteins in late mitosis/early G1	28/645	72/10654	2.69085e-16	6.09327e-15	4.32424e-15	PSMB8/PSMB7/PSMA7/PSMB6/PSME1/ANAPC11/UBB/PSMB3/PSME2/PSMB1/PSMB5/PSMD4/PSMC4/PSMD8/PSMC3/PSMC5/PSMC1/PSMB9/ANAPC16/PSMA5/ANAPC15/PSMA4/PSMB2/PSMB10/UBA52/UBE2C/PTTG1/RPS27A	28
R-HSA-176409	R-HSA-176409	APC/C:Cdc20 mediated degradation of mitotic proteins	28/645	75/10654	9.42365e-16	2.01977e-14	1.43338e-14	PSMB8/PSMB7/PSMA7/PSMB6/PSME1/ANAPC11/UBB/PSMB3/PSME2/PSMB1/PSMB5/PSMD4/PSMC4/PSMD8/PSMC3/PSMC5/PSMC1/PSMB9/ANAPC16/PSMA5/ANAPC15/PSMA4/PSMB2/PSMB10/UBA52/UBE2C/PTTG1/RPS27A	28
R-HSA-180585	R-HSA-180585	Vif-mediated degradation of APOBEC3G	24/645	54/10654	9.71234e-16	2.01977e-14	1.43338e-14	PSMB8/PSMB7/PSMA7/PSMB6/PSME1/UBB/PSMB3/PSME2/PSMB1/PSMB5/PSMD4/PSMC4/PSMD8/PSMC3/PSMC5/PSMC1/PSMB9/RBX1/PSMA5/PSMA4/PSMB2/PSMB10/UBA52/RPS27A	24
R-HSA-8854050	R-HSA-8854050	FBXL7 down-regulates AURKA during mitotic entry and in early mitosis	24/645	54/10654	9.71234e-16	2.01977e-14	1.43338e-14	PSMB8/PSMB7/PSMA7/PSMB6/PSME1/UBB/PSMB3/PSME2/PSMB1/PSMB5/PSMD4/PSMC4/PSMD8/PSMC3/PSMC5/PSMC1/PSMB9/RBX1/PSMA5/PSMA4/PSMB2/PSMB10/UBA52/RPS27A	24
R-HSA-9604323	R-HSA-9604323	Negative regulation of NOTCH4 signaling	24/645	54/10654	9.71234e-16	2.01977e-14	1.43338e-14	PSMB8/PSMB7/PSMA7/PSMB6/PSME1/UBB/PSMB3/PSME2/PSMB1/PSMB5/PSMD4/PSMC4/PSMD8/PSMC3/PSMC5/PSMC1/PSMB9/RBX1/PSMA5/PSMA4/PSMB2/PSMB10/UBA52/RPS27A	24
R-HSA-176814	R-HSA-176814	Activation of APC/C and APC/C:Cdc20 mediated degradation of mitotic proteins	28/645	76/10654	1.40838e-15	2.87027e-14	2.03696e-14	PSMB8/PSMB7/PSMA7/PSMB6/PSME1/ANAPC11/UBB/PSMB3/PSME2/PSMB1/PSMB5/PSMD4/PSMC4/PSMD8/PSMC3/PSMC5/PSMC1/PSMB9/ANAPC16/PSMA5/ANAPC15/PSMA4/PSMB2/PSMB10/UBA52/UBE2C/PTTG1/RPS27A	28
R-HSA-211733	R-HSA-211733	Regulation of activated PAK-2p34 by proteasome mediated degradation	23/645	50/10654	1.52111e-15	3.03924e-14	2.15687e-14	PSMB8/PSMB7/PSMA7/PSMB6/PSME1/UBB/PSMB3/PSME2/PSMB1/PSMB5/PSMD4/PSMC4/PSMD8/PSMC3/PSMC5/PSMC1/PSMB9/PSMA5/PSMA4/PSMB2/PSMB10/UBA52/RPS27A	23
R-HSA-174184	R-HSA-174184	Cdc20:Phospho-APC/C mediated degradation of Cyclin A	27/645	72/10654	2.7167e-15	5.22325e-14	3.7068e-14	PSMB8/PSMB7/PSMA7/PSMB6/PSME1/ANAPC11/UBB/PSMB3/PSME2/PSMB1/PSMB5/PSMD4/PSMC4/PSMD8/PSMC3/PSMC5/PSMC1/PSMB9/ANAPC16/PSMA5/ANAPC15/PSMA4/PSMB2/PSMB10/UBA52/UBE2C/RPS27A	27
R-HSA-69017	R-HSA-69017	CDK-mediated phosphorylation and removal of Cdc6	27/645	72/10654	2.7167e-15	5.22325e-14	3.7068e-14	PSMB8/PSMB7/PSMA7/PSMB6/PSME1/ANAPC11/UBB/PSMB3/PSME2/PSMB1/PSMB5/PSMD4/PSMC4/PSMD8/PSMC3/PSMC5/PSMC1/PSMB9/ANAPC16/PSMA5/ANAPC15/PSMA4/PSMB2/PSMB10/UBA52/UBE2C/RPS27A	27
R-HSA-179419	R-HSA-179419	APC:Cdc20 mediated degradation of cell cycle proteins prior to satisfation of the cell cycle checkpoint	27/645	73/10654	4.06945e-15	7.39488e-14	5.24795e-14	PSMB8/PSMB7/PSMA7/PSMB6/PSME1/ANAPC11/UBB/PSMB3/PSME2/PSMB1/PSMB5/PSMD4/PSMC4/PSMD8/PSMC3/PSMC5/PSMC1/PSMB9/ANAPC16/PSMA5/ANAPC15/PSMA4/PSMB2/PSMB10/UBA52/UBE2C/RPS27A	27
R-HSA-4641258	R-HSA-4641258	Degradation of DVL	24/645	57/10654	4.38081e-15	7.39488e-14	5.24795e-14	PSMB8/PSMB7/PSMA7/PSMB6/PSME1/UBB/PSMB3/PSME2/PSMB1/PSMB5/PSMD4/PSMC4/PSMD8/PSMC3/PSMC5/PSMC1/PSMB9/RBX1/PSMA5/PSMA4/PSMB2/PSMB10/UBA52/RPS27A	24
R-HSA-180534	R-HSA-180534	Vpu mediated degradation of CD4	23/645	52/10654	4.42677e-15	7.39488e-14	5.24795e-14	PSMB8/PSMB7/PSMA7/PSMB6/PSME1/UBB/PSMB3/PSME2/PSMB1/PSMB5/PSMD4/PSMC4/PSMD8/PSMC3/PSMC5/PSMC1/PSMB9/PSMA5/PSMA4/PSMB2/PSMB10/UBA52/RPS27A	23
R-HSA-349425	R-HSA-349425	Autodegradation of the E3 ubiquitin ligase COP1	23/645	52/10654	4.42677e-15	7.39488e-14	5.24795e-14	PSMB8/PSMB7/PSMA7/PSMB6/PSME1/UBB/PSMB3/PSME2/PSMB1/PSMB5/PSMD4/PSMC4/PSMD8/PSMC3/PSMC5/PSMC1/PSMB9/PSMA5/PSMA4/PSMB2/PSMB10/UBA52/RPS27A	23
R-HSA-69601	R-HSA-69601	Ubiquitin Mediated Degradation of Phosphorylated Cdc25A	23/645	52/10654	4.42677e-15	7.39488e-14	5.24795e-14	PSMB8/PSMB7/PSMA7/PSMB6/PSME1/UBB/PSMB3/PSME2/PSMB1/PSMB5/PSMD4/PSMC4/PSMD8/PSMC3/PSMC5/PSMC1/PSMB9/PSMA5/PSMA4/PSMB2/PSMB10/UBA52/RPS27A	23
R-HSA-69610	R-HSA-69610	p53-Independent DNA Damage Response	23/645	52/10654	4.42677e-15	7.39488e-14	5.24795e-14	PSMB8/PSMB7/PSMA7/PSMB6/PSME1/UBB/PSMB3/PSME2/PSMB1/PSMB5/PSMD4/PSMC4/PSMD8/PSMC3/PSMC5/PSMC1/PSMB9/PSMA5/PSMA4/PSMB2/PSMB10/UBA52/RPS27A	23
R-HSA-69613	R-HSA-69613	p53-Independent G1/S DNA damage checkpoint	23/645	52/10654	4.42677e-15	7.39488e-14	5.24795e-14	PSMB8/PSMB7/PSMA7/PSMB6/PSME1/UBB/PSMB3/PSME2/PSMB1/PSMB5/PSMD4/PSMC4/PSMD8/PSMC3/PSMC5/PSMC1/PSMB9/PSMA5/PSMA4/PSMB2/PSMB10/UBA52/RPS27A	23
R-HSA-75815	R-HSA-75815	Ubiquitin-dependent degradation of Cyclin D	23/645	52/10654	4.42677e-15	7.39488e-14	5.24795e-14	PSMB8/PSMB7/PSMA7/PSMB6/PSME1/UBB/PSMB3/PSME2/PSMB1/PSMB5/PSMD4/PSMC4/PSMD8/PSMC3/PSMC5/PSMC1/PSMB9/PSMA5/PSMA4/PSMB2/PSMB10/UBA52/RPS27A	23
R-HSA-162906	R-HSA-162906	HIV Infection	49/645	233/10654	7.1638e-15	1.1774e-13	8.35573e-14	VPS28/PSMB8/POLR2J/AP2S1/CHMP4B/POLR2F/AP2M1/PSMB7/PSMA7/CHMP2A/RAC1/PSMB6/PSME1/UBB/PSMB3/POLR2L/PSME2/B2M/SLC25A5/SLC25A6/PSMB1/PSMB5/PSMD4/PSMC4/PSMD8/PSMC3/POLR2I/PSMC5/PSMC1/AP1M2/AP1S1/XRCC6/PSMB9/RBX1/POLR2E/PSMA5/HMGA1/PSMA4/BANF1/PPIA/PSMB2/PSMB10/UBA52/SEC13/POLR2G/RANBP1/RAN/NPM1/RPS27A	49
R-HSA-169911	R-HSA-169911	Regulation of Apoptosis	23/645	53/10654	7.38238e-15	1.19407e-13	8.474e-14	PSMB8/PSMB7/PSMA7/PSMB6/PSME1/UBB/PSMB3/PSME2/PSMB1/PSMB5/PSMD4/PSMC4/PSMD8/PSMC3/PSMC5/PSMC1/PSMB9/PSMA5/PSMA4/PSMB2/PSMB10/UBA52/RPS27A	23
R-HSA-187577	R-HSA-187577	SCF(Skp2)-mediated degradation of p27/p21	24/645	60/10654	1.76592e-14	2.68578e-13	1.90603e-13	PSMB8/PSMB7/PSMA7/PSMB6/PSME1/UBB/PSMB3/PSME2/PSMB1/PSMB5/PSMD4/PSMC4/PSMD8/PSMC3/PSMC5/PSMC1/PSMB9/PSMA5/PSMA4/PSMB2/PSMB10/UBA52/CKS1B/RPS27A	24
R-HSA-5610780	R-HSA-5610780	Degradation of GLI1 by the proteasome	24/645	60/10654	1.76592e-14	2.68578e-13	1.90603e-13	PSMB8/PSMB7/PSMA7/PSMB6/PSME1/UBB/PSMB3/PSME2/PSMB1/PSMB5/PSMD4/PSMC4/PSMD8/PSMC3/PSMC5/PSMC1/PSMB9/RBX1/PSMA5/PSMA4/PSMB2/PSMB10/UBA52/RPS27A	24
R-HSA-5610783	R-HSA-5610783	Degradation of GLI2 by the proteasome	24/645	60/10654	1.76592e-14	2.68578e-13	1.90603e-13	PSMB8/PSMB7/PSMA7/PSMB6/PSME1/UBB/PSMB3/PSME2/PSMB1/PSMB5/PSMD4/PSMC4/PSMD8/PSMC3/PSMC5/PSMC1/PSMB9/RBX1/PSMA5/PSMA4/PSMB2/PSMB10/UBA52/RPS27A	24
R-HSA-5610785	R-HSA-5610785	GLI3 is processed to GLI3R by the proteasome	24/645	60/10654	1.76592e-14	2.68578e-13	1.90603e-13	PSMB8/PSMB7/PSMA7/PSMB6/PSME1/UBB/PSMB3/PSME2/PSMB1/PSMB5/PSMD4/PSMC4/PSMD8/PSMC3/PSMC5/PSMC1/PSMB9/RBX1/PSMA5/PSMA4/PSMB2/PSMB10/UBA52/RPS27A	24
R-HSA-174113	R-HSA-174113	SCF-beta-TrCP mediated degradation of Emi1	23/645	55/10654	1.96949e-14	2.86701e-13	2.03464e-13	PSMB8/PSMB7/PSMA7/PSMB6/PSME1/UBB/PSMB3/PSME2/PSMB1/PSMB5/PSMD4/PSMC4/PSMD8/PSMC3/PSMC5/PSMC1/PSMB9/PSMA5/PSMA4/PSMB2/PSMB10/UBA52/RPS27A	23
R-HSA-4641257	R-HSA-4641257	Degradation of AXIN	23/645	55/10654	1.96949e-14	2.86701e-13	2.03464e-13	PSMB8/PSMB7/PSMA7/PSMB6/PSME1/UBB/PSMB3/PSME2/PSMB1/PSMB5/PSMD4/PSMC4/PSMD8/PSMC3/PSMC5/PSMC1/PSMB9/PSMA5/PSMA4/PSMB2/PSMB10/UBA52/RPS27A	23
R-HSA-8941858	R-HSA-8941858	Regulation of RUNX3 expression and activity	23/645	55/10654	1.96949e-14	2.86701e-13	2.03464e-13	PSMB8/PSMB7/PSMA7/PSMB6/PSME1/UBB/PSMB3/PSME2/PSMB1/PSMB5/PSMD4/PSMC4/PSMD8/PSMC3/PSMC5/PSMC1/PSMB9/PSMA5/PSMA4/PSMB2/PSMB10/UBA52/RPS27A	23
R-HSA-1234176	R-HSA-1234176	Oxygen-dependent proline hydroxylation of Hypoxia-inducible Factor Alpha	25/645	66/10654	2.2484e-14	3.22693e-13	2.29007e-13	PSMB8/PSMB7/PSMA7/PSMB6/PSME1/UBB/PSMB3/PSME2/PSMB1/PSMB5/PSMD4/PSMC4/PSMD8/PSMC3/UBE2D2/PSMC5/PSMC1/PSMB9/RBX1/PSMA5/PSMA4/PSMB2/PSMB10/UBA52/RPS27A	25
R-HSA-5678895	R-HSA-5678895	Defective CFTR causes cystic fibrosis	24/645	61/10654	2.74818e-14	3.88944e-13	2.76024e-13	PSMB8/RNF5/PSMB7/PSMA7/PSMB6/PSME1/UBB/PSMB3/PSME2/PSMB1/PSMB5/PSMD4/PSMC4/PSMD8/PSMC3/PSMC5/PSMC1/PSMB9/PSMA5/PSMA4/PSMB2/PSMB10/UBA52/RPS27A	24
R-HSA-5362768	R-HSA-5362768	Hh mutants that don't undergo autocatalytic processing are degraded by ERAD	23/645	56/10654	3.15489e-14	4.40388e-13	3.12532e-13	PSMB8/PSMB7/PSMA7/PSMB6/PSME1/UBB/PSMB3/PSME2/PSMB1/PSMB5/PSMD4/PSMC4/PSMD8/PSMC3/PSMC5/PSMC1/PSMB9/PSMA5/PSMA4/PSMB2/PSMB10/UBA52/RPS27A	23
R-HSA-350562	R-HSA-350562	Regulation of ornithine decarboxylase (ODC)	22/645	51/10654	3.34446e-14	4.60541e-13	3.26834e-13	PSMB8/PSMB7/PSMA7/PSMB6/PSME1/OAZ1/PSMB3/PSME2/PSMB1/PSMB5/PSMD4/PSMC4/PSMD8/PSMC3/NQO1/PSMC5/PSMC1/PSMB9/PSMA5/PSMA4/PSMB2/PSMB10	22
R-HSA-4086400	R-HSA-4086400	PCP/CE pathway	29/645	92/10654	4.9026e-14	6.661e-13	4.72714e-13	PSMB8/AP2S1/AP2M1/PSMB7/PSMA7/RAC1/PSMB6/PSME1/UBB/PSMB3/CLTB/PSME2/PFN1/PSMB1/PSMB5/PSMD4/PSMC4/PSMD8/CLTA/PSMC3/PSMC5/PSMC1/PSMB9/PSMA5/PSMA4/PSMB2/PSMB10/UBA52/RPS27A	29
R-HSA-69541	R-HSA-69541	Stabilization of p53	23/645	57/10654	4.99273e-14	6.69421e-13	4.7507e-13	PSMB8/PSMB7/PSMA7/PSMB6/PSME1/UBB/PSMB3/PSME2/PSMB1/PSMB5/PSMD4/PSMC4/PSMD8/PSMC3/PSMC5/PSMC1/PSMB9/PSMA5/PSMA4/PSMB2/PSMB10/UBA52/RPS27A	23
R-HSA-174143	R-HSA-174143	APC/C-mediated degradation of cell cycle proteins	28/645	86/10654	5.36538e-14	7.00939e-13	4.97438e-13	PSMB8/PSMB7/PSMA7/PSMB6/PSME1/ANAPC11/UBB/PSMB3/PSME2/PSMB1/PSMB5/PSMD4/PSMC4/PSMD8/PSMC3/PSMC5/PSMC1/PSMB9/ANAPC16/PSMA5/ANAPC15/PSMA4/PSMB2/PSMB10/UBA52/UBE2C/PTTG1/RPS27A	28
R-HSA-453276	R-HSA-453276	Regulation of mitotic cell cycle	28/645	86/10654	5.36538e-14	7.00939e-13	4.97438e-13	PSMB8/PSMB7/PSMA7/PSMB6/PSME1/ANAPC11/UBB/PSMB3/PSME2/PSMB1/PSMB5/PSMD4/PSMC4/PSMD8/PSMC3/PSMC5/PSMC1/PSMB9/ANAPC16/PSMA5/ANAPC15/PSMA4/PSMB2/PSMB10/UBA52/UBE2C/PTTG1/RPS27A	28
R-HSA-176408	R-HSA-176408	Regulation of APC/C activators between G1/S and early anaphase	27/645	80/10654	5.59873e-14	7.22165e-13	5.12502e-13	PSMB8/PSMB7/PSMA7/PSMB6/PSME1/ANAPC11/UBB/PSMB3/PSME2/PSMB1/PSMB5/PSMD4/PSMC4/PSMD8/PSMC3/PSMC5/PSMC1/PSMB9/ANAPC16/PSMA5/ANAPC15/PSMA4/PSMB2/PSMB10/UBA52/UBE2C/RPS27A	27
R-HSA-8948751	R-HSA-8948751	Regulation of PTEN stability and activity	25/645	69/10654	7.48088e-14	9.52877e-13	6.76232e-13	CSNK2B/PSMB8/PSMB7/PSMA7/PSMB6/PSME1/UBB/PSMB3/PSME2/STUB1/PSMB1/PSMB5/PSMD4/PSMC4/PSMD8/PSMC3/PSMC5/PSMC1/PSMB9/PSMA5/PSMA4/PSMB2/PSMB10/UBA52/RPS27A	25
R-HSA-1234174	R-HSA-1234174	Cellular response to hypoxia	26/645	75/10654	7.96544e-14	1.00207e-12	7.11145e-13	HIGD1A/PSMB8/PSMB7/PSMA7/PSMB6/PSME1/UBB/PSMB3/PSME2/PSMB1/PSMB5/PSMD4/PSMC4/PSMD8/PSMC3/UBE2D2/PSMC5/PSMC1/PSMB9/RBX1/PSMA5/PSMA4/PSMB2/PSMB10/UBA52/RPS27A	26
R-HSA-5387390	R-HSA-5387390	Hh mutants abrogate ligand secretion	23/645	59/10654	1.20828e-13	1.46576e-12	1.04021e-12	PSMB8/PSMB7/PSMA7/PSMB6/PSME1/UBB/PSMB3/PSME2/PSMB1/PSMB5/PSMD4/PSMC4/PSMD8/PSMC3/PSMC5/PSMC1/PSMB9/PSMA5/PSMA4/PSMB2/PSMB10/UBA52/RPS27A	23
R-HSA-5676590	R-HSA-5676590	NIK-->noncanonical NF-kB signaling	23/645	59/10654	1.20828e-13	1.46576e-12	1.04021e-12	PSMB8/PSMB7/PSMA7/PSMB6/PSME1/UBB/PSMB3/PSME2/PSMB1/PSMB5/PSMD4/PSMC4/PSMD8/PSMC3/PSMC5/PSMC1/PSMB9/PSMA5/PSMA4/PSMB2/PSMB10/UBA52/RPS27A	23
R-HSA-68827	R-HSA-68827	CDT1 association with the CDC6:ORC:origin complex	23/645	59/10654	1.20828e-13	1.46576e-12	1.04021e-12	PSMB8/PSMB7/PSMA7/PSMB6/PSME1/UBB/PSMB3/PSME2/PSMB1/PSMB5/PSMD4/PSMC4/PSMD8/PSMC3/PSMC5/PSMC1/PSMB9/PSMA5/PSMA4/PSMB2/PSMB10/UBA52/RPS27A	23
R-HSA-5358346	R-HSA-5358346	Hedgehog ligand biogenesis	24/645	65/10654	1.45871e-13	1.74874e-12	1.24103e-12	PSMB8/PSMB7/PSMA7/PSMB6/PSME1/UBB/PSMB3/PSME2/PSMB1/PSMB5/PSMD4/PSMC4/PSMD8/PSMC3/PSMC5/PSMC1/PSMB9/P4HB/PSMA5/PSMA4/PSMB2/PSMB10/UBA52/RPS27A	24
R-HSA-5607761	R-HSA-5607761	Dectin-1 mediated noncanonical NF-kB signaling	23/645	60/10654	1.84959e-13	2.19155e-12	1.55529e-12	PSMB8/PSMB7/PSMA7/PSMB6/PSME1/UBB/PSMB3/PSME2/PSMB1/PSMB5/PSMD4/PSMC4/PSMD8/PSMC3/PSMC5/PSMC1/PSMB9/PSMA5/PSMA4/PSMB2/PSMB10/UBA52/RPS27A	23
R-HSA-69052	R-HSA-69052	Switching of origins to a post-replicative state	28/645	90/10654	1.95082e-13	2.28492e-12	1.62155e-12	PSMB8/PSMB7/PSMA7/PSMB6/PSME1/ANAPC11/UBB/PSMB3/PSME2/PSMB1/PSMB5/PSMD4/PSMC4/PSMD8/PSMC3/PSMC5/PSMC1/PSMB9/RBX1/ANAPC16/PSMA5/ANAPC15/PSMA4/PSMB2/PSMB10/UBA52/UBE2C/RPS27A	28
R-HSA-8939902	R-HSA-8939902	Regulation of RUNX2 expression and activity	25/645	73/10654	3.32212e-13	3.84686e-12	2.73002e-12	PSMB8/PSMB7/PSMA7/PSMB6/PSME1/UBB/PSMB3/PSME2/STUB1/PSMB1/PSMB5/PSMD4/PSMC4/PSMD8/PSMC3/PSMC5/PSMC1/PSMB9/RBX1/PSMA5/PSMA4/PSMB2/PSMB10/UBA52/RPS27A	25
R-HSA-5658442	R-HSA-5658442	Regulation of RAS by GAPs	24/645	68/10654	4.64276e-13	5.3157e-12	3.77242e-12	PSMB8/PSMB7/PSMA7/PSMB6/PSME1/UBB/PSMB3/PSME2/PSMB1/PSMB5/PSMD4/PSMC4/PSMD8/PSMC3/PSMC5/PSMC1/PSMB9/RBX1/PSMA5/PSMA4/PSMB2/PSMB10/UBA52/RPS27A	24
R-HSA-4608870	R-HSA-4608870	Asymmetric localization of PCP proteins	23/645	64/10654	9.21462e-13	1.0433e-11	7.40403e-12	PSMB8/PSMB7/PSMA7/PSMB6/PSME1/UBB/PSMB3/PSME2/PSMB1/PSMB5/PSMD4/PSMC4/PSMD8/PSMC3/PSMC5/PSMC1/PSMB9/PSMA5/PSMA4/PSMB2/PSMB10/UBA52/RPS27A	23
R-HSA-6798695	R-HSA-6798695	Neutrophil degranulation	71/645	480/10654	1.07537e-12	1.20418e-11	8.54578e-12	FUCA1/PSAP/RAB7A/PFKL/CSNK2B/GRN/CD59/LAMTOR1/PRSS3/TRAPPC1/DYNLT1/MVP/LAMTOR2/CTSA/PSMB7/NPC2/PKM/SRP14/AGPAT2/EEF2/MIF/RAC1/HLA-C/PYCARD/VAMP8/NDUFC2/GSTP1/CYBA/CYSTM1/HLA-B/CSTB/LGALS3/CST3/ALDOA/CD63/B2M/ANXA2/FTL/FTH1/PSMB1/SERPINB6/RAB5C/APRT/TMEM179B/PSMC3/CAT/RNASET2/PTGES2/XRCC6/HEXB/OLFM4/LCN2/DDOST/ILF2/PGAM1/PSMA5/PPIA/ANPEP/PRDX6/PLAC8/GSN/PRDX4/TUBB4B/GGH/IMPDH2/S100A11/DYNLL1/TUBB/…	71
R-HSA-1168372	R-HSA-1168372	Downstream signaling events of B Cell Receptor (BCR)	26/645	83/10654	1.19822e-12	1.32716e-11	9.41854e-12	CALM3/PSMB8/PSMB7/PSMA7/PSMB6/PSME1/UBB/PSMB3/PSME2/PSMB1/PSMB5/PSMD4/PSMC4/PSMD8/PSMC3/PSMC5/PSMC1/PSMB9/PSMA5/CALM2/PSMA4/PPIA/PSMB2/PSMB10/UBA52/RPS27A	26
R-HSA-351202	R-HSA-351202	Metabolism of polyamines	22/645	59/10654	1.21148e-12	1.32742e-11	9.42033e-12	PSMB8/PSMB7/PSMA7/PSMB6/PSME1/OAZ1/PSMB3/PSME2/PSMB1/PSMB5/PSMD4/PSMC4/PSMD8/PSMC3/NQO1/PSMC5/PSMC1/PSMB9/PSMA5/PSMA4/PSMB2/PSMB10	22
R-HSA-8852276	R-HSA-8852276	The role of GTSE1 in G2/M progression after G2 checkpoint	25/645	77/10654	1.31838e-12	1.42918e-11	1.01425e-11	PSMB8/PSMB7/PSMA7/PSMB6/PSME1/UBB/PSMB3/PSME2/PSMB1/PSMB5/PSMD4/PSMC4/PSMD8/PSMC3/PSMC5/PSMC1/PSMB9/PSMA5/PSMA4/PSMB2/TUBA1B/PSMB10/TUBB4B/UBA52/RPS27A	25
R-HSA-68949	R-HSA-68949	Orc1 removal from chromatin	24/645	71/10654	1.37648e-12	1.47645e-11	1.0478e-11	PSMB8/PSMB7/PSMA7/PSMB6/PSME1/UBB/PSMB3/PSME2/PSMB1/PSMB5/PSMD4/PSMC4/PSMD8/PSMC3/PSMC5/PSMC1/PSMB9/RBX1/PSMA5/PSMA4/PSMB2/PSMB10/UBA52/RPS27A	24
R-HSA-69563	R-HSA-69563	p53-Dependent G1 DNA Damage Response	23/645	66/10654	1.95051e-12	2.04904e-11	1.45415e-11	PSMB8/PSMB7/PSMA7/PSMB6/PSME1/UBB/PSMB3/PSME2/PSMB1/PSMB5/PSMD4/PSMC4/PSMD8/PSMC3/PSMC5/PSMC1/PSMB9/PSMA5/PSMA4/PSMB2/PSMB10/UBA52/RPS27A	23
R-HSA-69580	R-HSA-69580	p53-Dependent G1/S DNA damage checkpoint	23/645	66/10654	1.95051e-12	2.04904e-11	1.45415e-11	PSMB8/PSMB7/PSMA7/PSMB6/PSME1/UBB/PSMB3/PSME2/PSMB1/PSMB5/PSMD4/PSMC4/PSMD8/PSMC3/PSMC5/PSMC1/PSMB9/PSMA5/PSMA4/PSMB2/PSMB10/UBA52/RPS27A	23
R-HSA-1236978	R-HSA-1236978	Cross-presentation of soluble exogenous antigens (endosomes)	20/645	50/10654	2.77223e-12	2.88256e-11	2.04568e-11	PSMB8/PSMB7/PSMA7/PSMB6/PSME1/PSMB3/PSME2/PSMB1/PSMB5/PSMD4/PSMC4/PSMD8/PSMC3/PSMC5/PSMC1/PSMB9/PSMA5/PSMA4/PSMB2/PSMB10	20
R-HSA-1169091	R-HSA-1169091	Activation of NF-kappaB in B cells	23/645	67/10654	2.80373e-12	2.88586e-11	2.04802e-11	PSMB8/PSMB7/PSMA7/PSMB6/PSME1/UBB/PSMB3/PSME2/PSMB1/PSMB5/PSMD4/PSMC4/PSMD8/PSMC3/PSMC5/PSMC1/PSMB9/PSMA5/PSMA4/PSMB2/PSMB10/UBA52/RPS27A	23
R-HSA-68867	R-HSA-68867	Assembly of the pre-replicative complex	23/645	68/10654	3.99946e-12	4.03509e-11	2.8636e-11	PSMB8/PSMB7/PSMA7/PSMB6/PSME1/UBB/PSMB3/PSME2/PSMB1/PSMB5/PSMD4/PSMC4/PSMD8/PSMC3/PSMC5/PSMC1/PSMB9/PSMA5/PSMA4/PSMB2/PSMB10/UBA52/RPS27A	23
R-HSA-69615	R-HSA-69615	G1/S DNA Damage Checkpoints	23/645	68/10654	3.99946e-12	4.03509e-11	2.8636e-11	PSMB8/PSMB7/PSMA7/PSMB6/PSME1/UBB/PSMB3/PSME2/PSMB1/PSMB5/PSMD4/PSMC4/PSMD8/PSMC3/PSMC5/PSMC1/PSMB9/PSMA5/PSMA4/PSMB2/PSMB10/UBA52/RPS27A	23
R-HSA-195253	R-HSA-195253	Degradation of beta-catenin by the destruction complex	25/645	82/10654	6.43842e-12	6.36966e-11	4.52038e-11	PSMB8/PSMB7/PSMA7/PSMB6/PSME1/UBB/PSMB3/PSME2/PSMB1/PSMB5/PSMD4/PSMC4/PSMD8/PSMC3/PSMC5/PPP2R1A/PSMC1/PSMB9/RBX1/PSMA5/PSMA4/PSMB2/PSMB10/UBA52/RPS27A	25
R-HSA-9013694	R-HSA-9013694	Signaling by NOTCH4	25/645	82/10654	6.43842e-12	6.36966e-11	4.52038e-11	PSMB8/PSMB7/PSMA7/PSMB6/PSME1/UBB/PSMB3/PSME2/PSMB1/PSMB5/PSMD4/PSMC4/PSMD8/PSMC3/PSMC5/PSMC1/PSMB9/RBX1/PSMA5/PSMA4/PSENEN/PSMB2/PSMB10/UBA52/RPS27A	25
R-HSA-5619084	R-HSA-5619084	ABC transporter disorders	24/645	77/10654	1.00577e-11	9.85457e-11	6.99354e-11	PSMB8/RNF5/PSMB7/PSMA7/PSMB6/PSME1/UBB/PSMB3/PSME2/PSMB1/PSMB5/PSMD4/PSMC4/PSMD8/PSMC3/PSMC5/PSMC1/PSMB9/PSMA5/PSMA4/PSMB2/PSMB10/UBA52/RPS27A	24
R-HSA-3858494	R-HSA-3858494	Beta-catenin independent WNT signaling	33/645	146/10654	2.63401e-11	2.55624e-10	1.8141e-10	GNB2/CALM3/PSMB8/AP2S1/AP2M1/PSMB7/PSMA7/RAC1/PSMB6/PSME1/UBB/PSMB3/CLTB/PSME2/PFN1/PSMB1/PSMB5/PSMD4/PSMC4/PSMD8/CLTA/PSMC3/PSMC5/PSMC1/PSMB9/PSMA5/CALM2/PSMA4/PSMB2/PSMB10/UBA52/GNG5/RPS27A	33
R-HSA-5607764	R-HSA-5607764	CLEC7A (Dectin-1) signaling	27/645	101/10654	2.83534e-11	2.72567e-10	1.93434e-10	CALM3/PSMB8/PSMB7/PSMA7/PSMB6/PSME1/UBB/PSMB3/PYCARD/PSME2/PSMB1/PSMB5/PSMD4/PSMC4/PSMD8/PSMC3/UBE2D2/PSMC5/PSMC1/PSMB9/PSMA5/CALM2/PSMA4/PSMB2/PSMB10/UBA52/RPS27A	27
R-HSA-450531	R-HSA-450531	Regulation of mRNA stability by proteins that bind AU-rich elements	25/645	88/10654	3.63287e-11	3.45972e-10	2.45527e-10	PSMB8/PSMB7/PSMA7/PSMB6/PSME1/UBB/PSMB3/HSPB1/PSME2/PSMB1/PSMB5/PSMD4/PSMC4/PSMD8/PSMC3/PSMC5/PSMC1/PSMB9/PSMA5/PSMA4/PSMB2/PSMB10/UBA52/PABPC1/RPS27A	25
R-HSA-2871837	R-HSA-2871837	FCERI mediated NF-kB activation	24/645	82/10654	4.4891e-11	4.23555e-10	3.00586e-10	PSMB8/PSMB7/PSMA7/PSMB6/PSME1/UBB/PSMB3/PSME2/PSMB1/PSMB5/PSMD4/PSMC4/PSMD8/PSMC3/UBE2D2/PSMC5/PSMC1/PSMB9/PSMA5/PSMA4/PSMB2/PSMB10/UBA52/RPS27A	24
R-HSA-5687128	R-HSA-5687128	MAPK6/MAPK4 signaling	25/645	89/10654	4.76882e-11	4.45819e-10	3.16386e-10	PSMB8/PSMB7/PSMA7/RAC1/PSMB6/PSME1/UBB/PSMB3/HSPB1/PSME2/PSMB1/PSMB5/PSMD4/PSMC4/PSMD8/PSMC3/PSMC5/PSMC1/PSMB9/PSMA5/PSMA4/PSMB2/PSMB10/UBA52/RPS27A	25
R-HSA-69202	R-HSA-69202	Cyclin E associated events during G1/S transition	24/645	83/10654	5.96139e-11	5.52241e-10	3.91911e-10	PSMB8/PSMB7/PSMA7/PSMB6/PSME1/UBB/PSMB3/PSME2/PSMB1/PSMB5/PSMD4/PSMC4/PSMD8/PSMC3/PSMC5/PSMC1/PSMB9/PSMA5/PSMA4/PSMB2/PSMB10/UBA52/CKS1B/RPS27A	24
R-HSA-69239	R-HSA-69239	Synthesis of DNA	29/645	119/10654	6.16815e-11	5.66247e-10	4.01851e-10	PSMB8/PSMB7/PSMA7/PSMB6/PSME1/ANAPC11/UBB/PSMB3/PSME2/POLE4/PSMB1/PSMB5/PSMD4/PSMC4/PSMD8/PSMC3/PSMC5/PSMC1/PSMB9/RBX1/ANAPC16/PSMA5/ANAPC15/PSMA4/PSMB2/PSMB10/UBA52/UBE2C/RPS27A	29
R-HSA-5632684	R-HSA-5632684	Hedgehog 'on' state	24/645	85/10654	1.03632e-10	9.26321e-10	6.57386e-10	PSMB8/PSMB7/PSMA7/PSMB6/PSME1/UBB/PSMB3/PSME2/PSMB1/PSMB5/PSMD4/PSMC4/PSMD8/PSMC3/PSMC5/PSMC1/PSMB9/RBX1/PSMA5/PSMA4/PSMB2/PSMB10/UBA52/RPS27A	24
R-HSA-69002	R-HSA-69002	DNA Replication Pre-Initiation	24/645	85/10654	1.03632e-10	9.26321e-10	6.57386e-10	PSMB8/PSMB7/PSMA7/PSMB6/PSME1/UBB/PSMB3/PSME2/POLE4/PSMB1/PSMB5/PSMD4/PSMC4/PSMD8/PSMC3/PSMC5/PSMC1/PSMB9/PSMA5/PSMA4/PSMB2/PSMB10/UBA52/RPS27A	24
R-HSA-69656	R-HSA-69656	Cyclin A:Cdk2-associated events at S phase entry	24/645	85/10654	1.03632e-10	9.26321e-10	6.57386e-10	PSMB8/PSMB7/PSMA7/PSMB6/PSME1/UBB/PSMB3/PSME2/PSMB1/PSMB5/PSMD4/PSMC4/PSMD8/PSMC3/PSMC5/PSMC1/PSMB9/PSMA5/PSMA4/PSMB2/PSMB10/UBA52/CKS1B/RPS27A	24
R-HSA-5628897	R-HSA-5628897	TP53 Regulates Metabolic Genes	24/645	86/10654	1.35695e-10	1.20238e-09	8.53295e-10	LAMTOR1/COX14/LAMTOR2/LAMTOR5/PRDX2/COX7C/NDUFA4/LAMTOR4/COX8A/COX5B/PRDX5/COX6B1/COX4I1/COX5A/COX6C/COX6A1/SURF1/SCO2/SFN/PRDX1/GPX2/COX7A2L/COX7B/CYCS	24
R-HSA-5689603	R-HSA-5689603	UCH proteinases	26/645	102/10654	2.09669e-10	1.84184e-09	1.3071e-09	PSMB8/PSMB7/PSMA7/PSMB6/PSME1/NEDD8/UBB/PSMB3/PSME2/PSMB1/PSMB5/PSMD4/PSMC4/PSMD8/PSMC3/ADRM1/PSMC5/PSMC1/PSMB9/PSMA5/PSMA4/PSMB2/PSMB10/UBA52/ACTB/RPS27A	26
R-HSA-69306	R-HSA-69306	DNA Replication	29/645	127/10654	3.31031e-10	2.88308e-09	2.04605e-09	PSMB8/PSMB7/PSMA7/PSMB6/PSME1/ANAPC11/UBB/PSMB3/PSME2/POLE4/PSMB1/PSMB5/PSMD4/PSMC4/PSMD8/PSMC3/PSMC5/PSMC1/PSMB9/RBX1/ANAPC16/PSMA5/ANAPC15/PSMA4/PSMB2/PSMB10/UBA52/UBE2C/RPS27A	29
R-HSA-5610787	R-HSA-5610787	Hedgehog 'off' state	27/645	113/10654	4.58458e-10	3.93911e-09	2.79548e-09	PSMB8/PSMB7/PSMA7/PSMB6/PSME1/UBB/PSMB3/PSME2/PSMB1/PSMB5/PSMD4/PSMC4/PSMD8/PSMC3/PSMC5/PSMC1/PSMB9/RBX1/PSMA5/PSMA4/PSMB2/TUBA1B/PSMB10/TUBB4B/IFT172/UBA52/RPS27A	27
R-HSA-202424	R-HSA-202424	Downstream TCR signaling	25/645	98/10654	4.60013e-10	3.93911e-09	2.79548e-09	PSMB8/PSMB7/PSMA7/PSMB6/PSME1/UBB/PSMB3/PSME2/PSMB1/PSMB5/PSMD4/PSMC4/PSMD8/PSMC3/UBE2D2/PSMC5/PSMC1/PSMB9/PSMA5/PSMA4/PSMB2/PSMB10/UBA52/RPS27A/HLA-DRB1	25
R-HSA-2467813	R-HSA-2467813	Separation of Sister Chromatids	36/645	190/10654	6.60723e-10	5.61064e-09	3.98172e-09	PSMB8/PSMB7/PSMA7/PSMB6/PSME1/ANAPC11/UBB/PSMB3/PSME2/PSMB1/PSMB5/PSMD4/PSMC4/PSMD8/PSMC3/PSMC5/PPP2R1A/NUDC/PSMC1/PSMB9/ANAPC16/PSMA5/ANAPC15/PSMA4/PSMB2/TUBA1B/PSMB10/TUBB4B/UBA52/PMF1/SEC13/RPS27/DYNLL1/UBE2C/PTTG1/RPS27A	36
R-HSA-68882	R-HSA-68882	Mitotic Anaphase	37/645	201/10654	8.89799e-10	7.49344e-09	5.3179e-09	PSMB8/PSMB7/PSMA7/PSMB6/PSME1/ANAPC11/UBB/PSMB3/PSME2/PSMB1/PSMB5/PSMD4/PSMC4/PSMD8/PSMC3/PSMC5/PPP2R1A/NUDC/PSMC1/PSMB9/ANAPC16/PSMA5/ANAPC15/PSMA4/BANF1/PSMB2/TUBA1B/PSMB10/TUBB4B/UBA52/PMF1/SEC13/RPS27/DYNLL1/UBE2C/PTTG1/RPS27A	37
R-HSA-2555396	R-HSA-2555396	Mitotic Metaphase and Anaphase	37/645	202/10654	1.02822e-09	8.58816e-09	6.09479e-09	PSMB8/PSMB7/PSMA7/PSMB6/PSME1/ANAPC11/UBB/PSMB3/PSME2/PSMB1/PSMB5/PSMD4/PSMC4/PSMD8/PSMC3/PSMC5/PPP2R1A/NUDC/PSMC1/PSMB9/ANAPC16/PSMA5/ANAPC15/PSMA4/BANF1/PSMB2/TUBA1B/PSMB10/TUBB4B/UBA52/PMF1/SEC13/RPS27/DYNLL1/UBE2C/PTTG1/RPS27A	37
R-HSA-983705	R-HSA-983705	Signaling by the B Cell Receptor (BCR)	26/645	112/10654	1.88225e-09	1.55936e-08	1.10663e-08	CALM3/PSMB8/PSMB7/PSMA7/PSMB6/PSME1/UBB/PSMB3/PSME2/PSMB1/PSMB5/PSMD4/PSMC4/PSMD8/PSMC3/PSMC5/PSMC1/PSMB9/PSMA5/CALM2/PSMA4/PPIA/PSMB2/PSMB10/UBA52/RPS27A	26
R-HSA-8878166	R-HSA-8878166	Transcriptional regulation by RUNX2	27/645	121/10654	2.33558e-09	1.91932e-08	1.36209e-08	PSMB8/PSMB7/PSMA7/PSMB6/PSME1/UBB/PSMB3/LGALS3/PSME2/STUB1/PSMB1/PSMB5/PSMD4/PSMC4/PSMD8/BAX/PSMC3/PSMC5/PSMC1/PSMB9/RBX1/PSMA5/PSMA4/PSMB2/PSMB10/UBA52/RPS27A	27
R-HSA-6807070	R-HSA-6807070	PTEN Regulation	29/645	140/10654	3.73447e-09	3.04434e-08	2.16049e-08	CSNK2B/PSMB8/LAMTOR1/LAMTOR2/PSMB7/PSMA7/PSMB6/LAMTOR5/PSME1/UBB/PSMB3/LAMTOR4/PSME2/STUB1/PSMB1/PSMB5/PSMD4/PSMC4/PSMD8/PSMC3/PSMC5/PSMC1/PSMB9/PSMA5/PSMA4/PSMB2/PSMB10/UBA52/RPS27A	29
R-HSA-382556	R-HSA-382556	ABC-family proteins mediated transport	24/645	103/10654	7.32578e-09	5.87793e-08	4.17141e-08	PSMB8/RNF5/PSMB7/PSMA7/PSMB6/PSME1/UBB/PSMB3/PSME2/PSMB1/PSMB5/PSMD4/PSMC4/PSMD8/PSMC3/PSMC5/PSMC1/PSMB9/PSMA5/PSMA4/PSMB2/PSMB10/UBA52/RPS27A	24
R-HSA-9020702	R-HSA-9020702	Interleukin-1 signaling	24/645	103/10654	7.32578e-09	5.87793e-08	4.17141e-08	PSMB8/PSMB7/PSMA7/PSMB6/PSME1/UBB/PSMB3/PSME2/PSMB1/PSMB5/PSMD4/PSMC4/PSMD8/PSMC3/PSMC5/PSMC1/PSMB9/RBX1/PSMA5/PSMA4/PSMB2/PSMB10/UBA52/RPS27A	24
R-HSA-8878159	R-HSA-8878159	Transcriptional regulation by RUNX3	23/645	96/10654	8.5304e-09	6.791e-08	4.81939e-08	PSMB8/PSMB7/PSMA7/PSMB6/PSME1/UBB/PSMB3/PSME2/PSMB1/PSMB5/PSMD4/PSMC4/PSMD8/PSMC3/PSMC5/PSMC1/PSMB9/PSMA5/PSMA4/PSMB2/PSMB10/UBA52/RPS27A	23
R-HSA-2262752	R-HSA-2262752	Cellular responses to stress	61/645	479/10654	1.92641e-08	1.52171e-07	1.07992e-07	HIGD1A/RPS19BP1/PSMB8/LAMTOR1/CAPZB/LAMTOR2/PSMB7/PSMA7/PSMB6/LAMTOR5/PSME1/ANAPC11/SOD1/PRDX2/UBB/PSMB3/LAMTOR4/GSTP1/CYBA/PSME2/PRDX5/PSMB1/PSMB5/ATP6V0B/PSMD4/PSMC4/PSMD8/GPX1/ATP6V0D1/PSMC3/UBE2D2/CAT/ATP6V0E1/PSMC5/PSMC1/ATP6V1F/HSBP1/DCTN2/PSMB9/P4HB/RBX1/ANAPC16/PRDX1/PSMA5/ANAPC15/HMGA1/PSMA4/PSMB2/PRDX6/TUBA1B/PSMB10/TUBB4B/UBA52/SEC13/GPX2/DYNLL1/ID1/AQP8/CYCS/UBE2C/RPS27A	61
R-HSA-69275	R-HSA-69275	G2/M Transition	34/645	196/10654	2.07412e-08	1.62579e-07	1.15378e-07	SSNA1/MZT2B/PSMB8/PSMB7/PSMA7/PSMB6/PSME1/UBB/PSMB3/PSME2/PSMB1/PSMB5/PSMD4/PSMC4/PSMD8/PSMC3/PSMC5/PPP2R1A/PSMC1/DCTN2/MZT2A/PSMB9/RBX1/PSMA5/PSMA4/PSMB2/TUBA1B/PSMB10/TUBB4B/LCMT1/UBA52/DYNLL1/TUBB/RPS27A	34
R-HSA-2454202	R-HSA-2454202	Fc epsilon receptor (FCERI) signaling	27/645	134/10654	2.40843e-08	1.87343e-07	1.32953e-07	CALM3/PSMB8/PSMB7/PSMA7/RAC1/PSMB6/PSME1/UBB/PSMB3/PSME2/PSMB1/PSMB5/PSMD4/PSMC4/PSMD8/PSMC3/UBE2D2/PSMC5/PSMC1/PSMB9/PSMA5/CALM2/PSMA4/PSMB2/PSMB10/UBA52/RPS27A	27
R-HSA-69242	R-HSA-69242	S Phase	30/645	161/10654	2.67112e-08	2.06202e-07	1.46336e-07	PSMB8/PSMB7/PSMA7/PSMB6/PSME1/ANAPC11/UBB/PSMB3/PSME2/POLE4/PSMB1/PSMB5/PSMD4/PSMC4/PSMD8/PSMC3/PSMC5/PSMC1/PSMB9/RBX1/ANAPC16/PSMA5/ANAPC15/PSMA4/PSMB2/PSMB10/UBA52/CKS1B/UBE2C/RPS27A	30
R-HSA-453274	R-HSA-453274	Mitotic G2-G2/M phases	34/645	198/10654	2.69629e-08	2.0658e-07	1.46605e-07	SSNA1/MZT2B/PSMB8/PSMB7/PSMA7/PSMB6/PSME1/UBB/PSMB3/PSME2/PSMB1/PSMB5/PSMD4/PSMC4/PSMD8/PSMC3/PSMC5/PPP2R1A/PSMC1/DCTN2/MZT2A/PSMB9/RBX1/PSMA5/PSMA4/PSMB2/TUBA1B/PSMB10/TUBB4B/LCMT1/UBA52/DYNLL1/TUBB/RPS27A	34
R-HSA-5668541	R-HSA-5668541	TNFR2 non-canonical NF-kB pathway	23/645	102/10654	2.92584e-08	2.22495e-07	1.57899e-07	PSMB8/PSMB7/PSMA7/PSMB6/PSME1/UBB/PSMB3/PSME2/PSMB1/PSMB5/PSMD4/PSMC4/PSMD8/PSMC3/PSMC5/PSMC1/PSMB9/PSMA5/PSMA4/PSMB2/PSMB10/UBA52/RPS27A	23
R-HSA-202403	R-HSA-202403	TCR signaling	25/645	119/10654	3.33336e-08	2.51607e-07	1.78559e-07	PSMB8/PSMB7/PSMA7/PSMB6/PSME1/UBB/PSMB3/PSME2/PSMB1/PSMB5/PSMD4/PSMC4/PSMD8/PSMC3/UBE2D2/PSMC5/PSMC1/PSMB9/PSMA5/PSMA4/PSMB2/PSMB10/UBA52/RPS27A/HLA-DRB1	25
R-HSA-9609507	R-HSA-9609507	Protein localization	30/645	163/10654	3.57957e-08	2.68205e-07	1.90338e-07	ACO2/COX17/TIMM8B/PXMP2/CHCHD2/GSTK1/UBB/TIMM13/CHCHD10/CYC1/ECH1/SLC25A6/FIS1/EPHX2/IDH3G/CHCHD5/UBE2D2/CAT/CYB5A/GFER/TOMM7/SEC61G/TIMM17B/ECI2/TOMM22/TIMM10/UBA52/SEC61B/HMGCL/RPS27A	30
R-HSA-8953897	R-HSA-8953897	Cellular responses to external stimuli	61/645	493/10654	5.6236e-08	4.18281e-07	2.96843e-07	HIGD1A/RPS19BP1/PSMB8/LAMTOR1/CAPZB/LAMTOR2/PSMB7/PSMA7/PSMB6/LAMTOR5/PSME1/ANAPC11/SOD1/PRDX2/UBB/PSMB3/LAMTOR4/GSTP1/CYBA/PSME2/PRDX5/PSMB1/PSMB5/ATP6V0B/PSMD4/PSMC4/PSMD8/GPX1/ATP6V0D1/PSMC3/UBE2D2/CAT/ATP6V0E1/PSMC5/PSMC1/ATP6V1F/HSBP1/DCTN2/PSMB9/P4HB/RBX1/ANAPC16/PRDX1/PSMA5/ANAPC15/HMGA1/PSMA4/PSMB2/PRDX6/TUBA1B/PSMB10/TUBB4B/UBA52/SEC13/GPX2/DYNLL1/ID1/AQP8/CYCS/UBE2C/RPS27A	61
R-HSA-69206	R-HSA-69206	G1/S Transition	26/645	131/10654	6.04984e-08	4.46724e-07	3.17028e-07	PSMB8/PSMB7/PSMA7/PSMB6/PSME1/UBB/PSMB3/PSME2/POLE4/PSMB1/PSMB5/PSMD4/PSMC4/PSMD8/PSMC3/PSMC5/PPP2R1A/PSMC1/PSMB9/PSMA5/PSMA4/PSMB2/PSMB10/UBA52/CKS1B/RPS27A	26
R-HSA-5358351	R-HSA-5358351	Signaling by Hedgehog	28/645	149/10654	6.45481e-08	4.73198e-07	3.35816e-07	PSMB8/PSMB7/PSMA7/PSMB6/PSME1/UBB/PSMB3/PSME2/PSMB1/PSMB5/PSMD4/PSMC4/PSMD8/PSMC3/PSMC5/PSMC1/PSMB9/P4HB/RBX1/PSMA5/PSMA4/PSMB2/TUBA1B/PSMB10/TUBB4B/IFT172/UBA52/RPS27A	28
R-HSA-109581	R-HSA-109581	Apoptosis	31/645	178/10654	7.98804e-08	5.81415e-07	4.12615e-07	PSMB8/BCAP31/PSMB7/PSMA7/PSMB6/PSME1/UBB/PSMB3/PSME2/PSMB1/BAD/PSMB5/PSMD4/PSMC4/PSMD8/BAX/PSMC3/PSMC5/PSMC1/SFN/PSMB9/PSMA5/PSMA4/PSMB2/GSN/PSMB10/UBA52/C1QBP/DYNLL1/CYCS/RPS27A	31
R-HSA-5621481	R-HSA-5621481	C-type lectin receptors (CLRs)	27/645	142/10654	8.61077e-08	6.22296e-07	4.41628e-07	CALM3/PSMB8/PSMB7/PSMA7/PSMB6/PSME1/UBB/PSMB3/PYCARD/PSME2/PSMB1/PSMB5/PSMD4/PSMC4/PSMD8/PSMC3/UBE2D2/PSMC5/PSMC1/PSMB9/PSMA5/CALM2/PSMA4/PSMB2/PSMB10/UBA52/RPS27A	27
R-HSA-71406	R-HSA-71406	Pyruvate metabolism and Citric Acid (TCA) cycle	16/645	55/10654	8.75763e-08	6.28452e-07	4.45996e-07	ACO2/SDHB/LDHA/BSG/MDH2/IDH3G/MPC2/MPC1/SDHC/SDHA/IDH3B/PDHA1/SUCLG1/PDHB/IDH2/LDHB	16
R-HSA-5357801	R-HSA-5357801	Programmed Cell Death	31/645	181/10654	1.18438e-07	8.43971e-07	5.98944e-07	PSMB8/BCAP31/PSMB7/PSMA7/PSMB6/PSME1/UBB/PSMB3/PSME2/PSMB1/BAD/PSMB5/PSMD4/PSMC4/PSMD8/BAX/PSMC3/PSMC5/PSMC1/SFN/PSMB9/PSMA5/PSMA4/PSMB2/GSN/PSMB10/UBA52/C1QBP/DYNLL1/CYCS/RPS27A	31
R-HSA-3299685	R-HSA-3299685	Detoxification of Reactive Oxygen Species	13/645	37/10654	1.19945e-07	8.48777e-07	6.02355e-07	SOD1/PRDX2/GSTP1/CYBA/PRDX5/GPX1/CAT/P4HB/PRDX1/PRDX6/GPX2/AQP8/CYCS	13
R-HSA-453279	R-HSA-453279	Mitotic G1-G1/S phases	26/645	149/10654	8.58555e-07	6.03357e-06	4.28187e-06	PSMB8/PSMB7/PSMA7/PSMB6/PSME1/UBB/PSMB3/PSME2/POLE4/PSMB1/PSMB5/PSMD4/PSMC4/PSMD8/PSMC3/PSMC5/PPP2R1A/PSMC1/PSMB9/PSMA5/PSMA4/PSMB2/PSMB10/UBA52/CKS1B/RPS27A	26
R-HSA-5619115	R-HSA-5619115	Disorders of transmembrane transporters	28/645	176/10654	2.23884e-06	1.56259e-05	1.10893e-05	SLC22A18/PSMB8/RNF5/PSMB7/PSMA7/PSMB6/PSME1/UBB/PSMB3/BSG/PSME2/PSMB1/PSMB5/PSMD4/PSMC4/PSMD8/PSMC3/PSMC5/PSMC1/SLC39A4/PSMB9/PSMA5/PSMA4/PSMB2/PSMB10/UBA52/SEC13/RPS27A	28
R-HSA-71403	R-HSA-71403	Citric acid cycle (TCA cycle)	9/645	22/10654	2.51879e-06	1.74602e-05	1.23911e-05	ACO2/SDHB/MDH2/IDH3G/SDHC/SDHA/IDH3B/SUCLG1/IDH2	9
R-HSA-8939236	R-HSA-8939236	RUNX1 regulates transcription of genes involved in differentiation of HSCs	23/645	130/10654	2.87108e-06	1.97678e-05	1.40287e-05	PSMB8/PSMB7/PSMA7/PSMB6/PSME1/UBB/PSMB3/PSME2/PSMB1/PSMB5/PSMD4/PSMC4/PSMD8/PSMC3/PSMC5/PSMC1/PSMB9/PSMA5/PSMA4/PSMB2/PSMB10/UBA52/RPS27A	23
R-HSA-446652	R-HSA-446652	Interleukin-1 family signaling	24/645	140/10654	3.12397e-06	2.13646e-05	1.51619e-05	PSMB8/PSMB7/PSMA7/PSMB6/PSME1/UBB/PSMB3/PSME2/PSMB1/PSMB5/PSMD4/PSMC4/PSMD8/PSMC3/PSMC5/PSMC1/PSMB9/RBX1/PSMA5/PSMA4/PSMB2/PSMB10/UBA52/RPS27A	24
R-HSA-1268020	R-HSA-1268020	Mitochondrial protein import	15/645	64/10654	4.5308e-06	3.07792e-05	2.18432e-05	ACO2/COX17/TIMM8B/CHCHD2/TIMM13/CHCHD10/CYC1/SLC25A6/IDH3G/CHCHD5/GFER/TOMM7/TIMM17B/TOMM22/TIMM10	15
R-HSA-77289	R-HSA-77289	Mitochondrial Fatty Acid Beta-Oxidation	11/645	37/10654	7.38305e-06	4.98233e-05	3.53583e-05	HADHB/ACADVL/ACADS/ECHS1/DBI/ACAA2/ACOT13/DECR1/NDUFAB1/HADH/ACOT7	11
R-HSA-69481	R-HSA-69481	G2/M Checkpoints	26/645	168/10654	8.59736e-06	5.76363e-05	4.0903e-05	PSMB8/PSMB7/PSMA7/PSMB6/PSME1/UBB/PSMB3/PSME2/PSMB1/PSMB5/PSMD4/PSMC4/PSMD8/PSMC3/PSMC5/SUMO1/PSMC1/SFN/PSMB9/PSMA5/PSMA4/PSMB2/BABAM1/PSMB10/UBA52/RPS27A	26
R-HSA-72165	R-HSA-72165	mRNA Splicing - Minor Pathway	13/645	52/10654	9.19127e-06	6.1215e-05	4.34427e-05	POLR2J/POLR2F/SF3B5/SNRPD2/POLR2L/POLR2I/SNRPB/SNRPG/POLR2E/SNRPD1/LSM2/POLR2G/YBX1	13
R-HSA-983169	R-HSA-983169	Class I MHC mediated antigen processing & presentation	44/645	371/10654	1.28768e-05	8.5204e-05	6.0467e-05	FBXW5/PSMB8/UBE2L3/RNF7/BCAP31/PSMB7/PSMA7/PSMB6/PSME1/ANAPC11/UBB/HLA-C/PSMB3/VAMP8/CYBA/HLA-B/HLA-A/PSME2/B2M/STUB1/PSMB1/PSMB5/PSMD4/PSMC4/PSMD8/PSMC3/UBE2D2/PSMC5/PSMC1/PSMB9/RBX1/PSMA5/PSMA4/SEC61G/PSMB2/PDIA3/PSMB10/UBA52/SEC61B/SEC13/THOP1/UBE2C/RPS27A/HLA-G	44
R-HSA-446203	R-HSA-446203	Asparagine N-linked glycosylation	38/645	304/10654	1.54568e-05	0.000101616	7.21144e-05	RAB1A/FUCA1/CMAS/TMED2/UBXN1/CD59/LMAN2/CAPZB/RNF5/TRAPPC1/NANS/CTSA/UBB/GMDS/COPE/ARF5/NUDT14/TRAPPC2L/DAD1/COPZ1/TMED9/TRAPPC6A/PSMC1/DCTN2/DDOST/ST6GALNAC1/TSTA3/FUT3/PDIA3/TUBA1B/TMED3/TUBB4B/TRAPPC3/UBA52/SEC13/DYNLL1/RPS27A/SERPINA1	38
R-HSA-68886	R-HSA-68886	M Phase	45/645	395/10654	2.84742e-05	0.000185995	0.000131996	RAB1A/SSNA1/MZT2B/CSNK2B/PSMB8/PSMB7/PSMA7/PSMB6/PSME1/ANAPC11/UBB/PSMB3/PSME2/PSMB1/PSMB5/PSMD4/PSMC4/PSMD8/PSMC3/ENSA/PSMC5/PPP2R1A/NUDC/PSMC1/DCTN2/MZT2A/PSMB9/ANAPC16/PSMA5/ANAPC15/PSMA4/BANF1/PSMB2/TUBA1B/PSMB10/TUBB4B/UBA52/PMF1/SEC13/RPS27/DYNLL1/TUBB/UBE2C/PTTG1/RPS27A	45
R-HSA-69620	R-HSA-69620	Cell Cycle Checkpoints	36/645	293/10654	3.74839e-05	0.000243288	0.000172655	PSMB8/PSMB7/PSMA7/PSMB6/PSME1/ANAPC11/UBB/PSMB3/PSME2/PSMB1/PSMB5/PSMD4/PSMC4/PSMD8/PSMC3/PSMC5/PPP2R1A/NUDC/SUMO1/PSMC1/SFN/PSMB9/ANAPC16/PSMA5/ANAPC15/PSMA4/PSMB2/BABAM1/PSMB10/UBA52/PMF1/SEC13/RPS27/DYNLL1/UBE2C/RPS27A	36
R-HSA-3700989	R-HSA-3700989	Transcriptional Regulation by TP53	42/645	365/10654	4.16695e-05	0.000268742	0.000190719	NDRG1/CSNK2B/POLR2J/LAMTOR1/COX14/POLR2F/LAMTOR2/TMEM219/LAMTOR5/PRDX2/UBB/COX7C/NDUFA4/LAMTOR4/POLR2L/PRELID1/COX8A/COX5B/PRDX5/COX6B1/COX4I1/COX5A/COX6C/COX6A1/SURF1/BAX/SCO2/POLR2I/PPP2R1A/SFN/PIN1/PRDX1/POLR2E/PRMT1/UBA52/GPX2/POLR2G/COX7A2L/COX7B/CYCS/NPM1/RPS27A	42
R-HSA-8950505	R-HSA-8950505	Gene and protein expression by JAK-STAT signaling after Interleukin-12 stimulation	10/645	38/10654	6.20078e-05	0.000397396	0.000282022	MIF/SOD1/PSME2/CFL1/ANXA2/RPLP0/TALDO1/GSTO1/PPIA/CA1	10
R-HSA-6781823	R-HSA-6781823	Formation of TC-NER Pre-Incision Complex	12/645	54/10654	7.14918e-05	0.000455314	0.000323124	POLR2J/POLR2F/UBB/POLR2L/POLR2I/RBX1/POLR2E/COPS6/UBA52/HMGN1/POLR2G/RPS27A	12
R-HSA-983170	R-HSA-983170	Antigen Presentation: Folding, assembly and peptide loading of class I MHC	8/645	25/10654	7.43545e-05	0.000470604	0.000333976	BCAP31/HLA-C/HLA-B/HLA-A/B2M/PDIA3/SEC13/HLA-G	8
R-HSA-8951664	R-HSA-8951664	Neddylation	30/645	234/10654	7.57094e-05	0.000476221	0.000337962	FBXW5/PSMB8/RNF7/PSMB7/PSMA7/PSMB6/PSME1/NEDD8/UBB/PSMB3/PSME2/PSMB1/PSMB5/PSMD4/PSMC4/PSMD8/PSMC3/UBE2D2/PSMC5/PSMC1/PSMB9/RBX1/PSMA5/COPS6/PSMA4/PSMB2/PSMB10/UBA52/COMMD6/RPS27A	30
R-HSA-9020591	R-HSA-9020591	Interleukin-12 signaling	11/645	47/10654	8.63396e-05	0.000539755	0.00038305	MIF/SOD1/PSME2/CFL1/ANXA2/RPLP0/TALDO1/GSTO1/P4HB/PPIA/CA1	11
R-HSA-5673001	R-HSA-5673001	RAF/MAP kinase cascade	31/645	249/10654	0.000100563	0.000624839	0.000443432	CALM3/PSMB8/LAMTOR2/PSMB7/PSMA7/PSMB6/PSME1/UBB/PSMB3/PSME2/PSMB1/PSMB5/PSMD4/PSMC4/PSMD8/PHB/PSMC3/PSMC5/PPP2R1A/PSMC1/PSMB9/RBX1/PSMA5/CALM2/PSMA4/PSMB2/PSMB10/UBA52/PEBP1/ACTB/RPS27A	31
R-HSA-195721	R-HSA-195721	Signaling by WNT	38/645	331/10654	0.000101213	0.00062507	0.000443596	GNB2/CALM3/CSNK2B/PSMB8/AP2S1/AP2M1/PSMB7/PSMA7/RAC1/PSMB6/PSME1/UBB/PSMB3/CLTB/PSME2/PFN1/PSMB1/SNX3/PSMB5/PSMD4/PSMC4/PSMD8/CLTA/PSMC3/PSMC5/PPP2R1A/PSMC1/PSMB9/RBX1/PSMA5/CALM2/VPS29/PSMA4/PSMB2/PSMB10/UBA52/GNG5/RPS27A	38
R-HSA-2682334	R-HSA-2682334	EPH-Ephrin signaling	16/645	92/10654	0.000113811	0.000698635	0.000495803	EFNA1/ARPC1B/AP2S1/AP2M1/RAC1/ARPC3/CLTB/CFL1/MYL6/ARPC2/CLTA/ARPC1A/PSENEN/MYL12A/MYL12B/ACTB	16
R-HSA-1257604	R-HSA-1257604	PIP3 activates AKT signaling	32/645	264/10654	0.000129887	0.000792545	0.000562448	CSNK2B/PSMB8/LAMTOR1/LAMTOR2/PSMB7/PSMA7/RAC1/PSMB6/LAMTOR5/PSME1/UBB/PSMB3/LAMTOR4/PSME2/STUB1/PSMB1/BAD/PSMB5/PSMD4/PSMC4/PSMD8/PSMC3/PSMC5/PPP2R1A/PSMC1/PSMB9/PSMA5/PSMA4/PSMB2/PSMB10/UBA52/RPS27A	32
R-HSA-70263	R-HSA-70263	Gluconeogenesis	9/645	34/10654	0.00013776	0.000835578	0.000592988	ENO1/ALDOA/TPI1/GAPDH/MDH2/PGK1/PGAM1/SLC25A11/MDH1	9
R-HSA-5684996	R-HSA-5684996	MAPK1/MAPK3 signaling	31/645	255/10654	0.000156227	0.000941986	0.000668503	CALM3/PSMB8/LAMTOR2/PSMB7/PSMA7/PSMB6/PSME1/UBB/PSMB3/PSME2/PSMB1/PSMB5/PSMD4/PSMC4/PSMD8/PHB/PSMC3/PSMC5/PPP2R1A/PSMC1/PSMB9/RBX1/PSMA5/CALM2/PSMA4/PSMB2/PSMB10/UBA52/PEBP1/ACTB/RPS27A	31
R-HSA-1236977	R-HSA-1236977	Endosomal/Vacuolar pathway	5/645	11/10654	0.000272363	0.00162303	0.00115182	HLA-C/HLA-B/HLA-A/B2M/HLA-G	5
R-HSA-77286	R-HSA-77286	mitochondrial fatty acid beta-oxidation of saturated fatty acids	5/645	11/10654	0.000272363	0.00162303	0.00115182	HADHB/ACADVL/ACADS/ECHS1/HADH	5
R-HSA-174048	R-HSA-174048	APC/C:Cdc20 mediated degradation of Cyclin B	7/645	23/10654	0.000301035	0.00178346	0.00126567	ANAPC11/UBB/ANAPC16/ANAPC15/UBA52/UBE2C/RPS27A	7
R-HSA-5689880	R-HSA-5689880	Ub-specific processing proteases	27/645	220/10654	0.000350498	0.00206449	0.00146512	FKBP8/PSMB8/VDAC2/PSMB7/PSMA7/PSMB6/PSME1/UBB/PSMB3/PSME2/PSMB1/SNX3/PSMB5/PSMD4/PSMC4/PSMD8/PSMC3/ADRM1/PSMC5/PSMC1/PSMB9/PSMA5/PSMA4/PSMB2/PSMB10/UBA52/RPS27A	27
R-HSA-9607240	R-HSA-9607240	FLT3 Signaling	31/645	267/10654	0.000356145	0.0020857	0.00148017	CALM3/PSMB8/LAMTOR2/PSMB7/PSMA7/PSMB6/PSME1/UBB/PSMB3/PSME2/PSMB1/PSMB5/PSMD4/PSMC4/PSMD8/PHB/PSMC3/PSMC5/PPP2R1A/PSMC1/PSMB9/RBX1/PSMA5/CALM2/PSMA4/PSMB2/PSMB10/UBA52/PEBP1/ACTB/RPS27A	31
R-HSA-9006925	R-HSA-9006925	Intracellular signaling by second messengers	34/645	305/10654	0.000403006	0.00233337	0.00165593	CALM3/CSNK2B/PSMB8/LAMTOR1/LAMTOR2/PSMB7/PSMA7/RAC1/PSMB6/LAMTOR5/PSME1/UBB/PSMB3/LAMTOR4/PSME2/STUB1/PSMB1/BAD/PSMB5/PSMD4/PSMC4/PSMD8/PSMC3/PSMC5/PPP2R1A/PSMC1/PSMB9/PSMA5/CALM2/PSMA4/PSMB2/PSMB10/UBA52/RPS27A	34
R-HSA-203927	R-HSA-203927	MicroRNA (miRNA) biogenesis	7/645	24/10654	0.000403015	0.00233337	0.00165593	POLR2J/POLR2F/POLR2L/POLR2I/POLR2E/POLR2G/RAN	7
R-HSA-5683057	R-HSA-5683057	MAPK family signaling cascades	33/645	294/10654	0.000431499	0.00248417	0.00176295	CALM3/PSMB8/LAMTOR2/PSMB7/PSMA7/RAC1/PSMB6/PSME1/UBB/PSMB3/HSPB1/PSME2/PSMB1/PSMB5/PSMD4/PSMC4/PSMD8/PHB/PSMC3/PSMC5/PPP2R1A/PSMC1/PSMB9/RBX1/PSMA5/CALM2/PSMA4/PSMB2/PSMB10/UBA52/PEBP1/ACTB/RPS27A	33
R-HSA-157118	R-HSA-157118	Signaling by NOTCH	28/645	235/10654	0.000446499	0.00255608	0.00181399	TMED2/PSMB8/PSMB7/PSMA7/PSMB6/PSME1/UBB/PSMB3/PSME2/PSMB1/PSMB5/PSMD4/PSMC4/PSMD8/PSMC3/PSMC5/PSMC1/PSMB9/RBX1/PSMA5/PSMA4/PSENEN/PSMB2/MDK/PSMB10/UBA52/YBX1/RPS27A	28
R-HSA-6782210	R-HSA-6782210	Gap-filling DNA repair synthesis and ligation in TC-NER	12/645	65/10654	0.000455544	0.00259329	0.00184039	POLR2J/POLR2F/UBB/POLR2L/POLE4/POLR2I/RBX1/POLR2E/UBA52/HMGN1/POLR2G/RPS27A	12
R-HSA-917729	R-HSA-917729	Endosomal Sorting Complex Required For Transport (ESCRT)	8/645	32/10654	0.000495892	0.0028073	0.00199227	SNF8/VPS28/CHMP4B/CHMP2A/UBB/VPS25/UBA52/RPS27A	8
R-HSA-447115	R-HSA-447115	Interleukin-12 family signaling	11/645	57/10654	0.000526428	0.00294924	0.002093	MIF/SOD1/PSME2/CFL1/ANXA2/RPLP0/TALDO1/GSTO1/P4HB/PPIA/CA1	11
R-HSA-6782135	R-HSA-6782135	Dual incision in TC-NER	12/645	66/10654	0.000526754	0.00294924	0.002093	POLR2J/POLR2F/UBB/POLR2L/POLE4/POLR2I/RBX1/POLR2E/UBA52/HMGN1/POLR2G/RPS27A	12
R-HSA-179409	R-HSA-179409	APC-Cdc20 mediated degradation of Nek2A	7/645	25/10654	0.000530828	0.00295581	0.00209766	ANAPC11/UBB/ANAPC16/ANAPC15/UBA52/UBE2C/RPS27A	7
R-HSA-917937	R-HSA-917937	Iron uptake and transport	11/645	58/10654	0.000614814	0.00340487	0.00241635	NEDD8/UBB/FTL/FTH1/ATP6V0B/ATP6V0D1/ATP6V0E1/ATP6V1F/LCN2/UBA52/RPS27A	11
R-HSA-8851708	R-HSA-8851708	Signaling by FGFR2 IIIa TM	6/645	19/10654	0.000660854	0.00364006	0.00258325	POLR2J/POLR2F/POLR2L/POLR2I/POLR2E/POLR2G	6
R-HSA-6803529	R-HSA-6803529	FGFR2 alternative splicing	7/645	26/10654	0.000688908	0.00377418	0.00267844	POLR2J/POLR2F/POLR2L/POLR2I/POLR2E/POLR2G/HNRNPA1	7
R-HSA-5663202	R-HSA-5663202	Diseases of signal transduction	39/645	377/10654	0.00070011	0.00381504	0.00270743	CALM3/PSMB8/POLR2J/POLR2F/PSMB7/PSMA7/RAC1/PSMB6/PSME1/UBB/PSMB3/POLR2L/PSME2/PSMB1/BAD/PSMB5/PSMD4/PSMC4/PSMD8/PHB/PSMC3/POLR2I/PSMC5/PPP2R1A/PSMC1/PSMB9/RBX1/POLR2E/PSMA5/CALM2/PSMA4/PSENEN/PSMB2/PSMB10/UBA52/POLR2G/PEBP1/ACTB/RPS27A	39
R-HSA-9612973	R-HSA-9612973	Autophagy	17/645	119/10654	0.000788823	0.00427559	0.00303427	VPS28/GABARAPL2/CSNK2B/LAMTOR1/CHMP4B/LAMTOR2/CHMP2A/LAMTOR5/UBB/LAMTOR4/PARK7/TOMM7/TOMM22/UBA52/RNASE1/DYNLL1/RPS27A	17
R-HSA-6781827	R-HSA-6781827	Transcription-Coupled Nucleotide Excision Repair (TC-NER)	13/645	79/10654	0.000844784	0.00455468	0.00323234	POLR2J/POLR2F/UBB/POLR2L/POLE4/POLR2I/RBX1/POLR2E/COPS6/UBA52/HMGN1/POLR2G/RPS27A	13
R-HSA-9615710	R-HSA-9615710	Microautophagy	8/645	35/10654	0.000944604	0.00506606	0.00359525	VPS28/CHMP4B/CHMP2A/UBB/PARK7/UBA52/RNASE1/RPS27A	8
R-HSA-199977	R-HSA-199977	ER to Golgi Anterograde Transport	20/645	154/10654	0.000980008	0.00522842	0.00371047	RAB1A/TMED2/CD59/LMAN2/CAPZB/TRAPPC1/COPE/ARF5/TRAPPC2L/COPZ1/TMED9/TRAPPC6A/DCTN2/TUBA1B/TMED3/TUBB4B/TRAPPC3/SEC13/DYNLL1/SERPINA1	20
R-HSA-8878171	R-HSA-8878171	Transcriptional regulation by RUNX1	27/645	239/10654	0.00126775	0.00672835	0.00477493	CSNK2B/PSMB8/PSMB7/PSMA7/PSMB6/PSME1/UBB/PSMB3/LGALS3/PSME2/PSMB1/PSMB5/PSMD4/PSMC4/PSMD8/PSMC3/DPY30/PSMC5/PSMC1/PSMB9/PSMA5/PSMA4/PRMT1/PSMB2/PSMB10/UBA52/RPS27A	27
R-HSA-162588	R-HSA-162588	Budding and maturation of HIV virion	7/645	29/10654	0.0013948	0.00736425	0.00522622	VPS28/CHMP4B/CHMP2A/UBB/PPIA/UBA52/RPS27A	7
R-HSA-72163	R-HSA-72163	mRNA Splicing - Major Pathway	22/645	183/10654	0.00157297	0.00826214	0.00586343	POLR2J/POLR2F/SF3B5/LSM4/SNRPD2/POLR2L/LSM7/RBM8A/BUD31/POLR2I/SNRPB/SNRPC/U2AF1/SNRPG/POLR2E/HNRNPA0/SNRPD1/LSM3/LSM2/POLR2G/HNRNPA1/YBX1	22
R-HSA-1632852	R-HSA-1632852	Macroautophagy	14/645	95/10654	0.0016482	0.00861288	0.00611233	GABARAPL2/CSNK2B/LAMTOR1/CHMP4B/LAMTOR2/CHMP2A/LAMTOR5/UBB/LAMTOR4/TOMM7/TOMM22/UBA52/DYNLL1/RPS27A	14
R-HSA-948021	R-HSA-948021	Transport to the Golgi and subsequent modification	22/645	185/10654	0.00180987	0.00940949	0.00667767	RAB1A/FUCA1/TMED2/CD59/LMAN2/CAPZB/TRAPPC1/COPE/ARF5/TRAPPC2L/COPZ1/TMED9/TRAPPC6A/DCTN2/FUT3/TUBA1B/TMED3/TUBB4B/TRAPPC3/SEC13/DYNLL1/SERPINA1	22
R-HSA-201681	R-HSA-201681	TCF dependent signaling in response to WNT	26/645	233/10654	0.00184524	0.00954468	0.00677361	CSNK2B/PSMB8/PSMB7/PSMA7/PSMB6/PSME1/UBB/PSMB3/PSME2/PSMB1/PSMB5/PSMD4/PSMC4/PSMD8/PSMC3/PSMC5/PPP2R1A/PSMC1/PSMB9/RBX1/PSMA5/PSMA4/PSMB2/PSMB10/UBA52/RPS27A	26
R-HSA-166208	R-HSA-166208	mTORC1-mediated signalling	6/645	23/10654	0.00199767	0.0101794	0.00722405	LAMTOR1/LAMTOR2/LAMTOR5/LAMTOR4/RPS6/EIF4EBP1	6
R-HSA-167242	R-HSA-167242	Abortive elongation of HIV-1 transcript in the absence of Tat	6/645	23/10654	0.00199767	0.0101794	0.00722405	POLR2J/POLR2F/POLR2L/POLR2I/POLR2E/POLR2G	6
R-HSA-175474	R-HSA-175474	Assembly Of The HIV Virion	5/645	16/10654	0.00199792	0.0101794	0.00722405	VPS28/UBB/PPIA/UBA52/RPS27A	5
R-HSA-983168	R-HSA-983168	Antigen processing: Ubiquitination & Proteasome degradation	32/645	309/10654	0.0020199	0.0102402	0.0072672	FBXW5/PSMB8/UBE2L3/RNF7/PSMB7/PSMA7/PSMB6/PSME1/ANAPC11/UBB/PSMB3/PSME2/STUB1/PSMB1/PSMB5/PSMD4/PSMC4/PSMD8/PSMC3/UBE2D2/PSMC5/PSMC1/PSMB9/RBX1/PSMA5/PSMA4/PSMB2/PSMB10/UBA52/THOP1/UBE2C/RPS27A	32
R-HSA-162587	R-HSA-162587	HIV Life Cycle	19/645	152/10654	0.00204121	0.010297	0.00730751	VPS28/POLR2J/CHMP4B/POLR2F/CHMP2A/UBB/POLR2L/POLR2I/XRCC6/POLR2E/HMGA1/BANF1/PPIA/UBA52/SEC13/POLR2G/RANBP1/RAN/RPS27A	19
R-HSA-70268	R-HSA-70268	Pyruvate metabolism	7/645	31/10654	0.00211467	0.010615	0.00753321	LDHA/BSG/MPC2/MPC1/PDHA1/PDHB/LDHB	7
R-HSA-8978868	R-HSA-8978868	Fatty acid metabolism	21/645	177/10654	0.00234136	0.0116953	0.00829988	HADHB/TECR/ACADVL/ACADS/GPX4/ECHS1/DBI/ACAA2/AKR1C3/ACOT13/CBR1/EPHX2/GPX1/PTGES2/DECR1/NDUFAB1/HADH/PTGR1/ECI2/ACOT7/GPX2	21
R-HSA-5627123	R-HSA-5627123	RHO GTPases activate PAKs	6/645	24/10654	0.00252922	0.0125721	0.00892209	CALM3/RAC1/MYL6/CALM2/MYL12A/MYL12B	6
R-HSA-909733	R-HSA-909733	Interferon alpha/beta signaling	11/645	69/10654	0.00269189	0.0133157	0.00944981	PSMB8/HLA-C/HLA-B/HLA-A/IFI27/IFITM3/OAS1/IFITM1/ISG15/ISG20/HLA-G	11
R-HSA-72172	R-HSA-72172	mRNA Splicing	22/645	191/10654	0.00271082	0.0133446	0.00947031	POLR2J/POLR2F/SF3B5/LSM4/SNRPD2/POLR2L/LSM7/RBM8A/BUD31/POLR2I/SNRPB/SNRPC/U2AF1/SNRPG/POLR2E/HNRNPA0/SNRPD1/LSM3/LSM2/POLR2G/HNRNPA1/YBX1	22
R-HSA-5696398	R-HSA-5696398	Nucleotide Excision Repair	15/645	111/10654	0.00274884	0.0134666	0.00955693	POLR2J/POLR2F/UBB/POLR2L/POLE4/POLR2I/SUMO1/RBX1/POLR2E/COPS6/UBA52/HMGN1/POLR2G/ACTB/RPS27A	15
R-HSA-196025	R-HSA-196025	Formation of annular gap junctions	4/645	11/10654	0.00311769	0.0152006	0.0107875	AP2M1/CLTB/CLTA/ACTB	4
R-HSA-70326	R-HSA-70326	Glucose metabolism	13/645	91/10654	0.00315468	0.0153077	0.0108635	PFKL/PKM/ENO1/ALDOA/TPI1/GAPDH/MDH2/PGK1/PPP2R1A/PGAM1/SLC25A11/MDH1/SEC13	13
R-HSA-180024	R-HSA-180024	DARPP-32 events	6/645	26/10654	0.00390171	0.0188429	0.0133723	CALM3/PPP1CA/PPP2R1A/PPP1R1B/CALM2/PDE4C	6
R-HSA-5688426	R-HSA-5688426	Deubiquitination	30/645	297/10654	0.00397845	0.0191229	0.013571	FKBP8/PSMB8/VDAC2/PSMB7/PSMA7/PSMB6/PSME1/NEDD8/UBB/PSMB3/PSME2/PSMB1/SNX3/PSMB5/PSMD4/PSMC4/PSMD8/PSMC3/ADRM1/PSMC5/PSMC1/PSMB9/PSMA5/PSMA4/PSMB2/BABAM1/PSMB10/UBA52/ACTB/RPS27A	30
R-HSA-5654738	R-HSA-5654738	Signaling by FGFR2	11/645	73/10654	0.00422051	0.0201911	0.0143291	POLR2J/POLR2F/UBB/POLR2L/POLR2I/PPP2R1A/POLR2E/UBA52/POLR2G/HNRNPA1/RPS27A	11
R-HSA-9033241	R-HSA-9033241	Peroxisomal protein import	10/645	63/10654	0.0042758	0.02036	0.014449	GSTK1/UBB/ECH1/EPHX2/UBE2D2/CAT/ECI2/UBA52/HMGCL/RPS27A	10
R-HSA-432720	R-HSA-432720	Lysosome Vesicle Biogenesis	7/645	35/10654	0.00438217	0.0206733	0.0146713	BLOC1S1/CHMP2A/VAMP8/CLTB/CLTA/AP1M2/AP1S1	7
R-HSA-532668	R-HSA-532668	N-glycan trimming in the ER and Calnexin/Calreticulin cycle	7/645	35/10654	0.00438217	0.0206733	0.0146713	UBXN1/RNF5/UBB/PSMC1/PDIA3/UBA52/RPS27A	7
R-HSA-190873	R-HSA-190873	Gap junction degradation	4/645	12/10654	0.00445467	0.0209185	0.0148453	AP2M1/CLTB/CLTA/ACTB	4
R-HSA-8876725	R-HSA-8876725	Protein methylation	5/645	19/10654	0.00457203	0.0212735	0.0150973	CALM3/ETFB/EEF2/RPS2/CALM2	5
R-HSA-8964038	R-HSA-8964038	LDL clearance	5/645	19/10654	0.00457203	0.0212735	0.0150973	LSR/AP2S1/AP2M1/NPC2/CLTA	5
R-HSA-164952	R-HSA-164952	The role of Nef in HIV-1 replication and disease pathogenesis	6/645	27/10654	0.00476447	0.0218693	0.0155201	AP2S1/AP2M1/RAC1/B2M/AP1M2/AP1S1	6
R-HSA-167160	R-HSA-167160	RNA Pol II CTD phosphorylation and interaction with CE during HIV infection	6/645	27/10654	0.00476447	0.0218693	0.0155201	POLR2J/POLR2F/POLR2L/POLR2I/POLR2E/POLR2G	6
R-HSA-77075	R-HSA-77075	RNA Pol II CTD phosphorylation and interaction with CE	6/645	27/10654	0.00476447	0.0218693	0.0155201	POLR2J/POLR2F/POLR2L/POLR2I/POLR2E/POLR2G	6
R-HSA-114608	R-HSA-114608	Platelet degranulation	16/645	129/10654	0.0048123	0.0219898	0.0156056	PSAP/CALM3/LGALS3BP/TAGLN2/SOD1/ALDOA/CD63/CFL1/PFN1/TMSB4X/CD9/TEX264/STXBP2/CALM2/PPIA/SERPINA1	16
R-HSA-156590	R-HSA-156590	Glutathione conjugation	7/645	36/10654	0.00516207	0.0233784	0.0165911	GSTK1/GSTP1/MGST3/AKR1A1/GSTO1/GSTM4/MGST1	7
R-HSA-5663213	R-HSA-5663213	RHO GTPases Activate WASPs and WAVEs	7/645	36/10654	0.00516207	0.0233784	0.0165911	ARPC1B/RAC1/ARPC3/BRK1/ARPC2/ARPC1A/ACTB	7
R-HSA-9639288	R-HSA-9639288	Amino acids regulate mTORC1	9/645	55/10654	0.00536174	0.0241753	0.0171566	LAMTOR1/LAMTOR2/LAMTOR5/LAMTOR4/ATP6V0B/ATP6V0D1/ATP6V0E1/ATP6V1F/SEC13	9
R-HSA-164938	R-HSA-164938	Nef-mediates down modulation of cell surface receptors by recruiting them to clathrin adapters	5/645	20/10654	0.0057973	0.0257967	0.0183073	AP2S1/AP2M1/B2M/AP1M2/AP1S1	5
R-HSA-5625900	R-HSA-5625900	RHO GTPases activate CIT	5/645	20/10654	0.0057973	0.0257967	0.0183073	RAC1/RHOC/MYL6/MYL12A/MYL12B	5
R-HSA-5627117	R-HSA-5627117	RHO GTPases Activate ROCKs	5/645	20/10654	0.0057973	0.0257967	0.0183073	RHOC/CFL1/MYL6/MYL12A/MYL12B	5
R-HSA-5140745	R-HSA-5140745	WNT5A-dependent internalization of FZD2, FZD5 and ROR2	4/645	13/10654	0.00612993	0.0271583	0.0192735	AP2S1/AP2M1/CLTB/CLTA	4
R-HSA-5205647	R-HSA-5205647	Mitophagy	6/645	29/10654	0.00689829	0.0301689	0.0214101	CSNK2B/UBB/TOMM7/TOMM22/UBA52/RPS27A	6
R-HSA-5601884	R-HSA-5601884	PIWI-interacting RNA (piRNA) biogenesis	6/645	29/10654	0.00689829	0.0301689	0.0214101	POLR2J/POLR2F/POLR2L/POLR2I/POLR2E/POLR2G	6
R-HSA-72086	R-HSA-72086	mRNA Capping	6/645	29/10654	0.00689829	0.0301689	0.0214101	POLR2J/POLR2F/POLR2L/POLR2I/POLR2E/POLR2G	6
R-HSA-76005	R-HSA-76005	Response to elevated platelet cytosolic Ca2+	16/645	134/10654	0.00694759	0.0302547	0.0214709	PSAP/CALM3/LGALS3BP/TAGLN2/SOD1/ALDOA/CD63/CFL1/PFN1/TMSB4X/CD9/TEX264/STXBP2/CALM2/PPIA/SERPINA1	16
R-HSA-204005	R-HSA-204005	COPII-mediated vesicle transport	10/645	68/10654	0.00742119	0.0321795	0.022837	RAB1A/TMED2/CD59/LMAN2/TRAPPC1/TRAPPC2L/TRAPPC6A/TRAPPC3/SEC13/SERPINA1	10
R-HSA-391251	R-HSA-391251	Protein folding	13/645	101/10654	0.0077343	0.0332542	0.0235997	FBXW5/GNB2/CSNK2B/PFDN5/ARL2/CCT7/TBCB/TUBA1B/TUBB4B/TBCA/GNG5/PFDN6/ACTB	13
R-HSA-6807878	R-HSA-6807878	COPI-mediated anterograde transport	13/645	101/10654	0.0077343	0.0332542	0.0235997	RAB1A/TMED2/CD59/CAPZB/COPE/ARF5/COPZ1/TMED9/DCTN2/TUBA1B/TMED3/TUBB4B/DYNLL1	13
R-HSA-162594	R-HSA-162594	Early Phase of HIV Life Cycle	4/645	14/10654	0.00817659	0.0346351	0.0245796	XRCC6/HMGA1/BANF1/PPIA	4
R-HSA-174490	R-HSA-174490	Membrane binding and targetting of GAG proteins	4/645	14/10654	0.00817659	0.0346351	0.0245796	VPS28/UBB/UBA52/RPS27A	4
R-HSA-174495	R-HSA-174495	Synthesis And Processing Of GAG, GAGPOL Polyproteins	4/645	14/10654	0.00817659	0.0346351	0.0245796	VPS28/UBB/UBA52/RPS27A	4
R-HSA-8866652	R-HSA-8866652	Synthesis of active ubiquitin: roles of E1 and E2 enzymes	6/645	30/10654	0.00819141	0.0346351	0.0245796	UBE2L3/UBB/UBE2D2/UBA52/UBE2C/RPS27A	6
R-HSA-2979096	R-HSA-2979096	NOTCH2 Activation and Transmission of Signal to the Nucleus	5/645	22/10654	0.00890778	0.0370491	0.0262928	UBB/PSENEN/MDK/UBA52/RPS27A	5
R-HSA-389977	R-HSA-389977	Post-chaperonin tubulin folding pathway	5/645	22/10654	0.00890778	0.0370491	0.0262928	ARL2/TBCB/TUBA1B/TUBB4B/TBCA	5
R-HSA-5205685	R-HSA-5205685	Pink/Parkin Mediated Mitophagy	5/645	22/10654	0.00890778	0.0370491	0.0262928	UBB/TOMM7/TOMM22/UBA52/RPS27A	5
R-HSA-9613829	R-HSA-9613829	Chaperone Mediated Autophagy	5/645	22/10654	0.00890778	0.0370491	0.0262928	UBB/PARK7/UBA52/RNASE1/RPS27A	5
R-HSA-162599	R-HSA-162599	Late Phase of HIV Life Cycle	16/645	139/10654	0.0097868	0.0405396	0.0287699	VPS28/POLR2J/CHMP4B/POLR2F/CHMP2A/UBB/POLR2L/POLR2I/POLR2E/PPIA/UBA52/SEC13/POLR2G/RANBP1/RAN/RPS27A	16
R-HSA-70171	R-HSA-70171	Glycolysis	10/645	71/10654	0.010024	0.041354	0.0293478	PFKL/PKM/ENO1/ALDOA/TPI1/GAPDH/PGK1/PPP2R1A/PGAM1/SEC13	10
R-HSA-430039	R-HSA-430039	mRNA decay by 5' to 3' exoribonuclease	4/645	15/10654	0.0106245	0.0434794	0.0308562	LSM4/LSM7/LSM3/LSM2	4
R-HSA-5099900	R-HSA-5099900	WNT5A-dependent internalization of FZD4	4/645	15/10654	0.0106245	0.0434794	0.0308562	AP2S1/AP2M1/CLTB/CLTA	4
R-HSA-3928665	R-HSA-3928665	EPH-ephrin mediated repulsion of cells	8/645	51/10654	0.0109077	0.0444597	0.0315519	EFNA1/AP2S1/AP2M1/RAC1/CLTB/CLTA/PSENEN/ACTB	8
R-HSA-199992	R-HSA-199992	trans-Golgi Network Vesicle Budding	10/645	72/10654	0.0110301	0.0447797	0.031779	BLOC1S1/CHMP2A/VAMP8/CLTB/FTL/FTH1/RAB5C/CLTA/AP1M2/AP1S1	10
R-HSA-2173789	R-HSA-2173789	TGF-beta receptor signaling activates SMADs	6/645	32/10654	0.0112841	0.0452697	0.0321268	PPP1CA/NEDD8/UBB/STUB1/UBA52/RPS27A	6
R-HSA-389958	R-HSA-389958	Cooperation of Prefoldin and TriC/CCT in actin and tubulin folding	6/645	32/10654	0.0112841	0.0452697	0.0321268	PFDN5/CCT7/TUBA1B/TUBB4B/PFDN6/ACTB	6
R-HSA-5626467	R-HSA-5626467	RHO GTPases activate IQGAPs	6/645	32/10654	0.0112841	0.0452697	0.0321268	CALM3/RAC1/CALM2/TUBA1B/TUBB4B/ACTB	6
R-HSA-6790901	R-HSA-6790901	rRNA modification in the nucleus and cytosol	9/645	62/10654	0.011762	0.0470019	0.0333561	NOP10/NHP2/RPS14/RPS9/RPS2/FBL/RPS6/IMP3/RPS7	9
R-HSA-3928662	R-HSA-3928662	EPHB-mediated forward signaling	7/645	42/10654	0.0121957	0.0485445	0.0344508	ARPC1B/RAC1/ARPC3/CFL1/ARPC2/ARPC1A/ACTB	7

## Sheet: Epithelium UP onestcol
Supplementary table 4a Epithelial cell pathways upregulated in one-step collagenase versus two-step collagenase protocol
	ID	Description	GeneRatio	BgRatio	pvalue	p.adjust	qvalue	geneID	Count
R-HSA-72203	R-HSA-72203	Processing of Capped Intron-Containing Pre-mRNA	26/307	244/10654	7.98681e-09	6.97248e-06	6.339e-06	DDX5/HNRNPH1/SRRM2/FUS/HNRNPU/SRSF7/SF3B1/HNRNPD/TRA2B/SF1/ZC3H11A/SRSF11/RBM5/U2SURP/RNPC3/POLR2A/TPR/SRRM1/PCF11/PRPF40A/SNRNP70/DDX39B/RANBP2/THOC2/HNRNPA3/HNRNPA2B1	26
R-HSA-72172	R-HSA-72172	mRNA Splicing	21/307	191/10654	1.34839e-07	5.88571e-05	5.35097e-05	DDX5/HNRNPH1/SRRM2/FUS/HNRNPU/SRSF7/SF3B1/HNRNPD/TRA2B/SF1/SRSF11/RBM5/U2SURP/RNPC3/POLR2A/SRRM1/PCF11/PRPF40A/SNRNP70/HNRNPA3/HNRNPA2B1	21
R-HSA-72163	R-HSA-72163	mRNA Splicing - Major Pathway	20/307	183/10654	2.97984e-07	8.67134e-05	7.88351e-05	DDX5/HNRNPH1/SRRM2/FUS/HNRNPU/SRSF7/SF3B1/HNRNPD/TRA2B/SF1/SRSF11/RBM5/U2SURP/POLR2A/SRRM1/PCF11/PRPF40A/SNRNP70/HNRNPA3/HNRNPA2B1	20
R-HSA-3371568	R-HSA-3371568	Attenuation phase	5/307	14/10654	3.1084e-05	0.00678408	0.00616772	HSPA1A/HSPA1B/HSP90AA1/DNAJB1/EP300	5
R-HSA-3371571	R-HSA-3371571	HSF1-dependent transactivation	6/307	24/10654	4.73203e-05	0.00826212	0.00751147	HSPA1A/HSPA1B/HSP90AA1/DNAJB1/EP300/CAMK2D	6
R-HSA-9018519	R-HSA-9018519	Estrogen-dependent gene expression	14/307	150/10654	0.000106719	0.0155277	0.0141169	JUND/FOSB/JUN/HSP90AA1/FOS/DDX5/NRIP1/TNRC6B/ZNF217/EP300/POLR2A/RAD21/TNRC6A/YY1	14
R-HSA-5627117	R-HSA-5627117	RHO GTPases Activate ROCKs	5/307	20/10654	0.000208763	0.0252269	0.0229349	RHOB/ROCK2/ROCK1/PPP1CB/PPP1R12A	5
R-HSA-3371556	R-HSA-3371556	Cellular response to heat stress	10/307	89/10654	0.000231175	0.0252269	0.0229349	HSPA1A/HSPA1B/HSP90AA1/DNAJB1/HSPH1/ATM/EP300/CAMK2D/TPR/RANBP2	10
R-HSA-4791275	R-HSA-4791275	Signaling by WNT in cancer	6/307	34/10654	0.000370944	0.0330785	0.0300732	CSNK1A1/TCF7L2/PPP2R5C/RNF43/PPP2R5E/CTBP2	6
R-HSA-8986944	R-HSA-8986944	Transcriptional Regulation by MECP2	8/307	62/10654	0.000378906	0.0330785	0.0300732	TNRC6B/TBL1XR1/CAMK2D/PTEN/SGK1/MEF2C/TNRC6A/LBR	8
R-HSA-373753	R-HSA-373753	Nephrin family interactions	5/307	23/10654	0.00042203	0.0334939	0.0304508	IQGAP1/CD2AP/PIK3R1/WASL/SPTBN1	5
R-HSA-6804757	R-HSA-6804757	Regulation of TP53 Degradation	6/307	36/10654	0.000511853	0.0372373	0.0338541	MDM4/PPP2R5C/ATM/SGK1/RICTOR/USP7	6
R-HSA-6806003	R-HSA-6806003	Regulation of TP53 Expression and Degradation	6/307	37/10654	0.00059633	0.0400458	0.0364075	MDM4/PPP2R5C/ATM/SGK1/RICTOR/USP7	6
R-HSA-8939211	R-HSA-8939211	ESR-mediated signaling	16/307	223/10654	0.000725632	0.0452484	0.0411373	JUND/FOSB/JUN/HSP90AA1/FOS/DDX5/NRIP1/TNRC6B/ZNF217/PIK3R1/XPO1/EP300/POLR2A/RAD21/TNRC6A/YY1	16
R-HSA-450531	R-HSA-450531	Regulation of mRNA stability by proteins that bind AU-rich elements	9/307	88/10654	0.000944633	0.0482762	0.0438901	HSPA1A/HSPA1B/ZFP36L1/YWHAZ/SET/HNRNPD/XPO1/XRN1/ZFP36	9
R-HSA-3247509	R-HSA-3247509	Chromatin modifying enzymes	18/307	274/10654	0.000970247	0.0482762	0.0438901	KMT2C/ASH1L/OGT/KMT2A/SETD2/EPC1/BRWD1/NSD1/EP300/TBL1XR1/TAF10/KAT6B/KANSL1/ARID4B/KMT2E/ATF7IP/BRD1/KDM5A	18
R-HSA-4839726	R-HSA-4839726	Chromatin organization	18/307	274/10654	0.000970247	0.0482762	0.0438901	KMT2C/ASH1L/OGT/KMT2A/SETD2/EPC1/BRWD1/NSD1/EP300/TBL1XR1/TAF10/KAT6B/KANSL1/ARID4B/KMT2E/ATF7IP/BRD1/KDM5A	18
R-HSA-1169408	R-HSA-1169408	ISG15 antiviral mechanism	8/307	72/10654	0.00104607	0.0482762	0.0438901	EIF4A1/EIF4G2/JAK1/EIF4A2/TPR/EIF4G3/KPNA4/RANBP2	8
R-HSA-9006931	R-HSA-9006931	Signaling by Nuclear Receptors	19/307	299/10654	0.00105068	0.0482762	0.0438901	JUND/FOSB/JUN/HSP90AA1/FOS/DDX5/NRIP1/TNRC6B/PDK1/ZNF217/PIK3R1/XPO1/EP300/TBL1XR1/POLR2A/RAD21/TNRC6A/YY1/PCK1	19
R-HSA-3769402	R-HSA-3769402	Deactivation of the beta-catenin transactivating complex	6/307	42/10654	0.00119263	0.0496971	0.0451819	SOX4/TLE4/YWHAZ/SOX9/TCF7L2/XPO1	6
R-HSA-8934593	R-HSA-8934593	Regulation of RUNX1 Expression and Activity	4/307	17/10654	0.00119546	0.0496971	0.0451819	TNRC6B/CCND2/CDK6/TNRC6A	4

## Sheet: Endothelium DOWN onestcol
Supplementary table 4a Endothelial cell pathways downregulated in one-step collagenase versus two-step collagenase protocol
	ID	Description	GeneRatio	BgRatio	pvalue	p.adjust	qvalue	geneID	Count
R-HSA-9010553	R-HSA-9010553	Regulation of expression of SLITs and ROBOs	73/739	171/10654	4.38709e-40	4.94425e-37	3.50967e-37	RPL13A/RPL31/RPL3/RPS6/RPL10/UBB/RPL41/RPL7/RPS2/RPL8/RPS4X/RPL4/RPS18/RPL11/RPS15/UBC/RPS14/RPL19/RPL36A/RPS5/RPL18A/RPL32/RPL23A/RPS27/RPS19/RPL15/RPL21/RPS9/RPL26/RPL27A/PSMB9/RPL10A/PSME1/RPLP2/RPS25/RPL6/RPL35A/PSMB7/PSME2/PSMB5/PSMB6/RPS3/RPLP0/RPL35/RPS26/PSMB8/RPL13/RPS20/RBM8A/RPL17/PSMB1/RPS10/PSMC1/PSMA7/PSMD4/EIF4A3/PSMB3/PSMB10/PSMC2/PSMD6/PSMD14/PSMB2/RPS21/RNPS1/PSMC4/RPL36AL/PSMA4…	73
R-HSA-5663205	R-HSA-5663205	Infectious disease	106/739	383/10654	1.80588e-37	1.01762e-34	7.22354e-35	B2M/RPL13A/RPL31/RPL3/RPS6/RPL10/UBB/RPL41/RPL7/RPS2/RPL8/RPS4X/RPL4/RPS18/RPL11/RPS15/UBC/RPS14/RPL19/RPL36A/POLR2L/RPS5/RPL18A/RPL32/RPL23A/SLC25A6/RPS27/RPS19/RPL15/RPL21/RPS9/RPL26/AP2M1/RPL27A/PSMB9/ISG15/RPL10A/PSME1/RPLP2/RPS25/RPL6/AP2S1/CHMP2A/VAMP2/RPL35A/PSMB7/PSME2/ARF1/PSMB5/PSMB6/RPS3/RPLP0/SUPT4H1/POLR2E/RPL35/RPS26/PSMB8/EEF2/RPL13/RPS20/RPL17/PSMB1/RPS10/PSMC1/POLR2F/CXCR4/MAP2K3…	106
R-HSA-376176	R-HSA-376176	Signaling by ROBO receptors	77/739	218/10654	2.57925e-35	9.68938e-33	6.878e-33	RPL13A/RPL31/RPL3/PFN1/RPS6/RPL10/UBB/RPL41/RPL7/RPS2/RPL8/RPS4X/RPL4/RPS18/RPL11/RPS15/UBC/RPS14/RPL19/RPL36A/RPS5/RPL18A/RPL32/RPL23A/RPS27/RPS19/RPL15/RPL21/RPS9/RPL26/RPL27A/PSMB9/RPL10A/PSME1/RPLP2/RPS25/RPL6/RPL35A/PSMB7/PSME2/PSMB5/PSMB6/RPS3/RPLP0/RPL35/RPS26/PSMB8/RPL13/RPS20/RBM8A/RPL17/PSMB1/RPS10/PSMC1/CXCR4/PSMA7/PSMD4/EIF4A3/PSMB3/PSMB10/PSMC2/PSMD6/PSMD14/PSMB2/RPS21/RNPS1/RAC1/PSM…	77
R-HSA-156827	R-HSA-156827	L13a-mediated translational silencing of Ceruloplasmin expression	53/739	111/10654	2.48013e-32	6.98778e-30	4.96027e-30	RPL13A/RPL31/RPL3/RPS6/RPL10/RPL41/RPL7/RPS2/RPL8/RPS4X/RPL4/RPS18/RPL11/RPS15/RPS14/RPL19/RPL36A/RPS5/RPL18A/RPL32/RPL23A/RPS27/RPS19/RPL15/RPL21/RPS9/RPL26/RPL27A/RPL10A/RPLP2/RPS25/RPL6/EIF3D/EIF3I/RPL35A/RPS3/RPLP0/EIF3K/RPL35/RPS26/RPL13/RPS20/EIF3F/RPL17/RPS10/EIF3L/EIF4A2/EIF3G/EIF3H/EIF4H/RPS21/RPL36AL/PABPC1	53
R-HSA-72689	R-HSA-72689	Formation of a pool of free 40S subunits	50/739	101/10654	1.62309e-31	3.65845e-29	2.59695e-29	RPL13A/RPL31/RPL3/RPS6/RPL10/RPL41/RPL7/RPS2/RPL8/RPS4X/RPL4/RPS18/RPL11/RPS15/RPS14/RPL19/RPL36A/RPS5/RPL18A/RPL32/RPL23A/RPS27/RPS19/RPL15/RPL21/RPS9/RPL26/RPL27A/RPL10A/RPLP2/RPS25/RPL6/EIF3D/EIF3I/RPL35A/RPS3/RPLP0/EIF3K/RPL35/RPS26/RPL13/RPS20/EIF3F/RPL17/RPS10/EIF3L/EIF3G/EIF3H/RPS21/RPL36AL	50
R-HSA-72766	R-HSA-72766	Translation	84/739	291/10654	3.93459e-31	7.39048e-29	5.24612e-29	RPL13A/RPL31/RPL3/RPS6/RPL10/RPL41/RPL7/RPS2/RPL8/RPS4X/RPL4/RPS18/RPL11/RPS15/RPS14/RPL19/RPL36A/RPS5/RPL18A/RPL32/RPL23A/RPS27/RPS19/RPL15/RPL21/RPS9/RPL26/RPL27A/RPL10A/RPLP2/RPS25/RPL6/EIF3D/EIF3I/EEF1D/RPL35A/RPS3/RPLP0/EIF3K/SRP14/RPL35/RPS26/MRPL23/EEF2/RPL13/RPS20/EIF3F/MRPL55/RPL17/RPS10/MRPL18/EIF3L/MRPL22/EIF4A2/TRMT112/MRPL32/GADD45GIP1/FARSA/MRPL40/MRPS21/EIF3G/MRPL48/EIF3H/MRPL24/EI…	84
R-HSA-72706	R-HSA-72706	GTP hydrolysis and joining of the 60S ribosomal subunit	52/739	112/10654	5.60323e-31	9.0212e-29	6.40369e-29	RPL13A/RPL31/RPL3/RPS6/RPL10/RPL41/RPL7/RPS2/RPL8/RPS4X/RPL4/RPS18/RPL11/RPS15/RPS14/RPL19/RPL36A/RPS5/RPL18A/RPL32/RPL23A/RPS27/RPS19/RPL15/RPL21/RPS9/RPL26/RPL27A/RPL10A/RPLP2/RPS25/RPL6/EIF3D/EIF3I/RPL35A/RPS3/RPLP0/EIF3K/RPL35/RPS26/RPL13/RPS20/EIF3F/RPL17/RPS10/EIF3L/EIF4A2/EIF3G/EIF3H/EIF4H/RPS21/RPL36AL	52
R-HSA-72613	R-HSA-72613	Eukaryotic Translation Initiation	53/739	119/10654	1.99886e-30	2.50301e-28	1.77676e-28	RPL13A/RPL31/RPL3/RPS6/RPL10/RPL41/RPL7/RPS2/RPL8/RPS4X/RPL4/RPS18/RPL11/RPS15/RPS14/RPL19/RPL36A/RPS5/RPL18A/RPL32/RPL23A/RPS27/RPS19/RPL15/RPL21/RPS9/RPL26/RPL27A/RPL10A/RPLP2/RPS25/RPL6/EIF3D/EIF3I/RPL35A/RPS3/RPLP0/EIF3K/RPL35/RPS26/RPL13/RPS20/EIF3F/RPL17/RPS10/EIF3L/EIF4A2/EIF3G/EIF3H/EIF4H/RPS21/RPL36AL/PABPC1	53
R-HSA-72737	R-HSA-72737	Cap-dependent Translation Initiation	53/739	119/10654	1.99886e-30	2.50301e-28	1.77676e-28	RPL13A/RPL31/RPL3/RPS6/RPL10/RPL41/RPL7/RPS2/RPL8/RPS4X/RPL4/RPS18/RPL11/RPS15/RPS14/RPL19/RPL36A/RPS5/RPL18A/RPL32/RPL23A/RPS27/RPS19/RPL15/RPL21/RPS9/RPL26/RPL27A/RPL10A/RPLP2/RPS25/RPL6/EIF3D/EIF3I/RPL35A/RPS3/RPLP0/EIF3K/RPL35/RPS26/RPL13/RPS20/EIF3F/RPL17/RPS10/EIF3L/EIF4A2/EIF3G/EIF3H/EIF4H/RPS21/RPL36AL/PABPC1	53
R-HSA-927802	R-HSA-927802	Nonsense-Mediated Decay (NMD)	50/739	115/10654	3.75618e-28	3.84837e-26	2.73177e-26	RPL13A/RPL31/RPL3/RPS6/RPL10/RPL41/RPL7/RPS2/RPL8/RPS4X/RPL4/RPS18/RPL11/RPS15/RPS14/RPL19/RPL36A/RPS5/RPL18A/RPL32/RPL23A/RPS27/RPS19/RPL15/RPL21/RPS9/RPL26/RPL27A/RPL10A/RPLP2/RPS25/RPL6/RPL35A/RPS3/RPLP0/RPL35/RPS26/RPL13/RPS20/RBM8A/RPL17/RPS10/EIF4A3/PPP2R1A/RPS21/RNPS1/PPP2CA/RPL36AL/PABPC1/MAGOH	50
R-HSA-975957	R-HSA-975957	Nonsense Mediated Decay (NMD) enhanced by the Exon Junction Complex (EJC)	50/739	115/10654	3.75618e-28	3.84837e-26	2.73177e-26	RPL13A/RPL31/RPL3/RPS6/RPL10/RPL41/RPL7/RPS2/RPL8/RPS4X/RPL4/RPS18/RPL11/RPS15/RPS14/RPL19/RPL36A/RPS5/RPL18A/RPL32/RPL23A/RPS27/RPS19/RPL15/RPL21/RPS9/RPL26/RPL27A/RPL10A/RPLP2/RPS25/RPL6/RPL35A/RPS3/RPLP0/RPL35/RPS26/RPL13/RPS20/RBM8A/RPL17/RPS10/EIF4A3/PPP2R1A/RPS21/RNPS1/PPP2CA/RPL36AL/PABPC1/MAGOH	50
R-HSA-156842	R-HSA-156842	Eukaryotic Translation Elongation	45/739	93/10654	6.43344e-28	6.04207e-26	4.28896e-26	RPL13A/RPL31/RPL3/RPS6/RPL10/RPL41/RPL7/RPS2/RPL8/RPS4X/RPL4/RPS18/RPL11/RPS15/RPS14/RPL19/RPL36A/RPS5/RPL18A/RPL32/RPL23A/RPS27/RPS19/RPL15/RPL21/RPS9/RPL26/RPL27A/RPL10A/RPLP2/RPS25/RPL6/EEF1D/RPL35A/RPS3/RPLP0/RPL35/RPS26/EEF2/RPL13/RPS20/RPL17/RPS10/RPS21/RPL36AL	45
R-HSA-156902	R-HSA-156902	Peptide chain elongation	44/739	89/10654	7.96594e-28	6.90586e-26	4.90212e-26	RPL13A/RPL31/RPL3/RPS6/RPL10/RPL41/RPL7/RPS2/RPL8/RPS4X/RPL4/RPS18/RPL11/RPS15/RPS14/RPL19/RPL36A/RPS5/RPL18A/RPL32/RPL23A/RPS27/RPS19/RPL15/RPL21/RPS9/RPL26/RPL27A/RPL10A/RPLP2/RPS25/RPL6/RPL35A/RPS3/RPLP0/RPL35/RPS26/EEF2/RPL13/RPS20/RPL17/RPS10/RPS21/RPL36AL	44
R-HSA-72764	R-HSA-72764	Eukaryotic Translation Termination	44/739	93/10654	8.41789e-27	6.7764e-25	4.81022e-25	RPL13A/RPL31/RPL3/RPS6/RPL10/RPL41/RPL7/RPS2/RPL8/RPS4X/RPL4/RPS18/RPL11/RPS15/RPS14/RPL19/RPL36A/RPS5/RPL18A/RPL32/RPL23A/RPS27/RPS19/RPL15/RPL21/RPS9/RPL26/RPL27A/RPL10A/RPLP2/RPS25/RPL6/RPL35A/RPS3/RPLP0/RPL35/RPS26/RPL13/RPS20/RPL17/RPS10/TRMT112/RPS21/RPL36AL	44
R-HSA-192823	R-HSA-192823	Viral mRNA Translation	43/739	89/10654	1.08437e-26	8.14727e-25	5.78333e-25	RPL13A/RPL31/RPL3/RPS6/RPL10/RPL41/RPL7/RPS2/RPL8/RPS4X/RPL4/RPS18/RPL11/RPS15/RPS14/RPL19/RPL36A/RPS5/RPL18A/RPL32/RPL23A/RPS27/RPS19/RPL15/RPL21/RPS9/RPL26/RPL27A/RPL10A/RPLP2/RPS25/RPL6/RPL35A/RPS3/RPLP0/RPL35/RPS26/RPL13/RPS20/RPL17/RPS10/RPS21/RPL36AL	43
R-HSA-975956	R-HSA-975956	Nonsense Mediated Decay (NMD) independent of the Exon Junction Complex (EJC)	44/739	95/10654	2.58141e-26	1.81828e-24	1.29071e-24	RPL13A/RPL31/RPL3/RPS6/RPL10/RPL41/RPL7/RPS2/RPL8/RPS4X/RPL4/RPS18/RPL11/RPS15/RPS14/RPL19/RPL36A/RPS5/RPL18A/RPL32/RPL23A/RPS27/RPS19/RPL15/RPL21/RPS9/RPL26/RPL27A/RPL10A/RPLP2/RPS25/RPL6/RPL35A/RPS3/RPLP0/RPL35/RPS26/RPL13/RPS20/RPL17/RPS10/RPS21/RPL36AL/PABPC1	44
R-HSA-2408557	R-HSA-2408557	Selenocysteine synthesis	43/739	93/10654	1.054e-25	6.98737e-24	4.95998e-24	RPL13A/RPL31/RPL3/RPS6/RPL10/RPL41/RPL7/RPS2/RPL8/RPS4X/RPL4/RPS18/RPL11/RPS15/RPS14/RPL19/RPL36A/RPS5/RPL18A/RPL32/RPL23A/RPS27/RPS19/RPL15/RPL21/RPS9/RPL26/RPL27A/RPL10A/RPLP2/RPS25/RPL6/RPL35A/RPS3/RPLP0/RPL35/RPS26/RPL13/RPS20/RPL17/RPS10/RPS21/RPL36AL	43
R-HSA-1799339	R-HSA-1799339	SRP-dependent cotranslational protein targeting to membrane	46/739	112/10654	1.08274e-24	6.77917e-23	4.81219e-23	RPL13A/RPL31/RPL3/RPS6/RPL10/RPL41/RPL7/RPS2/RPL8/RPS4X/RPL4/RPS18/RPL11/RPS15/RPS14/RPL19/RPL36A/RPS5/RPL18A/RPL32/RPL23A/RPS27/RPS19/RPL15/RPL21/RPS9/RPL26/RPL27A/RPL10A/RPLP2/RPS25/RPL6/RPL35A/RPS3/RPLP0/SRP14/RPL35/RPS26/RPL13/RPS20/RPL17/RPS10/RPS21/RPL36AL/RPN2/DDOST	46
R-HSA-168254	R-HSA-168254	Influenza Infection	54/739	155/10654	1.1877e-24	7.04496e-23	5.00086e-23	RPL13A/RPL31/RPL3/RPS6/RPL10/RPL41/RPL7/RPS2/RPL8/RPS4X/RPL4/RPS18/RPL11/RPS15/RPS14/RPL19/RPL36A/POLR2L/RPS5/RPL18A/RPL32/RPL23A/SLC25A6/RPS27/RPS19/RPL15/RPL21/RPS9/RPL26/RPL27A/ISG15/RPL10A/RPLP2/RPS25/RPL6/RPL35A/RPS3/RPLP0/POLR2E/RPL35/RPS26/RPL13/RPS20/RPL17/RPS10/POLR2F/POLR2I/RPS21/RPL36AL/CLTA/SEC13/POLR2J/POLR2C/TGFB1	54
R-HSA-168273	R-HSA-168273	Influenza Viral RNA Transcription and Replication	50/739	134/10654	1.8125e-24	1.02135e-22	7.25002e-23	RPL13A/RPL31/RPL3/RPS6/RPL10/RPL41/RPL7/RPS2/RPL8/RPS4X/RPL4/RPS18/RPL11/RPS15/RPS14/RPL19/RPL36A/POLR2L/RPS5/RPL18A/RPL32/RPL23A/RPS27/RPS19/RPL15/RPL21/RPS9/RPL26/RPL27A/RPL10A/RPLP2/RPS25/RPL6/RPL35A/RPS3/RPLP0/POLR2E/RPL35/RPS26/RPL13/RPS20/RPL17/RPS10/POLR2F/POLR2I/RPS21/RPL36AL/SEC13/POLR2J/POLR2C	50
R-HSA-611105	R-HSA-611105	Respiratory electron transport	43/739	100/10654	4.00807e-24	2.151e-22	1.52688e-22	COX6A1/NDUFA13/COX4I1/NDUFB9/NDUFAF3/SDHC/COX6B1/NDUFA11/NDUFS7/NDUFA6/COX5B/NDUFB4/NDUFS3/NDUFA4/NDUFAF4/NDUFC1/COX8A/NDUFS2/NDUFB2/NDUFS8/NDUFA9/COX5A/NDUFS4/COX6C/NDUFA8/TIMMDC1/UQCRFS1/UQCRQ/UQCR10/COX7A2L/NDUFB6/NDUFA12/CYC1/SDHB/NDUFA1/ETFA/NDUFA2/ETFB/SDHD/NDUFB11/NDUFA10/NDUFB10/UQCRC2	43
R-HSA-168255	R-HSA-168255	Influenza Life Cycle	51/739	144/10654	1.02141e-23	5.23239e-22	3.71421e-22	RPL13A/RPL31/RPL3/RPS6/RPL10/RPL41/RPL7/RPS2/RPL8/RPS4X/RPL4/RPS18/RPL11/RPS15/RPS14/RPL19/RPL36A/POLR2L/RPS5/RPL18A/RPL32/RPL23A/RPS27/RPS19/RPL15/RPL21/RPS9/RPL26/RPL27A/RPL10A/RPLP2/RPS25/RPL6/RPL35A/RPS3/RPLP0/POLR2E/RPL35/RPS26/RPL13/RPS20/RPL17/RPS10/POLR2F/POLR2I/RPS21/RPL36AL/CLTA/SEC13/POLR2J/POLR2C	51
R-HSA-71291	R-HSA-71291	Metabolism of amino acids and derivatives	83/739	372/10654	1.94143e-22	9.51301e-21	6.7528e-21	RPL13A/RPL31/RPL3/RPS6/RPL10/RPL41/RPL7/RPS2/RPL8/RPS4X/RPL4/RPS18/RPL11/RPS15/RPS14/RPL19/RPL36A/OAZ1/RPS5/RPL18A/RPL32/RPL23A/RPS27/RPS19/RPL15/RPL21/RPS9/RPL26/RPL27A/PSMB9/RPL10A/PSME1/RPLP2/OAZ2/RPS25/RPL6/RPL35A/PSMB7/PSME2/PSMB5/PSMB6/RPS3/RPLP0/SAT1/RPL35/RPS26/PSMB8/RPL13/RPS20/RPL17/PSMB1/RPS10/PSMC1/PSMA7/PSMD4/PSMB3/PSMB10/PSMC2/HSD17B10/GRHPR/PSMD6/ADI1/PSMD14/PDHB/PSMB2/RPS21/TXN2/P…	83
R-HSA-2408522	R-HSA-2408522	Selenoamino acid metabolism	44/739	118/10654	1.19129e-21	5.59411e-20	3.97097e-20	RPL13A/RPL31/RPL3/RPS6/RPL10/RPL41/RPL7/RPS2/RPL8/RPS4X/RPL4/RPS18/RPL11/RPS15/RPS14/RPL19/RPL36A/RPS5/RPL18A/RPL32/RPL23A/RPS27/RPS19/RPL15/RPL21/RPS9/RPL26/RPL27A/RPL10A/RPLP2/RPS25/RPL6/RPL35A/RPS3/RPLP0/RPL35/RPS26/RPL13/RPS20/RPL17/RPS10/RPS21/RPL36AL/NNMT	44
R-HSA-163200	R-HSA-163200	Respiratory electron transport, ATP synthesis by chemiosmotic coupling, and heat production by uncoupling proteins.	43/739	123/10654	6.40038e-20	2.88529e-18	2.04812e-18	COX6A1/NDUFA13/COX4I1/NDUFB9/NDUFAF3/SDHC/COX6B1/NDUFA11/NDUFS7/NDUFA6/COX5B/NDUFB4/NDUFS3/NDUFA4/NDUFAF4/NDUFC1/COX8A/NDUFS2/NDUFB2/NDUFS8/NDUFA9/COX5A/NDUFS4/COX6C/NDUFA8/TIMMDC1/UQCRFS1/UQCRQ/UQCR10/COX7A2L/NDUFB6/NDUFA12/CYC1/SDHB/NDUFA1/ETFA/NDUFA2/ETFB/SDHD/NDUFB11/NDUFA10/NDUFB10/UQCRC2	43
R-HSA-1428517	R-HSA-1428517	The citric acid (TCA) cycle and respiratory electron transport	51/739	174/10654	1.54468e-19	6.69561e-18	4.75287e-18	COX6A1/BSG/LDHA/NDUFA13/COX4I1/NDUFB9/NDUFAF3/LDHB/SDHC/COX6B1/NDUFA11/NDUFS7/NDUFA6/COX5B/NDUFB4/NDUFS3/NDUFA4/NDUFAF4/NDUFC1/COX8A/NDUFS2/NDUFB2/NDUFS8/NDUFA9/COX5A/PDHB/NDUFS4/COX6C/HAGH/NDUFA8/TIMMDC1/UQCRFS1/UQCRQ/UQCR10/COX7A2L/MDH2/NDUFB6/IDH3B/NDUFA12/CYC1/SDHB/NDUFA1/ETFA/NDUFA2/ETFB/SDHD/NDUFB11/NDUFA10/NDUFB10/UQCRC2/SUCLG1	51
R-HSA-1236974	R-HSA-1236974	ER-Phagosome pathway	34/739	83/10654	1.61714e-18	6.75005e-17	4.79151e-17	B2M/HLA-A/HLA-C/HLA-B/HLA-E/UBB/UBC/PSMB9/PSME1/HLA-G/PSMB7/PSME2/PSMB5/PSMB6/PSMB8/PSMB1/PSMC1/PSMA7/PSMD4/PSMB3/PSMB10/VAMP8/PSMC2/PSMD6/PSMD14/PSMB2/STX4/PSMC4/PSMA4/TAP1/PSMC3/PSMD7/PSMD13/PSMD8	34
R-HSA-450408	R-HSA-450408	AUF1 (hnRNP D0) binds and destabilizes mRNA	28/739	56/10654	2.59157e-18	1.04311e-16	7.40449e-17	HSPB1/UBB/UBC/PSMB9/PSME1/HSPA8/PSMB7/PSME2/PSMB5/PSMB6/PSMB8/PSMB1/PSMC1/PSMA7/PSMD4/PSMB3/PSMB10/PSMC2/PSMD6/PSMD14/PSMB2/PSMC4/PSMA4/PSMC3/PSMD7/PSMD13/PSMD8/PABPC1	28
R-HSA-350562	R-HSA-350562	Regulation of ornithine decarboxylase (ODC)	26/739	51/10654	2.28462e-17	8.87852e-16	6.30241e-16	OAZ1/PSMB9/PSME1/OAZ2/PSMB7/PSME2/PSMB5/PSMB6/PSMB8/PSMB1/PSMC1/PSMA7/PSMD4/PSMB3/PSMB10/PSMC2/PSMD6/PSMD14/PSMB2/PSMC4/PSMA4/PSMC3/PSMD7/NQO1/PSMD13/PSMD8	26
R-HSA-187577	R-HSA-187577	SCF(Skp2)-mediated degradation of p27/p21	28/739	60/10654	2.69036e-17	1.01068e-15	7.1743e-16	UBB/UBC/PSMB9/PSME1/PSMB7/PSME2/PSMB5/PSMB6/CDKN1A/PSMB8/PSMB1/PSMC1/PSMA7/PSMD4/PSMB3/PSMB10/PSMC2/SKP1/PSMD6/PSMD14/PSMB2/CDK4/PSMC4/PSMA4/PSMC3/PSMD7/PSMD13/PSMD8	28
R-HSA-5362768	R-HSA-5362768	Hh mutants that don't undergo autocatalytic processing are degraded by ERAD	27/739	56/10654	3.49378e-17	1.27016e-15	9.0162e-16	UBB/UBC/PSMB9/PSME1/OS9/PSMB7/PSME2/PSMB5/PSMB6/PSMB8/PSMB1/PSMC1/PSMA7/PSMD4/VCP/PSMB3/PSMB10/PSMC2/PSMD6/PSMD14/PSMB2/PSMC4/PSMA4/PSMC3/PSMD7/PSMD13/PSMD8	27
R-HSA-180534	R-HSA-180534	Vpu mediated degradation of CD4	26/739	52/10654	4.27414e-17	1.45968e-15	1.03615e-15	UBB/UBC/PSMB9/PSME1/PSMB7/PSME2/PSMB5/PSMB6/PSMB8/PSMB1/PSMC1/PSMA7/PSMD4/PSMB3/PSMB10/PSMC2/SKP1/PSMD6/PSMD14/PSMB2/PSMC4/PSMA4/PSMC3/PSMD7/PSMD13/PSMD8	26
R-HSA-75815	R-HSA-75815	Ubiquitin-dependent degradation of Cyclin D	26/739	52/10654	4.27414e-17	1.45968e-15	1.03615e-15	UBB/UBC/PSMB9/PSME1/PSMB7/PSME2/PSMB5/PSMB6/PSMB8/PSMB1/PSMC1/PSMA7/PSMD4/PSMB3/PSMB10/PSMC2/PSMD6/PSMD14/PSMB2/CDK4/PSMC4/PSMA4/PSMC3/PSMD7/PSMD13/PSMD8	26
R-HSA-5678895	R-HSA-5678895	Defective CFTR causes cystic fibrosis	28/739	61/10654	4.65179e-17	1.54193e-15	1.09454e-15	UBB/UBC/PSMB9/PSME1/OS9/PSMB7/PSME2/PSMB5/PSMB6/RNF5/PSMB8/PSMB1/PSMC1/PSMA7/PSMD4/VCP/PSMB3/PSMB10/PSMC2/PSMD6/PSMD14/PSMB2/PSMC4/PSMA4/PSMC3/PSMD7/PSMD13/PSMD8	28
R-HSA-1236975	R-HSA-1236975	Antigen processing-Cross presentation	35/739	99/10654	1.27973e-16	4.12074e-15	2.9251e-15	B2M/HLA-A/HLA-C/HLA-B/HLA-E/UBB/UBC/PSMB9/PSME1/HLA-G/PSMB7/PSME2/PSMB5/PSMB6/PSMB8/PSMB1/PSMC1/PSMA7/PSMD4/PSMB3/PSMB10/VAMP8/PSMC2/CTSL/PSMD6/PSMD14/PSMB2/STX4/PSMC4/PSMA4/TAP1/PSMC3/PSMD7/PSMD13/PSMD8	35
R-HSA-8854050	R-HSA-8854050	FBXL7 down-regulates AURKA during mitotic entry and in early mitosis	26/739	54/10654	1.41581e-16	4.31249e-15	3.06122e-15	UBB/UBC/PSMB9/PSME1/PSMB7/PSME2/PSMB5/PSMB6/PSMB8/PSMB1/PSMC1/PSMA7/PSMD4/PSMB3/PSMB10/PSMC2/SKP1/PSMD6/PSMD14/PSMB2/PSMC4/PSMA4/PSMC3/PSMD7/PSMD13/PSMD8	26
R-HSA-9604323	R-HSA-9604323	Negative regulation of NOTCH4 signaling	26/739	54/10654	1.41581e-16	4.31249e-15	3.06122e-15	UBB/UBC/PSMB9/PSME1/PSMB7/PSME2/PSMB5/PSMB6/PSMB8/PSMB1/PSMC1/PSMA7/PSMD4/PSMB3/PSMB10/PSMC2/SKP1/PSMD6/PSMD14/PSMB2/PSMC4/PSMA4/PSMC3/PSMD7/PSMD13/PSMD8	26
R-HSA-8868773	R-HSA-8868773	rRNA processing in the nucleus and cytosol	50/739	195/10654	1.70098e-16	5.01271e-15	3.55827e-15	RPL13A/RPL31/RPL3/RPS6/RPL10/RPL41/RPL7/RPS2/RPL8/RPS4X/RPL4/RPS18/RPL11/RPS15/RPS14/RPL19/RPL36A/RPS5/RPL18A/RPL32/RPL23A/RPS27/RPS19/RPL15/RPL21/RPS9/RPL26/RPL27A/RPL10A/RPLP2/RPS25/RPL6/RPL35A/RPS3/RPLP0/IMP3/NHP2/RPL35/RPS26/NOP10/RPL13/RPS20/WDR18/RPL17/RPS10/TRMT112/EMG1/EXOSC4/RPS21/RPL36AL	50
R-HSA-211733	R-HSA-211733	Regulation of activated PAK-2p34 by proteasome mediated degradation	25/739	50/10654	1.73466e-16	5.01271e-15	3.55827e-15	UBB/UBC/PSMB9/PSME1/PSMB7/PSME2/PSMB5/PSMB6/PSMB8/PSMB1/PSMC1/PSMA7/PSMD4/PSMB3/PSMB10/PSMC2/PSMD6/PSMD14/PSMB2/PSMC4/PSMA4/PSMC3/PSMD7/PSMD13/PSMD8	25
R-HSA-351202	R-HSA-351202	Metabolism of polyamines	27/739	59/10654	1.87418e-16	5.15172e-15	3.65694e-15	OAZ1/PSMB9/PSME1/OAZ2/PSMB7/PSME2/PSMB5/PSMB6/SAT1/PSMB8/PSMB1/PSMC1/PSMA7/PSMD4/PSMB3/PSMB10/PSMC2/PSMD6/PSMD14/PSMB2/PSMC4/PSMA4/PSMC3/PSMD7/NQO1/PSMD13/PSMD8	27
R-HSA-5387390	R-HSA-5387390	Hh mutants abrogate ligand secretion	27/739	59/10654	1.87418e-16	5.15172e-15	3.65694e-15	UBB/UBC/PSMB9/PSME1/OS9/PSMB7/PSME2/PSMB5/PSMB6/PSMB8/PSMB1/PSMC1/PSMA7/PSMD4/VCP/PSMB3/PSMB10/PSMC2/PSMD6/PSMD14/PSMB2/PSMC4/PSMA4/PSMC3/PSMD7/PSMD13/PSMD8	27
R-HSA-174113	R-HSA-174113	SCF-beta-TrCP mediated degradation of Emi1	26/739	55/10654	2.51175e-16	6.58312e-15	4.67302e-15	UBB/UBC/PSMB9/PSME1/PSMB7/PSME2/PSMB5/PSMB6/PSMB8/PSMB1/PSMC1/PSMA7/PSMD4/PSMB3/PSMB10/PSMC2/SKP1/PSMD6/PSMD14/PSMB2/PSMC4/PSMA4/PSMC3/PSMD7/PSMD13/PSMD8	26
R-HSA-8941858	R-HSA-8941858	Regulation of RUNX3 expression and activity	26/739	55/10654	2.51175e-16	6.58312e-15	4.67302e-15	UBB/UBC/PSMB9/PSME1/PSMB7/PSME2/PSMB5/PSMB6/PSMB8/PSMB1/PSMC1/PSMA7/PSMD4/PSMB3/PSMB10/PSMC2/PSMD6/PSMD14/PSMB2/PSMC4/PSMA4/PSMC3/PSMD7/PSMD13/PSMD8/TGFB1	26
R-HSA-162906	R-HSA-162906	HIV Infection	55/739	233/10654	2.64474e-16	6.77413e-15	4.80861e-15	B2M/UBB/UBC/POLR2L/SLC25A6/AP2M1/PSMB9/PSME1/AP2S1/CHMP2A/PSMB7/PSME2/ARF1/PSMB5/PSMB6/SUPT4H1/POLR2E/PSMB8/PSMB1/PSMC1/POLR2F/CXCR4/PSMA7/PSMD4/AP1S1/CHMP4B/CHMP5/NELFE/PSMB3/TSG101/PSMB10/PSMC2/SKP1/SLC25A5/PSMD6/SLC25A4/POLR2I/PSMD14/VPS28/PSMB2/RAC1/PSMC4/PSMA4/MVB12A/PSMC3/SEC13/POLR2J/PSMD7/POLR2C/PSMD13/CHMP3/PSMD8/BANF1/RANBP1/AP1S2	55
R-HSA-72312	R-HSA-72312	rRNA processing	51/739	205/10654	3.28598e-16	8.22956e-15	5.84175e-15	RPL13A/RPL31/RPL3/RPS6/RPL10/RPL41/RPL7/RPS2/RPL8/RPS4X/RPL4/RPS18/RPL11/RPS15/RPS14/RPL19/RPL36A/RPS5/RPL18A/RPL32/RPL23A/RPS27/RPS19/RPL15/RPL21/RPS9/RPL26/RPL27A/RPL10A/RPLP2/RPS25/RPL6/RPL35A/RPS3/RPLP0/IMP3/NHP2/RPL35/RPS26/NOP10/RPL13/RPS20/WDR18/RPL17/RPS10/HSD17B10/TRMT112/EMG1/EXOSC4/RPS21/RPL36AL	51
R-HSA-5358346	R-HSA-5358346	Hedgehog ligand biogenesis	28/739	65/10654	3.65064e-16	8.94407e-15	6.34894e-15	UBB/UBC/PSMB9/PSME1/OS9/PSMB7/PSME2/PSMB5/PSMB6/PSMB8/PSMB1/PSMC1/PSMA7/PSMD4/VCP/PSMB3/PSMB10/PSMC2/PSMD6/P4HB/PSMD14/PSMB2/PSMC4/PSMA4/PSMC3/PSMD7/PSMD13/PSMD8	28
R-HSA-349425	R-HSA-349425	Autodegradation of the E3 ubiquitin ligase COP1	25/739	52/10654	5.73432e-16	1.29251e-14	9.1749e-15	UBB/UBC/PSMB9/PSME1/PSMB7/PSME2/PSMB5/PSMB6/PSMB8/PSMB1/PSMC1/PSMA7/PSMD4/PSMB3/PSMB10/PSMC2/PSMD6/PSMD14/PSMB2/PSMC4/PSMA4/PSMC3/PSMD7/PSMD13/PSMD8	25
R-HSA-69601	R-HSA-69601	Ubiquitin Mediated Degradation of Phosphorylated Cdc25A	25/739	52/10654	5.73432e-16	1.29251e-14	9.1749e-15	UBB/UBC/PSMB9/PSME1/PSMB7/PSME2/PSMB5/PSMB6/PSMB8/PSMB1/PSMC1/PSMA7/PSMD4/PSMB3/PSMB10/PSMC2/PSMD6/PSMD14/PSMB2/PSMC4/PSMA4/PSMC3/PSMD7/PSMD13/PSMD8	25
R-HSA-69610	R-HSA-69610	p53-Independent DNA Damage Response	25/739	52/10654	5.73432e-16	1.29251e-14	9.1749e-15	UBB/UBC/PSMB9/PSME1/PSMB7/PSME2/PSMB5/PSMB6/PSMB8/PSMB1/PSMC1/PSMA7/PSMD4/PSMB3/PSMB10/PSMC2/PSMD6/PSMD14/PSMB2/PSMC4/PSMA4/PSMC3/PSMD7/PSMD13/PSMD8	25
R-HSA-69613	R-HSA-69613	p53-Independent G1/S DNA damage checkpoint	25/739	52/10654	5.73432e-16	1.29251e-14	9.1749e-15	UBB/UBC/PSMB9/PSME1/PSMB7/PSME2/PSMB5/PSMB6/PSMB8/PSMB1/PSMC1/PSMA7/PSMD4/PSMB3/PSMB10/PSMC2/PSMD6/PSMD14/PSMB2/PSMC4/PSMA4/PSMC3/PSMD7/PSMD13/PSMD8	25
R-HSA-202424	R-HSA-202424	Downstream TCR signaling	34/739	98/10654	6.80347e-16	1.50343e-14	1.06721e-14	HLA-DRB5/UBB/HLA-DRB1/UBC/HLA-DPA1/HLA-DRA/PSMB9/HLA-DPB1/PSME1/PSMB7/PSME2/PSMB5/PSMB6/NFKBIA/PSMB8/PSMB1/PSMC1/PSMA7/PSMD4/UBE2D2/PSMB3/PSMB10/PSMC2/SKP1/PSMD6/PSMD14/PSMB2/PSMC4/PSMA4/PSMC3/HLA-DQA1/PSMD7/PSMD13/PSMD8	34
R-HSA-162909	R-HSA-162909	Host Interactions of HIV factors	39/739	129/10654	1.00829e-15	2.15906e-14	1.53261e-14	B2M/UBB/UBC/SLC25A6/AP2M1/PSMB9/PSME1/AP2S1/PSMB7/PSME2/ARF1/PSMB5/PSMB6/PSMB8/PSMB1/PSMC1/PSMA7/PSMD4/AP1S1/PSMB3/PSMB10/PSMC2/SKP1/SLC25A5/PSMD6/SLC25A4/PSMD14/PSMB2/RAC1/PSMC4/PSMA4/PSMC3/SEC13/PSMD7/PSMD13/PSMD8/BANF1/RANBP1/AP1S2	39
R-HSA-169911	R-HSA-169911	Regulation of Apoptosis	25/739	53/10654	1.01535e-15	2.15906e-14	1.53261e-14	UBB/UBC/PSMB9/PSME1/PSMB7/PSME2/PSMB5/PSMB6/PSMB8/PSMB1/PSMC1/PSMA7/PSMD4/PSMB3/PSMB10/PSMC2/PSMD6/PSMD14/PSMB2/PSMC4/PSMA4/PSMC3/PSMD7/PSMD13/PSMD8	25
R-HSA-72649	R-HSA-72649	Translation initiation complex formation	26/739	58/10654	1.27895e-15	2.66922e-14	1.89475e-14	RPS6/RPS2/RPS4X/RPS18/RPS15/RPS14/RPS5/RPS27/RPS19/RPS9/RPS25/EIF3D/EIF3I/RPS3/EIF3K/RPS26/RPS20/EIF3F/RPS10/EIF3L/EIF4A2/EIF3G/EIF3H/EIF4H/RPS21/PABPC1	26
R-HSA-174084	R-HSA-174084	Autodegradation of Cdh1 by Cdh1:APC/C	27/739	63/10654	1.45097e-15	2.97318e-14	2.11051e-14	UBB/UBC/PSMB9/PSME1/PSMB7/PSME2/PSMB5/PSMB6/PSMB8/PSMB1/PSMC1/PSMA7/PSMD4/PSMB3/PSMB10/PSMC2/PSMD6/PSMD14/ANAPC11/PSMB2/ANAPC16/PSMC4/PSMA4/PSMC3/PSMD7/PSMD13/PSMD8	27
R-HSA-180585	R-HSA-180585	Vif-mediated degradation of APOBEC3G	25/739	54/10654	1.7686e-15	3.55931e-14	2.52657e-14	UBB/UBC/PSMB9/PSME1/PSMB7/PSME2/PSMB5/PSMB6/PSMB8/PSMB1/PSMC1/PSMA7/PSMD4/PSMB3/PSMB10/PSMC2/PSMD6/PSMD14/PSMB2/PSMC4/PSMA4/PSMC3/PSMD7/PSMD13/PSMD8	25
R-HSA-6791226	R-HSA-6791226	Major pathway of rRNA processing in the nucleolus and cytosol	47/739	185/10654	2.08051e-15	4.08576e-14	2.90027e-14	RPL13A/RPL31/RPL3/RPS6/RPL10/RPL41/RPL7/RPS2/RPL8/RPS4X/RPL4/RPS18/RPL11/RPS15/RPS14/RPL19/RPL36A/RPS5/RPL18A/RPL32/RPL23A/RPS27/RPS19/RPL15/RPL21/RPS9/RPL26/RPL27A/RPL10A/RPLP2/RPS25/RPL6/RPL35A/RPS3/RPLP0/IMP3/RPL35/RPS26/RPL13/RPS20/WDR18/RPL17/RPS10/EMG1/EXOSC4/RPS21/RPL36AL	47
R-HSA-5676590	R-HSA-5676590	NIK-->noncanonical NF-kB signaling	26/739	59/10654	2.13895e-15	4.08576e-14	2.90027e-14	UBB/UBC/PSMB9/PSME1/PSMB7/PSME2/PSMB5/PSMB6/PSMB8/PSMB1/PSMC1/PSMA7/PSMD4/PSMB3/PSMB10/PSMC2/SKP1/PSMD6/PSMD14/PSMB2/PSMC4/PSMA4/PSMC3/PSMD7/PSMD13/PSMD8	26
R-HSA-72662	R-HSA-72662	Activation of the mRNA upon binding of the cap-binding complex and eIFs, and subsequent binding to 43S	26/739	59/10654	2.13895e-15	4.08576e-14	2.90027e-14	RPS6/RPS2/RPS4X/RPS18/RPS15/RPS14/RPS5/RPS27/RPS19/RPS9/RPS25/EIF3D/EIF3I/RPS3/EIF3K/RPS26/RPS20/EIF3F/RPS10/EIF3L/EIF4A2/EIF3G/EIF3H/EIF4H/RPS21/PABPC1	26
R-HSA-4641257	R-HSA-4641257	Degradation of AXIN	25/739	55/10654	3.03312e-15	5.69722e-14	4.04417e-14	UBB/UBC/PSMB9/PSME1/PSMB7/PSME2/PSMB5/PSMB6/PSMB8/PSMB1/PSMC1/PSMA7/PSMD4/PSMB3/PSMB10/PSMC2/PSMD6/PSMD14/PSMB2/PSMC4/PSMA4/PSMC3/PSMD7/PSMD13/PSMD8	25
R-HSA-5607761	R-HSA-5607761	Dectin-1 mediated noncanonical NF-kB signaling	26/739	60/10654	3.53087e-15	6.21764e-14	4.41359e-14	UBB/UBC/PSMB9/PSME1/PSMB7/PSME2/PSMB5/PSMB6/PSMB8/PSMB1/PSMC1/PSMA7/PSMD4/PSMB3/PSMB10/PSMC2/SKP1/PSMD6/PSMD14/PSMB2/PSMC4/PSMA4/PSMC3/PSMD7/PSMD13/PSMD8	26
R-HSA-5610780	R-HSA-5610780	Degradation of GLI1 by the proteasome	26/739	60/10654	3.53087e-15	6.21764e-14	4.41359e-14	UBB/UBC/PSMB9/PSME1/PSMB7/PSME2/PSMB5/PSMB6/PSMB8/PSMB1/PSMC1/PSMA7/PSMD4/PSMB3/PSMB10/PSMC2/SKP1/PSMD6/PSMD14/PSMB2/PSMC4/PSMA4/PSMC3/PSMD7/PSMD13/PSMD8	26
R-HSA-5610783	R-HSA-5610783	Degradation of GLI2 by the proteasome	26/739	60/10654	3.53087e-15	6.21764e-14	4.41359e-14	UBB/UBC/PSMB9/PSME1/PSMB7/PSME2/PSMB5/PSMB6/PSMB8/PSMB1/PSMC1/PSMA7/PSMD4/PSMB3/PSMB10/PSMC2/SKP1/PSMD6/PSMD14/PSMB2/PSMC4/PSMA4/PSMC3/PSMD7/PSMD13/PSMD8	26
R-HSA-5610785	R-HSA-5610785	GLI3 is processed to GLI3R by the proteasome	26/739	60/10654	3.53087e-15	6.21764e-14	4.41359e-14	UBB/UBC/PSMB9/PSME1/PSMB7/PSME2/PSMB5/PSMB6/PSMB8/PSMB1/PSMC1/PSMA7/PSMD4/PSMB3/PSMB10/PSMC2/SKP1/PSMD6/PSMD14/PSMB2/PSMC4/PSMA4/PSMC3/PSMD7/PSMD13/PSMD8	26
R-HSA-1234176	R-HSA-1234176	Oxygen-dependent proline hydroxylation of Hypoxia-inducible Factor Alpha	27/739	66/10654	5.94634e-15	1.031e-13	7.31857e-14	UBB/UBC/PSMB9/PSME1/PSMB7/PSME2/PSMB5/PSMB6/PSMB8/PSMB1/PSMC1/PSMA7/PSMD4/UBE2D2/PSMB3/PSMB10/PSMC2/PSMD6/PSMD14/EGLN2/PSMB2/PSMC4/PSMA4/PSMC3/PSMD7/PSMD13/PSMD8	27
R-HSA-9013694	R-HSA-9013694	Signaling by NOTCH4	30/739	82/10654	6.77719e-15	1.15726e-13	8.21478e-14	UBB/UBC/HES1/PSMB9/PSME1/PSMB7/PSME2/PSMB5/PSMB6/PSMB8/PSMB1/PSMC1/PSMA7/PSMD4/PSMB3/PSMB10/PSMC2/SKP1/PSMD6/PSENEN/PSMD14/PSMB2/PSMC4/PSMA4/DLL4/PSMC3/APH1A/PSMD7/PSMD13/PSMD8	30
R-HSA-8852276	R-HSA-8852276	The role of GTSE1 in G2/M progression after G2 checkpoint	29/739	77/10654	7.88509e-15	1.32634e-13	9.41504e-14	UBB/UBC/PSMB9/PSME1/TUBA1B/PSMB7/PSME2/PSMB5/PSMB6/CDKN1A/PSMB8/PSMB1/PSMC1/PSMA7/PSMD4/PSMB3/PSMB10/PSMC2/PSMD6/PSMD14/PSMB2/TUBA1A/PSMC4/PSMA4/PSMC3/PSMD7/PSMD13/TUBB6/PSMD8	29
R-HSA-4641258	R-HSA-4641258	Degradation of DVL	25/739	57/10654	8.54046e-15	1.39494e-13	9.90198e-14	UBB/UBC/PSMB9/PSME1/PSMB7/PSME2/PSMB5/PSMB6/PSMB8/PSMB1/PSMC1/PSMA7/PSMD4/PSMB3/PSMB10/PSMC2/PSMD6/PSMD14/PSMB2/PSMC4/PSMA4/PSMC3/PSMD7/PSMD13/PSMD8	25
R-HSA-69541	R-HSA-69541	Stabilization of p53	25/739	57/10654	8.54046e-15	1.39494e-13	9.90198e-14	UBB/UBC/PSMB9/PSME1/PSMB7/PSME2/PSMB5/PSMB6/PSMB8/PSMB1/PSMC1/PSMA7/PSMD4/PSMB3/PSMB10/PSMC2/PSMD6/PSMD14/PSMB2/PSMC4/PSMA4/PSMC3/PSMD7/PSMD13/PSMD8	25
R-HSA-1169091	R-HSA-1169091	Activation of NF-kappaB in B cells	27/739	67/10654	9.31678e-15	1.47888e-13	1.04978e-13	UBB/UBC/PSMB9/PSME1/PSMB7/PSME2/PSMB5/PSMB6/NFKBIA/PSMB8/PSMB1/PSMC1/PSMA7/PSMD4/PSMB3/PSMB10/PSMC2/SKP1/PSMD6/PSMD14/PSMB2/PSMC4/PSMA4/PSMC3/PSMD7/PSMD13/PSMD8	27
R-HSA-174154	R-HSA-174154	APC/C:Cdc20 mediated degradation of Securin	27/739	67/10654	9.31678e-15	1.47888e-13	1.04978e-13	UBB/UBC/PSMB9/PSME1/PSMB7/PSME2/PSMB5/PSMB6/PSMB8/PSMB1/PSMC1/PSMA7/PSMD4/PSMB3/PSMB10/PSMC2/PSMD6/PSMD14/ANAPC11/PSMB2/ANAPC16/PSMC4/PSMA4/PSMC3/PSMD7/PSMD13/PSMD8	27
R-HSA-1168372	R-HSA-1168372	Downstream signaling events of B Cell Receptor (BCR)	30/739	83/10654	9.92754e-15	1.55394e-13	1.10306e-13	UBB/FKBP1A/UBC/PSMB9/PSME1/PSMB7/PSME2/PSMB5/PSMB6/NFKBIA/PSMB8/PSMB1/PSMC1/PSMA7/PSMD4/PSMB3/PSMB10/PSMC2/SKP1/PSMD6/PSMD14/PSMB2/CALM2/PSMC4/PSMA4/PSMC3/CALM3/PSMD7/PSMD13/PSMD8	30
R-HSA-72702	R-HSA-72702	Ribosomal scanning and start codon recognition	25/739	58/10654	1.40416e-14	2.16779e-13	1.53881e-13	RPS6/RPS2/RPS4X/RPS18/RPS15/RPS14/RPS5/RPS27/RPS19/RPS9/RPS25/EIF3D/EIF3I/RPS3/EIF3K/RPS26/RPS20/EIF3F/RPS10/EIF3L/EIF4A2/EIF3G/EIF3H/EIF4H/RPS21	25
R-HSA-8948751	R-HSA-8948751	Regulation of PTEN stability and activity	27/739	69/10654	2.22124e-14	3.38289e-13	2.40134e-13	UBB/UBC/PSMB9/PSME1/PSMB7/PSME2/PSMB5/PSMB6/PSMB8/PSMB1/PSMC1/PSMA7/PSMD4/CSNK2B/PSMB3/PSMB10/PSMC2/STUB1/PSMD6/PSMD14/PSMB2/PSMC4/PSMA4/PSMC3/PSMD7/PSMD13/PSMD8	27
R-HSA-68827	R-HSA-68827	CDT1 association with the CDC6:ORC:origin complex	25/739	59/10654	2.27936e-14	3.42511e-13	2.43131e-13	UBB/UBC/PSMB9/PSME1/PSMB7/PSME2/PSMB5/PSMB6/PSMB8/PSMB1/PSMC1/PSMA7/PSMD4/PSMB3/PSMB10/PSMC2/PSMD6/PSMD14/PSMB2/PSMC4/PSMA4/PSMC3/PSMD7/PSMD13/PSMD8	25
R-HSA-1236978	R-HSA-1236978	Cross-presentation of soluble exogenous antigens (endosomes)	23/739	50/10654	2.86906e-14	4.25452e-13	3.02007e-13	PSMB9/PSME1/PSMB7/PSME2/PSMB5/PSMB6/PSMB8/PSMB1/PSMC1/PSMA7/PSMD4/PSMB3/PSMB10/PSMC2/PSMD6/PSMD14/PSMB2/PSMC4/PSMA4/PSMC3/PSMD7/PSMD13/PSMD8	23
R-HSA-1234174	R-HSA-1234174	Cellular response to hypoxia	28/739	75/10654	2.99691e-14	4.38639e-13	3.11368e-13	UBB/UBC/PSMB9/PSME1/PSMB7/PSME2/PSMB5/PSMB6/PSMB8/PSMB1/PSMC1/PSMA7/PSMD4/UBE2D2/PSMB3/PSMB10/PSMC2/PSMD6/PSMD14/EGLN2/PSMB2/PSMC4/PSMA4/PSMC3/PSMD7/CITED2/PSMD13/PSMD8	28
R-HSA-4086400	R-HSA-4086400	PCP/CE pathway	31/739	92/10654	3.32703e-14	4.80713e-13	3.41234e-13	PFN1/UBB/UBC/AP2M1/PSMB9/PSME1/AP2S1/PSMB7/PSME2/PSMB5/PSMB6/PSMB8/PSMB1/PSMC1/PSMA7/PSMD4/PSMB3/PSMB10/PSMC2/PSMD6/PSMD14/PSMB2/RAC1/PSMC4/PSMA4/PSMC3/CLTA/PSMD7/CLTB/PSMD13/PSMD8	31
R-HSA-6799198	R-HSA-6799198	Complex I biogenesis	24/739	55/10654	3.405e-14	4.85751e-13	3.4481e-13	NDUFA13/NDUFB9/NDUFAF3/NDUFA11/NDUFS7/NDUFA6/NDUFB4/NDUFS3/NDUFAF4/NDUFC1/NDUFS2/NDUFB2/NDUFS8/NDUFA9/NDUFS4/NDUFA8/TIMMDC1/NDUFB6/NDUFA12/NDUFA1/NDUFA2/NDUFB11/NDUFA10/NDUFB10	24
R-HSA-72695	R-HSA-72695	Formation of the ternary complex, and subsequently, the 43S complex	23/739	51/10654	4.88885e-14	6.88717e-13	4.88885e-13	RPS6/RPS2/RPS4X/RPS18/RPS15/RPS14/RPS5/RPS27/RPS19/RPS9/RPS25/EIF3D/EIF3I/RPS3/EIF3K/RPS26/RPS20/EIF3F/RPS10/EIF3L/EIF3G/EIF3H/RPS21	23
R-HSA-69563	R-HSA-69563	p53-Dependent G1 DNA Damage Response	26/739	66/10654	5.59973e-14	7.69621e-13	5.46315e-13	UBB/UBC/PSMB9/PSME1/PSMB7/PSME2/PSMB5/PSMB6/CDKN1A/PSMB8/PSMB1/PSMC1/PSMA7/PSMD4/PSMB3/PSMB10/PSMC2/PSMD6/PSMD14/PSMB2/PSMC4/PSMA4/PSMC3/PSMD7/PSMD13/PSMD8	26
R-HSA-69580	R-HSA-69580	p53-Dependent G1/S DNA damage checkpoint	26/739	66/10654	5.59973e-14	7.69621e-13	5.46315e-13	UBB/UBC/PSMB9/PSME1/PSMB7/PSME2/PSMB5/PSMB6/CDKN1A/PSMB8/PSMB1/PSMC1/PSMA7/PSMD4/PSMB3/PSMB10/PSMC2/PSMD6/PSMD14/PSMB2/PSMC4/PSMA4/PSMC3/PSMD7/PSMD13/PSMD8	26
R-HSA-450531	R-HSA-450531	Regulation of mRNA stability by proteins that bind AU-rich elements	30/739	88/10654	6.07772e-14	8.25251e-13	5.85804e-13	HSPB1/UBB/UBC/PSMB9/ZFP36/PSME1/HSPA8/PSMB7/PSME2/PSMB5/PSMB6/PSMB8/PSMB1/PSMC1/PSMA7/PSMD4/PSMB3/PSMB10/PSMC2/PSMD6/PSMD14/EXOSC4/PSMB2/PSMC4/PSMA4/PSMC3/PSMD7/PSMD13/PSMD8/PABPC1	30
R-HSA-5619084	R-HSA-5619084	ABC transporter disorders	28/739	77/10654	6.52433e-14	8.75348e-13	6.21365e-13	UBB/UBC/PSMB9/PSME1/OS9/PSMB7/PSME2/PSMB5/PSMB6/RNF5/PSMB8/PSMB1/PSMC1/PSMA7/PSMD4/VCP/PSMB3/PSMB10/PSMC2/PSMD6/PSMD14/PSMB2/PSMC4/PSMA4/PSMC3/PSMD7/PSMD13/PSMD8	28
R-HSA-174178	R-HSA-174178	APC/C:Cdh1 mediated degradation of Cdc20 and other APC/C:Cdh1 targeted proteins in late mitosis/early G1	27/739	72/10654	7.64122e-14	9.88511e-13	7.01694e-13	UBB/UBC/PSMB9/PSME1/PSMB7/PSME2/PSMB5/PSMB6/PSMB8/PSMB1/PSMC1/PSMA7/PSMD4/PSMB3/PSMB10/PSMC2/PSMD6/PSMD14/ANAPC11/PSMB2/ANAPC16/PSMC4/PSMA4/PSMC3/PSMD7/PSMD13/PSMD8	27
R-HSA-174184	R-HSA-174184	Cdc20:Phospho-APC/C mediated degradation of Cyclin A	27/739	72/10654	7.64122e-14	9.88511e-13	7.01694e-13	UBB/UBC/PSMB9/PSME1/PSMB7/PSME2/PSMB5/PSMB6/PSMB8/PSMB1/PSMC1/PSMA7/PSMD4/PSMB3/PSMB10/PSMC2/PSMD6/PSMD14/ANAPC11/PSMB2/ANAPC16/PSMC4/PSMA4/PSMC3/PSMD7/PSMD13/PSMD8	27
R-HSA-69017	R-HSA-69017	CDK-mediated phosphorylation and removal of Cdc6	27/739	72/10654	7.64122e-14	9.88511e-13	7.01694e-13	UBB/UBC/PSMB9/PSME1/PSMB7/PSME2/PSMB5/PSMB6/PSMB8/PSMB1/PSMC1/PSMA7/PSMD4/PSMB3/PSMB10/PSMC2/PSMD6/PSMD14/ANAPC11/PSMB2/ANAPC16/PSMC4/PSMA4/PSMC3/PSMD7/PSMD13/PSMD8	27
R-HSA-69202	R-HSA-69202	Cyclin E associated events during G1/S transition	29/739	83/10654	7.71863e-14	9.88511e-13	7.01694e-13	UBB/UBC/PSMB9/PSME1/PSMB7/PSME2/PSMB5/PSMB6/CDKN1A/PSMB8/MAX/PSMB1/PSMC1/PSMA7/PSMD4/PSMB3/PSMB10/PSMC2/SKP1/PSMD6/PSMD14/PSMB2/CDK4/PSMC4/PSMA4/PSMC3/PSMD7/PSMD13/PSMD8	29
R-HSA-179419	R-HSA-179419	APC:Cdc20 mediated degradation of cell cycle proteins prior to satisfation of the cell cycle checkpoint	27/739	73/10654	1.13431e-13	1.42041e-12	1.00828e-12	UBB/UBC/PSMB9/PSME1/PSMB7/PSME2/PSMB5/PSMB6/PSMB8/PSMB1/PSMC1/PSMA7/PSMD4/PSMB3/PSMB10/PSMC2/PSMD6/PSMD14/ANAPC11/PSMB2/ANAPC16/PSMC4/PSMA4/PSMC3/PSMD7/PSMD13/PSMD8	27
R-HSA-8939902	R-HSA-8939902	Regulation of RUNX2 expression and activity	27/739	73/10654	1.13431e-13	1.42041e-12	1.00828e-12	UBB/UBC/PSMB9/PSME1/PSMB7/PSME2/PSMB5/PSMB6/PSMB8/PSMB1/PSMC1/PSMA7/PSMD4/PSMB3/PSMB10/PSMC2/SKP1/STUB1/PSMD6/PSMD14/PSMB2/PSMC4/PSMA4/PSMC3/PSMD7/PSMD13/PSMD8	27
R-HSA-69615	R-HSA-69615	G1/S DNA Damage Checkpoints	26/739	68/10654	1.29642e-13	1.60556e-12	1.13971e-12	UBB/UBC/PSMB9/PSME1/PSMB7/PSME2/PSMB5/PSMB6/CDKN1A/PSMB8/PSMB1/PSMC1/PSMA7/PSMD4/PSMB3/PSMB10/PSMC2/PSMD6/PSMD14/PSMB2/PSMC4/PSMA4/PSMC3/PSMD7/PSMD13/PSMD8	26
R-HSA-69656	R-HSA-69656	Cyclin A:Cdk2-associated events at S phase entry	29/739	85/10654	1.56558e-13	1.91783e-12	1.36137e-12	UBB/UBC/PSMB9/PSME1/PSMB7/PSME2/PSMB5/PSMB6/CDKN1A/PSMB8/MAX/PSMB1/PSMC1/PSMA7/PSMD4/PSMB3/PSMB10/PSMC2/SKP1/PSMD6/PSMD14/PSMB2/CDK4/PSMC4/PSMA4/PSMC3/PSMD7/PSMD13/PSMD8	29
R-HSA-176408	R-HSA-176408	Regulation of APC/C activators between G1/S and early anaphase	28/739	80/10654	1.98518e-13	2.40569e-12	1.70768e-12	UBB/UBC/PSMB9/PSME1/PSMB7/PSME2/PSMB5/PSMB6/PSMB8/PSMB1/PSMC1/PSMA7/PSMD4/PSMB3/PSMB10/PSMC2/SKP1/PSMD6/PSMD14/ANAPC11/PSMB2/ANAPC16/PSMC4/PSMA4/PSMC3/PSMD7/PSMD13/PSMD8	28
R-HSA-4608870	R-HSA-4608870	Asymmetric localization of PCP proteins	25/739	64/10654	2.16227e-13	2.59243e-12	1.84023e-12	UBB/UBC/PSMB9/PSME1/PSMB7/PSME2/PSMB5/PSMB6/PSMB8/PSMB1/PSMC1/PSMA7/PSMD4/PSMB3/PSMB10/PSMC2/PSMD6/PSMD14/PSMB2/PSMC4/PSMA4/PSMC3/PSMD7/PSMD13/PSMD8	25
R-HSA-6798695	R-HSA-6798695	Neutrophil degranulation	79/739	480/10654	2.21496e-13	2.62764e-12	1.86523e-12	B2M/HLA-C/FTH1/FTL/HLA-B/BST2/PSAP/CD59/CD63/CST3/NPC2/CTSA/CYB5R3/HSPA8/ALDOA/RAB5C/PSMB7/GRN/CTSB/LAMP1/CSTB/GSN/SRP14/GMFG/ILF2/EEF2/PKM/PGAM1/TMEM179B/CTSD/FABP5/RAB7A/PSMB1/LAMTOR1/APRT/HEXB/DBNL/VCP/COTL1/CSNK2B/SLC44A2/VAMP8/PSMC2/GSTP1/LAMTOR2/TMBIM1/RNASET2/GDI2/CYSTM1/TRAPPC1/CAT/CTSC/PSMD6/GSDMD/DYNLL1/ATP6AP2/CREG1/ACTR1B/GUSB/PSMD14/RAP1A/ASAH1/RAC1/CAP1/DEGS1/FUCA1/QSOX1/DPP7/PSMC3/…	79
R-HSA-176409	R-HSA-176409	APC/C:Cdc20 mediated degradation of mitotic proteins	27/739	75/10654	2.44174e-13	2.8665e-12	2.03478e-12	UBB/UBC/PSMB9/PSME1/PSMB7/PSME2/PSMB5/PSMB6/PSMB8/PSMB1/PSMC1/PSMA7/PSMD4/PSMB3/PSMB10/PSMC2/PSMD6/PSMD14/ANAPC11/PSMB2/ANAPC16/PSMC4/PSMA4/PSMC3/PSMD7/PSMD13/PSMD8	27
R-HSA-176814	R-HSA-176814	Activation of APC/C and APC/C:Cdc20 mediated degradation of mitotic proteins	27/739	76/10654	3.54261e-13	4.116e-12	2.92174e-12	UBB/UBC/PSMB9/PSME1/PSMB7/PSME2/PSMB5/PSMB6/PSMB8/PSMB1/PSMC1/PSMA7/PSMD4/PSMB3/PSMB10/PSMC2/PSMD6/PSMD14/ANAPC11/PSMB2/ANAPC16/PSMC4/PSMA4/PSMC3/PSMD7/PSMD13/PSMD8	27
R-HSA-195253	R-HSA-195253	Degradation of beta-catenin by the destruction complex	28/739	82/10654	4.03113e-13	4.58898e-12	3.25748e-12	UBB/UBC/PSMB9/PSME1/PSMB7/PSME2/PSMB5/PSMB6/PSMB8/PSMB1/PSMC1/PSMA7/PSMD4/PSMB3/PSMB10/PSMC2/SKP1/PSMD6/PSMD14/PPP2R1A/PSMB2/PPP2CA/PSMC4/PSMA4/PSMC3/PSMD7/PSMD13/PSMD8	28
R-HSA-2871837	R-HSA-2871837	FCERI mediated NF-kB activation	28/739	82/10654	4.03113e-13	4.58898e-12	3.25748e-12	UBB/UBC/PSMB9/PSME1/PSMB7/PSME2/PSMB5/PSMB6/NFKBIA/PSMB8/PSMB1/PSMC1/PSMA7/PSMD4/UBE2D2/PSMB3/PSMB10/PSMC2/SKP1/PSMD6/PSMD14/PSMB2/PSMC4/PSMA4/PSMC3/PSMD7/PSMD13/PSMD8	28
R-HSA-68949	R-HSA-68949	Orc1 removal from chromatin	26/739	71/10654	4.2743e-13	4.81714e-12	3.41944e-12	UBB/UBC/PSMB9/PSME1/PSMB7/PSME2/PSMB5/PSMB6/PSMB8/PSMB1/PSMC1/PSMA7/PSMD4/PSMB3/PSMB10/PSMC2/SKP1/PSMD6/PSMD14/PSMB2/PSMC4/PSMA4/PSMC3/PSMD7/PSMD13/PSMD8	26
R-HSA-202403	R-HSA-202403	TCR signaling	34/739	119/10654	4.45689e-13	4.97318e-12	3.53021e-12	HLA-DRB5/UBB/HLA-DRB1/UBC/HLA-DPA1/HLA-DRA/PSMB9/HLA-DPB1/PSME1/PSMB7/PSME2/PSMB5/PSMB6/NFKBIA/PSMB8/PSMB1/PSMC1/PSMA7/PSMD4/UBE2D2/PSMB3/PSMB10/PSMC2/SKP1/PSMD6/PSMD14/PSMB2/PSMC4/PSMA4/PSMC3/HLA-DQA1/PSMD7/PSMD13/PSMD8	34
R-HSA-5687128	R-HSA-5687128	MAPK6/MAPK4 signaling	29/739	89/10654	6.00115e-13	6.63068e-12	4.70678e-12	HSPB1/UBB/UBC/PSMB9/PSME1/PSMB7/PSME2/PSMB5/PSMB6/PSMB8/PSMB1/PSMC1/PSMA7/PSMD4/PSMB3/PSMB10/PSMC2/DNAJB1/CCND3/PSMD6/PSMD14/PSMB2/RAC1/PSMC4/PSMA4/PSMC3/PSMD7/PSMD13/PSMD8	29
R-HSA-5658442	R-HSA-5658442	Regulation of RAS by GAPs	25/739	68/10654	1.09272e-12	1.18413e-11	8.40554e-12	UBB/UBC/PSMB9/PSME1/PSMB7/PSME2/PSMB5/PSMB6/PSMB8/PSMB1/PSMC1/PSMA7/PSMD4/PSMB3/PSMB10/PSMC2/PSMD6/PSMD14/PSMB2/PSMC4/PSMA4/PSMC3/PSMD7/PSMD13/PSMD8	25
R-HSA-68867	R-HSA-68867	Assembly of the pre-replicative complex	25/739	68/10654	1.09272e-12	1.18413e-11	8.40554e-12	UBB/UBC/PSMB9/PSME1/PSMB7/PSME2/PSMB5/PSMB6/PSMB8/PSMB1/PSMC1/PSMA7/PSMD4/PSMB3/PSMB10/PSMC2/PSMD6/PSMD14/PSMB2/PSMC4/PSMA4/PSMC3/PSMD7/PSMD13/PSMD8	25
R-HSA-174143	R-HSA-174143	APC/C-mediated degradation of cell cycle proteins	28/739	86/10654	1.54473e-12	1.64236e-11	1.16583e-11	UBB/UBC/PSMB9/PSME1/PSMB7/PSME2/PSMB5/PSMB6/PSMB8/PSMB1/PSMC1/PSMA7/PSMD4/PSMB3/PSMB10/PSMC2/SKP1/PSMD6/PSMD14/ANAPC11/PSMB2/ANAPC16/PSMC4/PSMA4/PSMC3/PSMD7/PSMD13/PSMD8	28
R-HSA-453276	R-HSA-453276	Regulation of mitotic cell cycle	28/739	86/10654	1.54473e-12	1.64236e-11	1.16583e-11	UBB/UBC/PSMB9/PSME1/PSMB7/PSME2/PSMB5/PSMB6/PSMB8/PSMB1/PSMC1/PSMA7/PSMD4/PSMB3/PSMB10/PSMC2/SKP1/PSMD6/PSMD14/ANAPC11/PSMB2/ANAPC16/PSMC4/PSMA4/PSMC3/PSMD7/PSMD13/PSMD8	28
R-HSA-5607764	R-HSA-5607764	CLEC7A (Dectin-1) signaling	30/739	101/10654	3.58218e-12	3.773e-11	2.67826e-11	UBB/UBC/PSMB9/PSME1/PSMB7/PSME2/PSMB5/PSMB6/NFKBIA/PSMB8/PSMB1/PSMC1/PSMA7/PSMD4/UBE2D2/PSMB3/PSMB10/PSMC2/SKP1/PSMD6/PSMD14/PSMB2/CALM2/PSMC4/PSMA4/PSMC3/CALM3/PSMD7/PSMD13/PSMD8	30
R-HSA-2262752	R-HSA-2262752	Cellular responses to stress	76/739	479/10654	4.40153e-12	4.59308e-11	3.2604e-11	IGFBP7/UBB/UBC/PSMB9/PSME1/DNAJA1/TUBA1B/HSPA8/PSMB7/PSME2/PSMB5/PSMB6/CDKN1A/GPX1/LAMTOR4/LAMTOR5/PSMB8/ATP6V1F/CAPZB/PSMB1/PSMC1/LAMTOR1/DNAJB6/MAP2K3/PSMA7/PSMD4/VCP/ATP6V0E1/SOD1/ATP6V1E1/UBE2D2/GPX3/SOD3/PSMB3/PSMB10/PSMC2/GSTP1/LAMTOR2/ATP6V0D1/CAT/ASF1A/DNAJB1/PSMD6/ATP6V0B/DYNLL1/KAT5/P4HB/PSMD14/EGLN2/MAPK3/ACTR1A/ANAPC11/PSMB2/CDK4/ANAPC16/HSPA2/TXN2/TUBA1A/PRDX5/BAG3/STIP1/PSMC4/PSMA4/…	76
R-HSA-5689603	R-HSA-5689603	UCH proteinases	30/739	102/10654	4.74686e-12	4.908e-11	3.48394e-11	UBB/UBC/PSMB9/PSME1/PSMB7/PSME2/PSMB5/PSMB6/NEDD8/PSMB8/RUVBL1/PSMB1/PSMC1/ACTB/PSMA7/PSMD4/PSMB3/PSMB10/PSMC2/ADRM1/PSMD6/PSMD14/PSMB2/PSMC4/PSMA4/PSMC3/PSMD7/PSMD13/PSMD8/TGFB1	30
R-HSA-69052	R-HSA-69052	Switching of origins to a post-replicative state	28/739	90/10654	5.41718e-12	5.55014e-11	3.93977e-11	UBB/UBC/PSMB9/PSME1/PSMB7/PSME2/PSMB5/PSMB6/PSMB8/PSMB1/PSMC1/PSMA7/PSMD4/PSMB3/PSMB10/PSMC2/SKP1/PSMD6/PSMD14/ANAPC11/PSMB2/ANAPC16/PSMC4/PSMA4/PSMC3/PSMD7/PSMD13/PSMD8	28
R-HSA-9020702	R-HSA-9020702	Interleukin-1 signaling	30/739	103/10654	6.26489e-12	6.36084e-11	4.51523e-11	UBB/UBC/PSMB9/PSME1/PSMB7/PSME2/PSMB5/PSMB6/NFKBIA/PSMB8/PSMB1/PSMC1/PSMA7/PSMD4/PSMB3/PSMB10/PSMC2/SKP1/PSMD6/SQSTM1/PSMD14/PSMB2/PSMC4/PSMA4/PSMC3/TNIP2/PSMD7/PSMD13/PSMD8/APP	30
R-HSA-2132295	R-HSA-2132295	MHC class II antigen presentation	33/739	123/10654	6.73244e-12	6.77452e-11	4.80889e-11	CD74/HLA-DRB5/HLA-DRB1/HLA-DPA1/AP2M1/HLA-DRA/HLA-DPB1/TUBA1B/CTSA/AP2S1/CTSB/ARF1/LGMN/CTSD/RAB7A/CAPZB/AP1S1/CTSF/CTSL/CTSC/DYNLL1/ACTR1B/ACTR1A/KIF22/TUBA1A/DCTN3/CLTA/SEC13/HLA-DQA1/HLA-DMB/TUBB6/DCTN2/AP1S2	33
R-HSA-69002	R-HSA-69002	DNA Replication Pre-Initiation	27/739	85/10654	7.5115e-12	7.49156e-11	5.31787e-11	UBB/UBC/PSMB9/PSME1/PSMB7/PSME2/PSMB5/PSMB6/PSMB8/PSMB1/PSMC1/PSMA7/PSMD4/PSMB3/PSMB10/PSMC2/PSMD6/POLE4/PSMD14/PSMB2/PSMC4/PSMA4/RPA2/PSMC3/PSMD7/PSMD13/PSMD8	27
R-HSA-983705	R-HSA-983705	Signaling by the B Cell Receptor (BCR)	31/739	112/10654	1.21564e-11	1.20178e-10	8.53082e-11	UBB/FKBP1A/UBC/PSMB9/PSME1/PSMB7/PSME2/PSMB5/PSMB6/NFKBIA/PSMB8/PSMB1/PSMC1/PSMA7/PSMD4/PSMB3/PSMB10/PSMC2/SKP1/PSMD6/PSMD14/PSMB2/CALM2/PSMC4/PSMA4/CD79B/PSMC3/CALM3/PSMD7/PSMD13/PSMD8	31
R-HSA-8953897	R-HSA-8953897	Cellular responses to external stimuli	76/739	493/10654	1.88538e-11	1.84768e-10	1.31157e-10	IGFBP7/UBB/UBC/PSMB9/PSME1/DNAJA1/TUBA1B/HSPA8/PSMB7/PSME2/PSMB5/PSMB6/CDKN1A/GPX1/LAMTOR4/LAMTOR5/PSMB8/ATP6V1F/CAPZB/PSMB1/PSMC1/LAMTOR1/DNAJB6/MAP2K3/PSMA7/PSMD4/VCP/ATP6V0E1/SOD1/ATP6V1E1/UBE2D2/GPX3/SOD3/PSMB3/PSMB10/PSMC2/GSTP1/LAMTOR2/ATP6V0D1/CAT/ASF1A/DNAJB1/PSMD6/ATP6V0B/DYNLL1/KAT5/P4HB/PSMD14/EGLN2/MAPK3/ACTR1A/ANAPC11/PSMB2/CDK4/ANAPC16/HSPA2/TXN2/TUBA1A/PRDX5/BAG3/STIP1/PSMC4/PSMA4/…	76
R-HSA-5668541	R-HSA-5668541	TNFR2 non-canonical NF-kB pathway	29/739	102/10654	2.73077e-11	2.65308e-10	1.88329e-10	UBB/UBC/PSMB9/PSME1/PSMB7/PSME2/PSMB5/PSMB6/PSMB8/PSMB1/PSMC1/TNFRSF4/PSMA7/PSMD4/CD40/PSMB3/PSMB10/PSMC2/SKP1/PSMD6/PSMD14/PSMB2/PSMC4/PSMA4/PSMC3/PSMD7/PSMD13/TNFRSF14/PSMD8	29
R-HSA-8878159	R-HSA-8878159	Transcriptional regulation by RUNX3	28/739	96/10654	3.07385e-11	2.96088e-10	2.10178e-10	UBB/UBC/HES1/PSMB9/PSME1/PSMB7/PSME2/PSMB5/PSMB6/CDKN1A/PSMB8/PSMB1/PSMC1/PSMA7/PSMD4/PSMB3/PSMB10/PSMC2/PSMD6/PSMD14/PSMB2/PSMC4/PSMA4/PSMC3/PSMD7/PSMD13/PSMD8/TGFB1	28
R-HSA-69206	R-HSA-69206	G1/S Transition	33/739	131/10654	4.3365e-11	4.14173e-10	2.94e-10	UBB/UBC/PSMB9/PSME1/PSMB7/PSME2/PSMB5/PSMB6/CDKN1A/PSMB8/MAX/PSMB1/PSMC1/PSMA7/PSMD4/PSMB3/PSMB10/PSMC2/SKP1/PSMD6/POLE4/PSMD14/PPP2R1A/PSMB2/CDK4/PPP2CA/PSMC4/PSMA4/RPA2/PSMC3/PSMD7/PSMD13/PSMD8	33
R-HSA-5632684	R-HSA-5632684	Hedgehog 'on' state	26/739	85/10654	4.79873e-11	4.54468e-10	3.22604e-10	UBB/UBC/PSMB9/PSME1/PSMB7/PSME2/PSMB5/PSMB6/PSMB8/PSMB1/PSMC1/PSMA7/PSMD4/PSMB3/PSMB10/PSMC2/PSMD6/ARRB1/PSMD14/PSMB2/PSMC4/PSMA4/PSMC3/PSMD7/PSMD13/PSMD8	26
R-HSA-3858494	R-HSA-3858494	Beta-catenin independent WNT signaling	35/739	146/10654	5.02329e-11	4.71771e-10	3.34886e-10	PFN1/UBB/GNG11/UBC/AP2M1/PSMB9/PSME1/AP2S1/PSMB7/PSME2/PSMB5/PSMB6/PSMB8/PSMB1/PSMC1/PSMA7/PSMD4/PSMB3/PSMB10/PSMC2/PSMD6/PSMD14/PSMB2/CALM2/GNB2/RAC1/PSMC4/PSMA4/PSMC3/CLTA/CALM3/PSMD7/CLTB/PSMD13/PSMD8	35
R-HSA-6807070	R-HSA-6807070	PTEN Regulation	34/739	140/10654	6.50334e-11	6.05724e-10	4.29973e-10	UBB/UBC/PSMB9/PSME1/PSMB7/PSME2/PSMB5/PSMB6/LAMTOR4/LAMTOR5/PSMB8/PSMB1/PSMC1/LAMTOR1/PSMA7/PSMD4/CSNK2B/PSMB3/PSMB10/PSMC2/LAMTOR2/STUB1/PSMD6/PSMD14/MAPK3/PSMB2/MAF1/PSMC4/PSMA4/PSMC3/PSMD7/PSMD13/PSMD8/EGR1	34
R-HSA-69239	R-HSA-69239	Synthesis of DNA	31/739	119/10654	6.72044e-11	6.20814e-10	4.40685e-10	UBB/UBC/PSMB9/PSME1/PSMB7/PSME2/PSMB5/PSMB6/PSMB8/PSMB1/PSMC1/PSMA7/PSMD4/PSMB3/PSMB10/PSMC2/SKP1/PSMD6/POLE4/PSMD14/POLD2/ANAPC11/PSMB2/ANAPC16/PSMC4/PSMA4/RPA2/PSMC3/PSMD7/PSMD13/PSMD8	31
R-HSA-8878166	R-HSA-8878166	Transcriptional regulation by RUNX2	31/739	121/10654	1.06589e-10	9.76635e-10	6.93264e-10	UBB/UBC/HES1/PSMB9/PSME1/PSMB7/PSME2/PSMB5/PSMB6/CDKN1A/PSMB8/PSMB1/PSMC1/PSMA7/PSMD4/PSMB3/PSMB10/PSMC2/SKP1/STUB1/PSMD6/PSMD14/MAPK3/PSMB2/CDK4/PSMC4/PSMA4/PSMC3/PSMD7/PSMD13/PSMD8	31
R-HSA-382556	R-HSA-382556	ABC-family proteins mediated transport	28/739	103/10654	1.92307e-10	1.74782e-09	1.24069e-09	UBB/UBC/PSMB9/PSME1/OS9/PSMB7/PSME2/PSMB5/PSMB6/RNF5/PSMB8/PSMB1/PSMC1/PSMA7/PSMD4/VCP/PSMB3/PSMB10/PSMC2/PSMD6/PSMD14/PSMB2/PSMC4/PSMA4/PSMC3/PSMD7/PSMD13/PSMD8	28
R-HSA-2454202	R-HSA-2454202	Fc epsilon receptor (FCERI) signaling	32/739	134/10654	3.79181e-10	3.4187e-09	2.42676e-09	UBB/UBC/PSMB9/PSME1/PSMB7/PSME2/PSMB5/PSMB6/NFKBIA/PSMB8/PSMB1/PSMC1/PSMA7/PSMD4/UBE2D2/PSMB3/PSMB10/PSMC2/SKP1/PSMD6/PSMD14/MAPK3/PSMB2/CALM2/RAC1/PSMC4/PSMA4/PSMC3/CALM3/PSMD7/PSMD13/PSMD8	32
R-HSA-453279	R-HSA-453279	Mitotic G1-G1/S phases	34/739	149/10654	3.95211e-10	3.53284e-09	2.50778e-09	UBB/UBC/PSMB9/PSME1/PSMB7/PSME2/PSMB5/PSMB6/CDKN1A/PSMB8/MAX/PSMB1/PSMC1/PSMA7/PSMD4/PSMB3/PSMB10/PSMC2/SKP1/CCND3/PSMD6/POLE4/PSMD14/PPP2R1A/PSMB2/CDK4/PPP2CA/PSMC4/PSMA4/RPA2/PSMC3/PSMD7/PSMD13/PSMD8	34
R-HSA-69306	R-HSA-69306	DNA Replication	31/739	127/10654	3.9811e-10	3.53284e-09	2.50778e-09	UBB/UBC/PSMB9/PSME1/PSMB7/PSME2/PSMB5/PSMB6/PSMB8/PSMB1/PSMC1/PSMA7/PSMD4/PSMB3/PSMB10/PSMC2/SKP1/PSMD6/POLE4/PSMD14/POLD2/ANAPC11/PSMB2/ANAPC16/PSMC4/PSMA4/RPA2/PSMC3/PSMD7/PSMD13/PSMD8	31
R-HSA-5610787	R-HSA-5610787	Hedgehog 'off' state	29/739	113/10654	4.1008e-10	3.61063e-09	2.563e-09	UBB/UBC/PSMB9/PSME1/TUBA1B/PSMB7/PSME2/PSMB5/PSMB6/PSMB8/PSMB1/PSMC1/PSMA7/PSMD4/PSMB3/PSMB10/PSMC2/SKP1/PSMD6/PSMD14/PSMB2/TUBA1A/PSMC4/PSMA4/PSMC3/PSMD7/PSMD13/TUBB6/PSMD8	29
R-HSA-5358351	R-HSA-5358351	Signaling by Hedgehog	33/739	149/10654	1.62737e-09	1.42174e-08	1.00922e-08	UBB/UBC/PSMB9/PSME1/OS9/TUBA1B/PSMB7/PSME2/PSMB5/PSMB6/PSMB8/PSMB1/PSMC1/PSMA7/PSMD4/VCP/PSMB3/PSMB10/PSMC2/SKP1/PSMD6/ARRB1/P4HB/PSMD14/PSMB2/TUBA1A/PSMC4/PSMA4/PSMC3/PSMD7/PSMD13/TUBB6/PSMD8	33
R-HSA-69242	R-HSA-69242	S Phase	34/739	161/10654	3.43007e-09	2.97361e-08	2.11081e-08	UBB/UBC/PSMB9/PSME1/PSMB7/PSME2/PSMB5/PSMB6/CDKN1A/PSMB8/MAX/PSMB1/PSMC1/PSMA7/PSMD4/PSMB3/PSMB10/PSMC2/SKP1/PSMD6/POLE4/PSMD14/POLD2/ANAPC11/PSMB2/CDK4/ANAPC16/PSMC4/PSMA4/RPA2/PSMC3/PSMD7/PSMD13/PSMD8	34
R-HSA-109581	R-HSA-109581	Apoptosis	36/739	178/10654	4.05735e-09	3.49056e-08	2.47777e-08	UBB/UBC/PSMB9/PSME1/BCAP31/PSMB7/PSME2/PSMB5/PSMB6/GSN/PSMB8/BAD/TNFSF10/PSMB1/PSMC1/PSMA7/PSMD4/DBNL/PSMB3/PSMB10/BID/PSMC2/PSMD6/DYNLL1/YWHAQ/PSMD14/MAPK3/PSMB2/PSMC4/LMNA/PSMA4/PSMC3/C1QBP/PSMD7/PSMD13/PSMD8	36
R-HSA-446652	R-HSA-446652	Interleukin-1 family signaling	31/739	140/10654	5.12818e-09	4.37838e-08	3.10799e-08	UBB/UBC/PSMB9/PSME1/PSMB7/PSME2/PSMB5/PSMB6/SIGIRR/NFKBIA/PSMB8/PSMB1/PSMC1/PSMA7/PSMD4/PSMB3/PSMB10/PSMC2/SKP1/PSMD6/SQSTM1/PSMD14/PSMB2/PSMC4/PSMA4/PSMC3/TNIP2/PSMD7/PSMD13/PSMD8/APP	31
R-HSA-69275	R-HSA-69275	G2/M Transition	38/739	196/10654	5.17726e-09	4.38705e-08	3.11414e-08	UBB/UBC/PSMB9/PSME1/TUBA1B/PSMB7/PSME2/PSMB5/PSMB6/CDKN1A/PSMB8/PSMB1/PSMC1/PSMA7/PSMD4/PSMB3/PSMB10/PSMC2/SKP1/HAUS1/PSMD6/DYNLL1/PSMD14/PPP2R1A/ACTR1A/PSMB2/TUBA1A/PPP2CA/PSMC4/PSMA4/DCTN3/PSMC3/PSMD7/PSMD13/TUBB6/PSMD8/DCTN2/PHLDA1	38
R-HSA-5357801	R-HSA-5357801	Programmed Cell Death	36/739	181/10654	6.48516e-09	5.45431e-08	3.87174e-08	UBB/UBC/PSMB9/PSME1/BCAP31/PSMB7/PSME2/PSMB5/PSMB6/GSN/PSMB8/BAD/TNFSF10/PSMB1/PSMC1/PSMA7/PSMD4/DBNL/PSMB3/PSMB10/BID/PSMC2/PSMD6/DYNLL1/YWHAQ/PSMD14/MAPK3/PSMB2/PSMC4/LMNA/PSMA4/PSMC3/C1QBP/PSMD7/PSMD13/PSMD8	36
R-HSA-453274	R-HSA-453274	Mitotic G2-G2/M phases	38/739	198/10654	6.94499e-09	5.79778e-08	4.11555e-08	UBB/UBC/PSMB9/PSME1/TUBA1B/PSMB7/PSME2/PSMB5/PSMB6/CDKN1A/PSMB8/PSMB1/PSMC1/PSMA7/PSMD4/PSMB3/PSMB10/PSMC2/SKP1/HAUS1/PSMD6/DYNLL1/PSMD14/PPP2R1A/ACTR1A/PSMB2/TUBA1A/PPP2CA/PSMC4/PSMA4/DCTN3/PSMC3/PSMD7/PSMD13/TUBB6/PSMD8/DCTN2/PHLDA1	38
R-HSA-5621481	R-HSA-5621481	C-type lectin receptors (CLRs)	31/739	142/10654	7.35795e-09	6.09736e-08	4.3282e-08	UBB/UBC/PSMB9/PSME1/PSMB7/PSME2/PSMB5/PSMB6/NFKBIA/PSMB8/PSMB1/PSMC1/PSMA7/PSMD4/UBE2D2/PSMB3/PSMB10/PSMC2/SKP1/PSMD6/ICAM2/PSMD14/PSMB2/CALM2/PSMC4/PSMA4/PSMC3/CALM3/PSMD7/PSMD13/PSMD8	31
R-HSA-199992	R-HSA-199992	trans-Golgi Network Vesicle Budding	21/739	72/10654	9.17561e-09	7.54811e-08	5.35802e-08	FTH1/FTL/HSPA8/RAB5C/CHMP2A/VAMP2/ARF1/NAPA/AP1S1/VAMP8/ARRB1/AP3S1/DTNBP1/DNASE2/STX4/CLTA/BLOC1S1/CLTB/SNAPIN/APP/AP1S2	21
R-HSA-68882	R-HSA-68882	Mitotic Anaphase	38/739	201/10654	1.06944e-08	8.73376e-08	6.19965e-08	UBB/UBC/RPS27/PSMB9/PSME1/TUBA1B/PSMB7/PSME2/PSMB5/PSMB6/PSMB8/PSMB1/PSMC1/PSMA7/PSMD4/PSMB3/PSMB10/PSMC2/PSMD6/DYNLL1/PSMD14/PPP2R1A/ANAPC11/PSMB2/ANAPC16/TUBA1A/PPP2CA/PSMC4/LMNA/PSMA4/PSMC3/SEC13/PSMD7/PSMD13/TUBB6/PSMD8/BANF1/NUDC	38
R-HSA-2555396	R-HSA-2555396	Mitotic Metaphase and Anaphase	38/739	202/10654	1.23209e-08	9.98966e-08	7.09115e-08	UBB/UBC/RPS27/PSMB9/PSME1/TUBA1B/PSMB7/PSME2/PSMB5/PSMB6/PSMB8/PSMB1/PSMC1/PSMA7/PSMD4/PSMB3/PSMB10/PSMC2/PSMD6/DYNLL1/PSMD14/PPP2R1A/ANAPC11/PSMB2/ANAPC16/TUBA1A/PPP2CA/PSMC4/LMNA/PSMA4/PSMC3/SEC13/PSMD7/PSMD13/TUBB6/PSMD8/BANF1/NUDC	38
R-HSA-5663202	R-HSA-5663202	Diseases of signal transduction	57/739	377/10654	1.49057e-08	1.19991e-07	8.51752e-08	UBB/FKBP1A/UBC/HES1/POLR2L/PSMB9/PSME1/OS9/CDC37/PSMB7/PSME2/PSMB5/PSMB6/POLR2E/CDKN1A/PSMB8/BAD/PSMB1/PSMC1/POLR2F/ACTB/PSMA7/PSMD4/VCP/PSMB3/PSMB10/PSMC2/SKP1/PSMD6/VWF/ARRB1/PSENEN/POLR2I/PSMD14/PPP2R1A/RAP1A/MAPK3/PSMB2/CALM2/RAC1/PPP2CA/PSMC4/LMNA/PSMA4/DLL4/PSMC3/MAP3K11/CALM3/APH1A/POLR2J/PSMD7/POLR2C/PSMD13/PSMD8/PHB/AGTRAP/TGFB1	57
R-HSA-2467813	R-HSA-2467813	Separation of Sister Chromatids	36/739	190/10654	2.46457e-08	1.96991e-07	1.39834e-07	UBB/UBC/RPS27/PSMB9/PSME1/TUBA1B/PSMB7/PSME2/PSMB5/PSMB6/PSMB8/PSMB1/PSMC1/PSMA7/PSMD4/PSMB3/PSMB10/PSMC2/PSMD6/DYNLL1/PSMD14/PPP2R1A/ANAPC11/PSMB2/ANAPC16/TUBA1A/PPP2CA/PSMC4/PSMA4/PSMC3/SEC13/PSMD7/PSMD13/TUBB6/PSMD8/NUDC	36
R-HSA-913531	R-HSA-913531	Interferon Signaling	37/739	199/10654	2.65361e-08	2.10607e-07	1.49499e-07	B2M/HLA-A/HLA-C/HLA-B/HLA-E/HLA-DRB5/IFITM3/UBB/BST2/IFI27/HLA-DRB1/UBC/IFITM1/HLA-DPA1/IFITM2/SOCS3/HLA-DRA/ISG15/HLA-DPB1/HLA-G/IRF1/PSMB8/UBE2L6/PIN1/EIF4A3/EIF4A2/SUMO1/MAPK3/IFIT1/ICAM1/SP100/GBP2/IRF7/SEC13/HLA-DQA1/IFIT3/EGR1	37
R-HSA-9612973	R-HSA-9612973	Autophagy	27/739	119/10654	2.90807e-08	2.29188e-07	1.62689e-07	UBB/UBC/GABARAPL2/HSPA8/CHMP2A/PARK7/RNASE1/LAMTOR4/LAMTOR5/MAP1LC3B/LAMTOR1/ATG3/TOMM7/CHMP4B/PRKAG1/CSNK2B/MAP1LC3A/TSG101/LAMTOR2/DYNLL1/SQSTM1/PLIN2/VPS28/MVB12A/CHMP3/GABARAP/TOMM22	27
R-HSA-5368286	R-HSA-5368286	Mitochondrial translation initiation	22/739	87/10654	7.1657e-08	5.53133e-07	3.92641e-07	MRPL23/MRPL55/MRPL18/MRPL22/MRPL32/GADD45GIP1/MRPL40/MRPS21/MRPL48/MRPL24/OXA1L/MRPL34/MRPL41/MRPS14/DAP3/MRPL16/MRPL43/MRPS30/MRPS23/MRPS18B/MRPL27/MRPS34	22
R-HSA-5389840	R-HSA-5389840	Mitochondrial translation elongation	22/739	87/10654	7.1657e-08	5.53133e-07	3.92641e-07	MRPL23/MRPL55/MRPL18/MRPL22/MRPL32/GADD45GIP1/MRPL40/MRPS21/MRPL48/MRPL24/OXA1L/MRPL34/MRPL41/MRPS14/DAP3/MRPL16/MRPL43/MRPS30/MRPS23/MRPS18B/MRPL27/MRPS34	22
R-HSA-5419276	R-HSA-5419276	Mitochondrial translation termination	22/739	87/10654	7.1657e-08	5.53133e-07	3.92641e-07	MRPL23/MRPL55/MRPL18/MRPL22/MRPL32/GADD45GIP1/MRPL40/MRPS21/MRPL48/MRPL24/OXA1L/MRPL34/MRPL41/MRPS14/DAP3/MRPL16/MRPL43/MRPS30/MRPS23/MRPS18B/MRPL27/MRPS34	22
R-HSA-76005	R-HSA-76005	Response to elevated platelet cytosolic Ca2+	28/739	134/10654	1.05917e-07	8.12033e-07	5.76421e-07	TMSB4X/PFN1/CFL1/PSAP/CD63/TAGLN2/SERPING1/ALDOA/GAS6/MAGED2/CLU/TIMP1/ANXA5/CYB5R1/SOD1/SPARC/SRGN/VWF/TEX264/CALM2/STX4/CAP1/WDR1/QSOX1/CALM3/APLP2/APP/TGFB1	28
R-HSA-909733	R-HSA-909733	Interferon alpha/beta signaling	19/739	69/10654	1.29562e-07	9.86599e-07	7.00336e-07	HLA-A/HLA-C/HLA-B/HLA-E/IFITM3/BST2/IFI27/IFITM1/IFITM2/SOCS3/ISG15/HLA-G/IRF1/PSMB8/IFIT1/GBP2/IRF7/IFIT3/EGR1	19
R-HSA-114608	R-HSA-114608	Platelet degranulation	27/739	129/10654	1.72421e-07	1.30415e-06	9.25752e-07	TMSB4X/PFN1/CFL1/PSAP/CD63/TAGLN2/SERPING1/ALDOA/GAS6/MAGED2/CLU/TIMP1/ANXA5/CYB5R1/SOD1/SPARC/SRGN/VWF/TEX264/CALM2/CAP1/WDR1/QSOX1/CALM3/APLP2/APP/TGFB1	27
R-HSA-5368287	R-HSA-5368287	Mitochondrial translation	22/739	93/10654	2.56124e-07	1.92434e-06	1.36599e-06	MRPL23/MRPL55/MRPL18/MRPL22/MRPL32/GADD45GIP1/MRPL40/MRPS21/MRPL48/MRPL24/OXA1L/MRPL34/MRPL41/MRPS14/DAP3/MRPL16/MRPL43/MRPS30/MRPS23/MRPS18B/MRPL27/MRPS34	22
R-HSA-432720	R-HSA-432720	Lysosome Vesicle Biogenesis	13/739	35/10654	2.7387e-07	2.04405e-06	1.45097e-06	HSPA8/CHMP2A/VAMP2/ARF1/AP1S1/VAMP8/ARRB1/DNASE2/CLTA/BLOC1S1/CLTB/APP/AP1S2	13
R-HSA-446203	R-HSA-446203	Asparagine N-linked glycosylation	46/739	304/10654	3.74077e-07	2.77358e-06	1.96883e-06	UBB/CD59/UBC/TMED9/UBXN1/OS9/TUBA1B/CTSA/COPE/ARF1/RAB1A/RNF5/DAD1/CAPZB/PSMC1/DPM1/NAPA/TMED2/TRAPPC2L/SRD5A3/VCP/COPZ1/LMAN2/TRAPPC1/DPM2/NUDT14/CTSC/TMED3/DYNLL1/MGAT1/PRKCSH/ACTR1A/TRAPPC3/TUBA1A/TRAPPC6A/FUCA1/DCTN3/RPN2/SEC13/NEU1/TUBB6/TFG/DCTN2/ALG5/CMAS/DDOST	46
R-HSA-1632852	R-HSA-1632852	Macroautophagy	22/739	95/10654	3.81098e-07	2.80718e-06	1.99267e-06	UBB/UBC/GABARAPL2/HSPA8/CHMP2A/LAMTOR4/LAMTOR5/MAP1LC3B/LAMTOR1/ATG3/TOMM7/CHMP4B/PRKAG1/CSNK2B/MAP1LC3A/LAMTOR2/DYNLL1/SQSTM1/PLIN2/CHMP3/GABARAP/TOMM22	22
R-HSA-69481	R-HSA-69481	G2/M Checkpoints	31/739	168/10654	4.27609e-07	3.12932e-06	2.22134e-06	UBB/UBC/PSMB9/PSME1/PSMB7/PSME2/PSMB5/PSMB6/PSMB8/PSMB1/PSMC1/PSMA7/PSMD4/PSMB3/PSMB10/PSMC2/SUMO1/PSMD6/KAT5/YWHAQ/PSMD14/PSMB2/PSMC4/BABAM1/PSMA4/RPA2/PSMC3/UBE2V2/PSMD7/PSMD13/PSMD8	31
R-HSA-389958	R-HSA-389958	Cooperation of Prefoldin and TriC/CCT in actin and tubulin folding	12/739	32/10654	7.03232e-07	5.11318e-06	3.62958e-06	TUBA1B/PFDN5/ACTB/PFDN1/TCP1/CCT4/TUBA1A/PFDN2/CCT6A/CCT5/TUBB6/CCT7	12
R-HSA-432722	R-HSA-432722	Golgi Associated Vesicle Biogenesis	16/739	56/10654	7.36616e-07	5.31087e-06	3.76992e-06	FTH1/FTL/HSPA8/RAB5C/VAMP2/ARF1/NAPA/AP1S1/VAMP8/ARRB1/AP3S1/DTNBP1/CLTA/BLOC1S1/SNAPIN/AP1S2	16
R-HSA-8939236	R-HSA-8939236	RUNX1 regulates transcription of genes involved in differentiation of HSCs	26/739	130/10654	7.39846e-07	5.31087e-06	3.76992e-06	UBB/UBC/PSMB9/PSME1/PSMB7/PSME2/PSMB5/PSMB6/PSMB8/PSMB1/PSMC1/PSMA7/PSMD4/PSMB3/PSMB10/PSMC2/PSMD6/PSMD14/PSMB2/PSMC4/PSMA4/PSMC3/PSMD7/GATA2/PSMD13/PSMD8	26
R-HSA-389957	R-HSA-389957	Prefoldin mediated transfer of substrate to CCT/TriC	11/739	28/10654	1.19578e-06	8.52938e-06	6.05457e-06	PFDN5/ACTB/PFDN1/TCP1/CCT4/TUBA1A/PFDN2/CCT6A/CCT5/TUBB6/CCT7	11
R-HSA-5673001	R-HSA-5673001	RAF/MAP kinase cascade	39/739	249/10654	1.21551e-06	8.61556e-06	6.11575e-06	UBB/UBC/PSMB9/PSME1/PSMB7/PSME2/PSMB5/PSMB6/PSMB8/PSMB1/PSMC1/ACTB/PSMA7/PSMD4/PSMB3/PSMB10/PSMC2/LAMTOR2/PSMD6/VWF/ARRB1/PSMD14/PPP2R1A/RAP1A/MAPK3/PSMB2/DUSP1/CALM2/PPP2CA/PSMC4/PSMA4/PSMC3/MAP3K11/CALM3/PSMD7/PSMD13/PSMD8/PHB/PEA15	39
R-HSA-5696398	R-HSA-5696398	Nucleotide Excision Repair	23/739	111/10654	1.68899e-06	1.18968e-05	8.44497e-06	UBB/UBC/POLR2L/POLR2E/COPS8/RUVBL1/POLR2F/ACTB/COPS6/SUMO1/COPS7A/POLR2I/POLE4/GPS1/POLD2/UBE2I/RPA2/ISY1/POLR2J/UBE2V2/PPIE/POLR2C/COPS5	23
R-HSA-1236977	R-HSA-1236977	Endosomal/Vacuolar pathway	7/739	11/10654	1.93772e-06	1.35641e-05	9.62843e-06	B2M/HLA-A/HLA-C/HLA-B/HLA-E/HLA-G/CTSL	7
R-HSA-9615710	R-HSA-9615710	Microautophagy	12/739	35/10654	2.14078e-06	1.4893e-05	1.05718e-05	UBB/UBC/HSPA8/CHMP2A/PARK7/RNASE1/CHMP4B/TSG101/PLIN2/VPS28/MVB12A/CHMP3	12
R-HSA-5684996	R-HSA-5684996	MAPK1/MAPK3 signaling	39/739	255/10654	2.2276e-06	1.54018e-05	1.0933e-05	UBB/UBC/PSMB9/PSME1/PSMB7/PSME2/PSMB5/PSMB6/PSMB8/PSMB1/PSMC1/ACTB/PSMA7/PSMD4/PSMB3/PSMB10/PSMC2/LAMTOR2/PSMD6/VWF/ARRB1/PSMD14/PPP2R1A/RAP1A/MAPK3/PSMB2/DUSP1/CALM2/PPP2CA/PSMC4/PSMA4/PSMC3/MAP3K11/CALM3/PSMD7/PSMD13/PSMD8/PHB/PEA15	39
R-HSA-5683057	R-HSA-5683057	MAPK family signaling cascades	43/739	294/10654	2.27144e-06	1.56092e-05	1.10802e-05	HSPB1/UBB/UBC/PSMB9/PSME1/PSMB7/PSME2/PSMB5/PSMB6/PSMB8/PSMB1/PSMC1/ACTB/PSMA7/PSMD4/PSMB3/PSMB10/PSMC2/LAMTOR2/DNAJB1/CCND3/PSMD6/VWF/ARRB1/PSMD14/PPP2R1A/RAP1A/MAPK3/PSMB2/DUSP1/CALM2/RAC1/PPP2CA/PSMC4/PSMA4/PSMC3/MAP3K11/CALM3/PSMD7/PSMD13/PSMD8/PHB/PEA15	43
R-HSA-6781823	R-HSA-6781823	Formation of TC-NER Pre-Incision Complex	15/739	54/10654	2.42273e-06	1.6548e-05	1.17466e-05	UBB/UBC/POLR2L/POLR2E/COPS8/POLR2F/COPS6/COPS7A/POLR2I/GPS1/ISY1/POLR2J/PPIE/POLR2C/COPS5	15
R-HSA-5619115	R-HSA-5619115	Disorders of transmembrane transporters	30/739	176/10654	3.64917e-06	2.47748e-05	1.75864e-05	UBB/UBC/BSG/PSMB9/PSME1/OS9/PSMB7/PSME2/PSMB5/PSMB6/RNF5/PSMB8/PSMB1/PSMC1/PSMA7/PSMD4/VCP/PSMB3/PSMB10/PSMC2/PSMD6/PSMD14/PSMB2/PSMC4/PSMA4/PSMC3/SEC13/PSMD7/PSMD13/PSMD8	30
R-HSA-983169	R-HSA-983169	Class I MHC mediated antigen processing & presentation	50/739	371/10654	3.91733e-06	2.64361e-05	1.87656e-05	B2M/HLA-A/HLA-C/HLA-B/HLA-E/UBB/UBC/SOCS3/PSMB9/PSME1/BCAP31/HLA-G/PSMB7/PSME2/PSMB5/PSMB6/PSMB8/UBE2L6/ANAPC13/PSMB1/PSMC1/PSMA7/PSMD4/RNF114/RNF130/UBE2D2/PSMB3/PSMB10/VAMP8/PSMC2/SKP1/CTSL/UBE2D4/STUB1/PSMD6/UBE2J2/PSMD14/ANAPC11/PSMB2/STX4/PSMC4/PSMA4/TAP1/PSMC3/SEC13/UBE2V2/PSMD7/UBE2L3/PSMD13/PSMD8	50
R-HSA-1257604	R-HSA-1257604	PIP3 activates AKT signaling	39/739	264/10654	5.27203e-06	3.53665e-05	2.51049e-05	UBB/UBC/PSMB9/PSME1/PSMB7/PSME2/PSMB5/PSMB6/CDKN1A/LAMTOR4/LAMTOR5/PSMB8/BAD/PSMB1/PSMC1/LAMTOR1/PSMA7/PSMD4/CSNK2B/PSMB3/PSMB10/PSMC2/LAMTOR2/STUB1/PSMD6/PSMD14/PPP2R1A/MAPK3/PSMB2/MAF1/RAC1/PPP2CA/PSMC4/PSMA4/PSMC3/PSMD7/PSMD13/PSMD8/EGR1	39
R-HSA-6781827	R-HSA-6781827	Transcription-Coupled Nucleotide Excision Repair (TC-NER)	18/739	79/10654	5.55172e-06	3.70224e-05	2.62803e-05	UBB/UBC/POLR2L/POLR2E/COPS8/POLR2F/COPS6/COPS7A/POLR2I/POLE4/GPS1/POLD2/RPA2/ISY1/POLR2J/PPIE/POLR2C/COPS5	18
R-HSA-9607240	R-HSA-9607240	FLT3 Signaling	39/739	267/10654	6.94228e-06	4.60232e-05	3.26695e-05	UBB/UBC/PSMB9/PSME1/PSMB7/PSME2/PSMB5/PSMB6/PSMB8/PSMB1/PSMC1/ACTB/PSMA7/PSMD4/PSMB3/PSMB10/PSMC2/LAMTOR2/PSMD6/VWF/ARRB1/PSMD14/PPP2R1A/RAP1A/MAPK3/PSMB2/DUSP1/CALM2/PPP2CA/PSMC4/PSMA4/PSMC3/MAP3K11/CALM3/PSMD7/PSMD13/PSMD8/PHB/PEA15	39
R-HSA-72163	R-HSA-72163	mRNA Splicing - Major Pathway	30/739	183/10654	8.20379e-06	5.40682e-05	3.83803e-05	POLR2L/HNRNPA0/HSPA8/POLR2E/SNRPB/RBM8A/LSM2/POLR2F/YBX1/BUD31/SYF2/HNRNPA1/EIF4A3/SNRNP40/PQBP1/SNRPC/DNAJC8/POLR2I/PRPF31/PHF5A/RNPS1/CD2BP2/CWC15/SNRPA/ISY1/POLR2J/PPIE/POLR2C/LSM4/MAGOH	30
R-HSA-8951664	R-HSA-8951664	Neddylation	35/739	234/10654	1.21346e-05	7.94374e-05	5.63886e-05	UBB/UBC/SOCS3/PSMB9/PSME1/PSMB7/PSME2/PSMB5/PSMB6/NEDD8/COPS8/PSMB8/PSMB1/PSMC1/PSMA7/PSMD4/COPS6/UBE2D2/PSMB3/PSMB10/PSMC2/SKP1/PSMD6/COPS7A/COMMD5/GPS1/PSMD14/PSMB2/PSMC4/PSMA4/PSMC3/PSMD7/PSMD13/PSMD8/COPS5	35
R-HSA-449147	R-HSA-449147	Signaling by Interleukins	57/739	461/10654	1.2194e-05	7.94374e-05	5.63886e-05	UBB/CFL1/JUNB/UBC/SOCS3/PSMB9/PSME1/HSPA8/VAMP2/PSMB7/PSME2/ARF1/PSMB5/PSMB6/RPLP0/SIGIRR/CDKN1A/NFKBIA/PSMB8/ANXA1/TIMP1/PSMB1/PSMC1/IL32/MAP2K3/PSMA7/PSMD4/SOD1/CCL2/PSMB3/PSMB10/PSMC2/SKP1/GSTO1/TCP1/PSMD6/P4HB/SQSTM1/PSMD14/PPP2R1A/MAPK3/PSMB2/LGALS9/ICAM1/STX4/PPP2CA/PSMC4/PSMA4/PSMC3/TNIP2/PSMD7/PSMD13/PSMD8/TALDO1/APP/FSCN1/TGFB1	57
R-HSA-157118	R-HSA-157118	Signaling by NOTCH	35/739	235/10654	1.33377e-05	8.63887e-05	6.13229e-05	UBB/UBC/HES1/PSMB9/PSME1/PSMB7/PSME2/PSMB5/PSMB6/PSMB8/PSMB1/PSMC1/TMED2/YBX1/PSMA7/PSMD4/PSMB3/PSMB10/PSMC2/SKP1/PSMD6/ARRB1/PSENEN/PSMD14/PSMB2/PSMC4/PSMA4/MDK/DLL4/PSMC3/APH1A/PSMD7/PSMD13/MFNG/PSMD8	35
R-HSA-877300	R-HSA-877300	Interferon gamma signaling	19/739	92/10654	1.4054e-05	9.05081e-05	6.42471e-05	B2M/HLA-A/HLA-C/HLA-B/HLA-E/HLA-DRB5/HLA-DRB1/HLA-DPA1/SOCS3/HLA-DRA/HLA-DPB1/HLA-G/IRF1/SUMO1/ICAM1/SP100/GBP2/IRF7/HLA-DQA1	19
R-HSA-390450	R-HSA-390450	Folding of actin by CCT/TriC	6/739	10/10654	1.80026e-05	0.000115278	8.183e-05	ACTB/TCP1/CCT4/CCT6A/CCT5/CCT7	6
R-HSA-9609507	R-HSA-9609507	Protein localization	27/739	163/10654	1.90086e-05	0.000121032	8.59146e-05	UBB/UBC/SLC25A6/ECH1/VAMP2/CHCHD2/TIMM22/TOMM7/FIS1/CHCHD7/UBE2D2/MPV17/CAT/SLC25A4/GSTK1/UBE2J2/TIMM13/CYB5A/MTX2/TIMM50/TIMM10/CYC1/CHCHD3/TIMM17B/VAPA/TOMM22/APP	27
R-HSA-72172	R-HSA-72172	mRNA Splicing	30/739	191/10654	1.94329e-05	0.000123039	8.7339e-05	POLR2L/HNRNPA0/HSPA8/POLR2E/SNRPB/RBM8A/LSM2/POLR2F/YBX1/BUD31/SYF2/HNRNPA1/EIF4A3/SNRNP40/PQBP1/SNRPC/DNAJC8/POLR2I/PRPF31/PHF5A/RNPS1/CD2BP2/CWC15/SNRPA/ISY1/POLR2J/PPIE/POLR2C/LSM4/MAGOH	30
R-HSA-983170	R-HSA-983170	Antigen Presentation: Folding, assembly and peptide loading of class I MHC	9/739	25/10654	2.63089e-05	0.000165643	0.000117582	B2M/HLA-A/HLA-C/HLA-B/HLA-E/BCAP31/HLA-G/TAP1/SEC13	9
R-HSA-3299685	R-HSA-3299685	Detoxification of Reactive Oxygen Species	11/739	37/10654	2.67268e-05	0.000167339	0.000118786	GPX1/SOD1/GPX3/SOD3/GSTP1/CAT/P4HB/TXN2/PRDX5/ATOX1/PRDX6	11
R-HSA-69620	R-HSA-69620	Cell Cycle Checkpoints	40/739	293/10654	2.70436e-05	0.000168388	0.00011953	UBB/UBC/RPS27/PSMB9/PSME1/PSMB7/PSME2/PSMB5/PSMB6/CDKN1A/PSMB8/PSMB1/PSMC1/PSMA7/PSMD4/PSMB3/PSMB10/PSMC2/SUMO1/PSMD6/DYNLL1/KAT5/YWHAQ/PSMD14/PPP2R1A/ANAPC11/PSMB2/ANAPC16/PPP2CA/PSMC4/BABAM1/PSMA4/RPA2/PSMC3/SEC13/UBE2V2/PSMD7/PSMD13/PSMD8/NUDC	40
R-HSA-9006925	R-HSA-9006925	Intracellular signaling by second messengers	41/739	305/10654	3.10183e-05	0.000192075	0.000136344	UBB/UBC/PSMB9/PSME1/PSMB7/PSME2/PSMB5/PSMB6/CDKN1A/LAMTOR4/LAMTOR5/PSMB8/BAD/PSMB1/PSMC1/LAMTOR1/PSMA7/PSMD4/CSNK2B/PSMB3/PSMB10/PSMC2/LAMTOR2/STUB1/PSMD6/PSMD14/PPP2R1A/MAPK3/PSMB2/CALM2/MAF1/RAC1/PPP2CA/PSMC4/PSMA4/PSMC3/CALM3/PSMD7/PSMD13/PSMD8/EGR1	41
R-HSA-917729	R-HSA-917729	Endosomal Sorting Complex Required For Transport (ESCRT)	10/739	32/10654	3.8493e-05	0.000237058	0.000168275	UBB/UBC/CHMP2A/CHMP4B/CHMP5/TSG101/VPS25/VPS28/MVB12A/CHMP3	10
R-HSA-195721	R-HSA-195721	Signaling by WNT	43/739	331/10654	4.57284e-05	0.000280086	0.000198819	PFN1/UBB/GNG11/UBC/AP2M1/PSMB9/PSME1/AP2S1/PSMB7/PSME2/PSMB5/PSMB6/PSMB8/SNX3/RUVBL1/PSMB1/PSMC1/PSMA7/PSMD4/CSNK2B/PSMB3/PSMB10/PSMC2/SKP1/PSMD6/CTNNBIP1/KAT5/PSMD14/PPP2R1A/PSMB2/CALM2/GNB2/RAC1/PPP2CA/PSMC4/PSMA4/PSMC3/CLTA/CALM3/PSMD7/CLTB/PSMD13/PSMD8	43
R-HSA-5689880	R-HSA-5689880	Ub-specific processing proteases	32/739	220/10654	4.98998e-05	0.000303984	0.000215783	UBB/UBC/FKBP8/PSMB9/PSME1/PSMB7/PSME2/PSMB5/PSMB6/NFKBIA/PSMB8/SNX3/RUVBL1/PSMB1/PSMC1/PSMA7/PSMD4/PSMB3/PSMB10/PSMC2/ADRM1/PSMD6/ARRB1/PSMD14/PSMB2/PSMC4/PSMA4/PSMC3/TADA3/PSMD7/PSMD13/PSMD8	32
R-HSA-2682334	R-HSA-2682334	EPH-Ephrin signaling	18/739	92/10654	5.04337e-05	0.000305585	0.000216919	CFL1/EFNA1/ARPC1B/AP2M1/MYL6/AP2S1/MYL12A/ARPC1A/ARPC2/ACTB/MYL12B/PSENEN/ARPC3/RAC1/MYL9/CLTA/APH1A/CLTB	18
R-HSA-199977	R-HSA-199977	ER to Golgi Anterograde Transport	25/739	154/10654	5.41914e-05	0.000326598	0.000231835	CD59/TMED9/TUBA1B/COPE/ARF1/RAB1A/CAPZB/NAPA/TMED2/TRAPPC2L/COPZ1/LMAN2/TRAPPC1/CTSC/TMED3/DYNLL1/ACTR1A/TRAPPC3/TUBA1A/TRAPPC6A/DCTN3/SEC13/TUBB6/TFG/DCTN2	25
R-HSA-5628897	R-HSA-5628897	TP53 Regulates Metabolic Genes	17/739	86/10654	7.08117e-05	0.000424494	0.000301327	COX6A1/COX4I1/LAMTOR4/LAMTOR5/COX6B1/LAMTOR1/DDIT4/PRKAG1/COX5B/LAMTOR2/NDUFA4/COX8A/YWHAQ/COX5A/COX6C/PRDX5/COX7A2L	17
R-HSA-3371497	R-HSA-3371497	HSP90 chaperone cycle for steroid hormone receptors (SHR)	13/739	55/10654	7.36765e-05	0.00043933	0.000311858	DNAJA1/TUBA1B/HSPA8/CAPZB/DNAJB1/DYNLL1/ACTR1A/HSPA2/TUBA1A/STIP1/DCTN3/TUBB6/DCTN2	13
R-HSA-5688426	R-HSA-5688426	Deubiquitination	39/739	297/10654	8.11157e-05	0.000481144	0.00034154	UBB/UBC/FKBP8/PSMB9/PSME1/PSMB7/PSME2/PSMB5/PSMB6/NEDD8/NFKBIA/PSMB8/SNX3/RUVBL1/PSMB1/PSMC1/ACTB/PSMA7/PSMD4/VCP/PSMB3/PSMB10/PSMC2/ADRM1/PSMD6/ARRB1/PSMD14/PSMB2/PSMC4/BABAM1/PSMA4/PSMC3/JOSD2/TNIP2/TADA3/PSMD7/PSMD13/PSMD8/TGFB1	39
R-HSA-1268020	R-HSA-1268020	Mitochondrial protein import	14/739	64/10654	9.73124e-05	0.000574194	0.000407591	SLC25A6/CHCHD2/TIMM22/TOMM7/CHCHD7/SLC25A4/TIMM13/MTX2/TIMM50/TIMM10/CYC1/CHCHD3/TIMM17B/TOMM22	14
R-HSA-167242	R-HSA-167242	Abortive elongation of HIV-1 transcript in the absence of Tat	8/739	23/10654	9.91232e-05	0.000581833	0.000413014	POLR2L/SUPT4H1/POLR2E/POLR2F/NELFE/POLR2I/POLR2J/POLR2C	8
R-HSA-162588	R-HSA-162588	Budding and maturation of HIV virion	9/739	29/10654	0.000100253	0.000585418	0.000415559	UBB/UBC/CHMP2A/CHMP4B/CHMP5/TSG101/VPS28/MVB12A/CHMP3	9
R-HSA-8878171	R-HSA-8878171	Transcriptional regulation by RUNX1	33/739	239/10654	0.000108178	0.000628438	0.000446096	CLDN5/UBB/UBC/SOCS3/PSMB9/PSME1/PRMT1/PSMB7/PSME2/PSMB5/PSMB6/PSMB8/PSMB1/PSMC1/PSMA7/PSMD4/CSNK2B/PSMB3/PSMB10/PSMC2/CTSL/CCND3/PSMD6/PSMD14/PSMB2/PSMC4/MYL9/PSMA4/PSMC3/PSMD7/GATA2/PSMD13/PSMD8	33
R-HSA-76002	R-HSA-76002	Platelet activation, signaling and aggregation	35/739	262/10654	0.000132243	0.000764299	0.000542537	TMSB4X/PFN1/CFL1/PSAP/GNG11/CD63/TAGLN2/SERPING1/MGLL/ALDOA/GAS6/MAGED2/CLU/TIMP1/ANXA5/CYB5R1/SOD1/SPARC/SRGN/VWF/ARRB1/TEX264/RAP1A/MAPK3/CALM2/GNB2/STX4/RAC1/CAP1/WDR1/QSOX1/CALM3/APLP2/APP/TGFB1	35
R-HSA-8957275	R-HSA-8957275	Post-translational protein phosphorylation	19/739	108/10654	0.000141626	0.000814349	0.000578065	IGFBP7/CST3/NUCB1/GAS6/IGFBP4/IGFBP3/TIMP1/SHISA5/VWA1/P4HB/PRKCSH/PRSS23/PDIA6/QSOX1/APOE/MFGE8/APLP2/LGALS1/APP	19
R-HSA-948021	R-HSA-948021	Transport to the Golgi and subsequent modification	27/739	185/10654	0.000179268	0.00102386	0.000726789	CD59/TMED9/TUBA1B/COPE/ARF1/RAB1A/CAPZB/NAPA/TMED2/TRAPPC2L/COPZ1/LMAN2/TRAPPC1/CTSC/TMED3/DYNLL1/MGAT1/ACTR1A/TRAPPC3/TUBA1A/TRAPPC6A/FUCA1/DCTN3/SEC13/TUBB6/TFG/DCTN2	27
R-HSA-68886	R-HSA-68886	M Phase	47/739	395/10654	0.00018033	0.00102386	0.000726789	UBB/UBC/RPS27/PSMB9/PSME1/TUBA1B/PSMB7/PSME2/PSMB5/PSMB6/RAB1A/PSMB8/PSMB1/PSMC1/PSMA7/PSMD4/CSNK2B/PSMB3/PSMB10/PSMC2/HAUS1/PSMD6/DYNLL1/PSMD14/PPP2R1A/MAPK3/ENSA/ACTR1A/ANAPC11/PSMB2/ANAPC16/TUBA1A/GORASP2/PPP2CA/PSMC4/LMNA/PSMA4/DCTN3/PSMC3/SEC13/PSMD7/PSMD13/TUBB6/PSMD8/DCTN2/BANF1/NUDC	47
R-HSA-8876725	R-HSA-8876725	Protein methylation	7/739	19/10654	0.000180789	0.00102386	0.000726789	RPS2/HSPA8/EEF2/VCP/CALM2/CALM3/ETFB	7
R-HSA-389960	R-HSA-389960	Formation of tubulin folding intermediates by CCT/TriC	8/739	25/10654	0.000193087	0.00108804	0.000772347	TUBA1B/TCP1/CCT4/TUBA1A/CCT6A/CCT5/TUBB6/CCT7	8
R-HSA-201681	R-HSA-201681	TCF dependent signaling in response to WNT	31/739	233/10654	0.000338529	0.00189812	0.00134738	UBB/UBC/PSMB9/PSME1/PSMB7/PSME2/PSMB5/PSMB6/PSMB8/RUVBL1/PSMB1/PSMC1/PSMA7/PSMD4/CSNK2B/PSMB3/PSMB10/PSMC2/PSMD6/CTNNBIP1/KAT5/PSMD14/PPP2R1A/PSMB2/PPP2CA/PSMC4/PSMA4/PSMC3/PSMD7/PSMD13/PSMD8	31
R-HSA-381426	R-HSA-381426	Regulation of Insulin-like Growth Factor (IGF) transport and uptake by Insulin-like Growth Factor Binding Proteins (IGFBPs)	20/739	125/10654	0.000358756	0.00200158	0.00142082	IGFBP7/CST3/NUCB1/GAS6/IGFBP4/IGFBP3/TIMP1/SHISA5/VWA1/P4HB/PRKCSH/PRSS23/PDIA6/QSOX1/APOE/IGFBP6/MFGE8/APLP2/LGALS1/APP	20
R-HSA-983168	R-HSA-983168	Antigen processing: Ubiquitination & Proteasome degradation	38/739	309/10654	0.000386035	0.00214316	0.00152132	UBB/UBC/SOCS3/PSMB9/PSME1/PSMB7/PSME2/PSMB5/PSMB6/PSMB8/UBE2L6/ANAPC13/PSMB1/PSMC1/PSMA7/PSMD4/RNF114/RNF130/UBE2D2/PSMB3/PSMB10/PSMC2/SKP1/UBE2D4/STUB1/PSMD6/UBE2J2/PSMD14/ANAPC11/PSMB2/PSMC4/PSMA4/PSMC3/UBE2V2/PSMD7/UBE2L3/PSMD13/PSMD8	38
R-HSA-6782210	R-HSA-6782210	Gap-filling DNA repair synthesis and ligation in TC-NER	13/739	65/10654	0.000437878	0.00241906	0.00171717	UBB/UBC/POLR2L/POLR2E/POLR2F/POLR2I/POLE4/POLD2/RPA2/ISY1/POLR2J/PPIE/POLR2C	13
R-HSA-8856828	R-HSA-8856828	Clathrin-mediated endocytosis	22/739	146/10654	0.000442489	0.00243261	0.00172679	UBB/UBC/AP2M1/HSPA8/AP2S1/RAB5C/VAMP2/NEDD8/COPS8/ARPC1A/ARPC2/ACTB/NECAP2/COPS6/VAMP8/COPS7A/ARRB1/GPS1/ARPC3/CLTA/CLTB/COPS5	22
R-HSA-5205685	R-HSA-5205685	Pink/Parkin Mediated Mitophagy	7/739	22/10654	0.000509255	0.00278407	0.00197627	UBB/UBC/MAP1LC3B/TOMM7/MAP1LC3A/SQSTM1/TOMM22	7
R-HSA-6782135	R-HSA-6782135	Dual incision in TC-NER	13/739	66/10654	0.000511359	0.00278407	0.00197627	UBB/UBC/POLR2L/POLR2E/POLR2F/POLR2I/POLE4/POLD2/RPA2/ISY1/POLR2J/PPIE/POLR2C	13
R-HSA-391251	R-HSA-391251	Protein folding	17/739	101/10654	0.000534558	0.00288252	0.00204616	GNG11/TBCB/TUBA1B/PFDN5/ACTB/PFDN1/CSNK2B/ARL2/TCP1/CCT4/GNB2/TUBA1A/PFDN2/CCT6A/CCT5/TUBB6/CCT7	17
R-HSA-6807878	R-HSA-6807878	COPI-mediated anterograde transport	17/739	101/10654	0.000534558	0.00288252	0.00204616	CD59/TMED9/TUBA1B/COPE/ARF1/RAB1A/CAPZB/NAPA/TMED2/COPZ1/TMED3/DYNLL1/ACTR1A/TUBA1A/DCTN3/TUBB6/DCTN2	17
R-HSA-5696399	R-HSA-5696399	Global Genome Nucleotide Excision Repair (GG-NER)	15/739	84/10654	0.000589269	0.00316241	0.00224483	UBB/UBC/COPS8/RUVBL1/ACTB/COPS6/SUMO1/COPS7A/POLE4/GPS1/POLD2/UBE2I/RPA2/UBE2V2/COPS5	15
R-HSA-5205647	R-HSA-5205647	Mitophagy	8/739	29/10654	0.000597942	0.00319375	0.00226708	UBB/UBC/MAP1LC3B/TOMM7/CSNK2B/MAP1LC3A/SQSTM1/TOMM22	8
R-HSA-72203	R-HSA-72203	Processing of Capped Intron-Containing Pre-mRNA	31/739	244/10654	0.000752065	0.00399801	0.00283798	POLR2L/HNRNPA0/HSPA8/POLR2E/SNRPB/RBM8A/LSM2/POLR2F/YBX1/BUD31/SYF2/HNRNPA1/EIF4A3/SNRNP40/PQBP1/SNRPC/DNAJC8/POLR2I/PRPF31/PHF5A/RNPS1/CD2BP2/CWC15/SNRPA/SEC13/ISY1/POLR2J/PPIE/POLR2C/LSM4/MAGOH	31
R-HSA-83936	R-HSA-83936	Transport of nucleosides and free purine and pyrimidine bases across the plasma membrane	5/739	12/10654	0.000831789	0.00440106	0.00312409	SLC25A6/ARL2/SLC25A5/SLC25A4/ARL2BP	5
R-HSA-203927	R-HSA-203927	MicroRNA (miRNA) biogenesis	7/739	24/10654	0.000914733	0.0047949	0.00340366	POLR2L/POLR2E/POLR2F/PRKRA/POLR2I/POLR2J/POLR2C	7
R-HSA-5627123	R-HSA-5627123	RHO GTPases activate PAKs	7/739	24/10654	0.000914733	0.0047949	0.00340366	MYL6/MYL12A/MYL12B/CALM2/RAC1/MYL9/CALM3	7
R-HSA-5696394	R-HSA-5696394	DNA Damage Recognition in GG-NER	9/739	38/10654	0.000928463	0.00484434	0.00343875	UBB/UBC/COPS8/RUVBL1/ACTB/COPS6/COPS7A/GPS1/COPS5	9
R-HSA-110313	R-HSA-110313	Translesion synthesis by Y family DNA polymerases bypasses lesions on DNA template	9/739	39/10654	0.00113398	0.0058894	0.00418059	UBB/UBC/ISG15/UBE2L6/VCP/POLE4/POLD2/RPA2/MAD2L2	9
R-HSA-71406	R-HSA-71406	Pyruvate metabolism and Citric Acid (TCA) cycle	11/739	55/10654	0.00118874	0.00614544	0.00436234	BSG/LDHA/LDHB/SDHC/PDHB/HAGH/MDH2/IDH3B/SDHB/SDHD/SUCLG1	11
R-HSA-400685	R-HSA-400685	Sema4D in semaphorin signaling	7/739	25/10654	0.00119537	0.00615153	0.00436666	MYL6/RHOC/MYL12A/RND1/MYL12B/RAC1/MYL9	7
R-HSA-202430	R-HSA-202430	Translocation of ZAP-70 to Immunological synapse	6/739	19/10654	0.00135334	0.00690143	0.00489897	HLA-DRB5/HLA-DRB1/HLA-DPA1/HLA-DRA/HLA-DPB1/HLA-DQA1	6
R-HSA-8851708	R-HSA-8851708	Signaling by FGFR2 IIIa TM	6/739	19/10654	0.00135334	0.00690143	0.00489897	POLR2L/POLR2E/POLR2F/POLR2I/POLR2J/POLR2C	6
R-HSA-3700989	R-HSA-3700989	Transcriptional Regulation by TP53	41/739	365/10654	0.00144359	0.00732851	0.00520214	UBB/UBC/POLR2L/COX6A1/PRMT1/SUPT4H1/COX4I1/POLR2E/CDKN1A/LAMTOR4/LAMTOR5/COX6B1/IGFBP3/PRELID1/PIN1/LAMTOR1/POLR2F/RGCC/DDIT4/NELFE/PRKAG1/CSNK2B/COX5B/BID/LAMTOR2/NDUFA4/COX8A/PLK3/POLR2I/KAT5/YWHAQ/COX5A/PPP2R1A/COX6C/PRDX5/PPP2CA/COX7A2L/TMEM219/RPA2/POLR2J/POLR2C	41
R-HSA-113418	R-HSA-113418	Formation of the Early Elongation Complex	8/739	33/10654	0.00151081	0.00760127	0.00539575	POLR2L/SUPT4H1/POLR2E/POLR2F/NELFE/POLR2I/POLR2J/POLR2C	8
R-HSA-167158	R-HSA-167158	Formation of the HIV-1 Early Elongation Complex	8/739	33/10654	0.00151081	0.00760127	0.00539575	POLR2L/SUPT4H1/POLR2E/POLR2F/NELFE/POLR2I/POLR2J/POLR2C	8
R-HSA-6803529	R-HSA-6803529	FGFR2 alternative splicing	7/739	26/10654	0.00153921	0.00770972	0.00547273	POLR2L/POLR2E/POLR2F/HNRNPA1/POLR2I/POLR2J/POLR2C	7
R-HSA-164938	R-HSA-164938	Nef-mediates down modulation of cell surface receptors by recruiting them to clathrin adapters	6/739	20/10654	0.00182123	0.0090023	0.00639027	B2M/AP2M1/AP2S1/ARF1/AP1S1/AP1S2	6
R-HSA-5625900	R-HSA-5625900	RHO GTPases activate CIT	6/739	20/10654	0.00182123	0.0090023	0.00639027	MYL6/RHOC/MYL12A/MYL12B/RAC1/MYL9	6
R-HSA-5627117	R-HSA-5627117	RHO GTPases Activate ROCKs	6/739	20/10654	0.00182123	0.0090023	0.00639027	CFL1/MYL6/RHOC/MYL12A/MYL12B/MYL9	6
R-HSA-162587	R-HSA-162587	HIV Life Cycle	21/739	152/10654	0.00183742	0.00901107	0.0063965	UBB/UBC/POLR2L/CHMP2A/SUPT4H1/POLR2E/POLR2F/CXCR4/CHMP4B/CHMP5/NELFE/TSG101/POLR2I/VPS28/MVB12A/SEC13/POLR2J/POLR2C/CHMP3/BANF1/RANBP1	21
R-HSA-167238	R-HSA-167238	Pausing and recovery of Tat-mediated HIV elongation	8/739	34/10654	0.00185763	0.00901107	0.0063965	POLR2L/SUPT4H1/POLR2E/POLR2F/NELFE/POLR2I/POLR2J/POLR2C	8
R-HSA-167243	R-HSA-167243	Tat-mediated HIV elongation arrest and recovery	8/739	34/10654	0.00185763	0.00901107	0.0063965	POLR2L/SUPT4H1/POLR2E/POLR2F/NELFE/POLR2I/POLR2J/POLR2C	8
R-HSA-174490	R-HSA-174490	Membrane binding and targetting of GAG proteins	5/739	14/10654	0.00187094	0.00901107	0.0063965	UBB/UBC/TSG101/VPS28/MVB12A	5
R-HSA-174495	R-HSA-174495	Synthesis And Processing Of GAG, GAGPOL Polyproteins	5/739	14/10654	0.00187094	0.00901107	0.0063965	UBB/UBC/TSG101/VPS28/MVB12A	5
R-HSA-917937	R-HSA-917937	Iron uptake and transport	11/739	58/10654	0.00187098	0.00901107	0.0063965	FTH1/FTL/UBB/UBC/NEDD8/ATP6V1F/ATP6V0E1/ATP6V1E1/SKP1/ATP6V0D1/ATP6V0B	11
R-HSA-164952	R-HSA-164952	The role of Nef in HIV-1 replication and disease pathogenesis	7/739	27/10654	0.0019554	0.00937762	0.00665669	B2M/AP2M1/AP2S1/ARF1/AP1S1/RAC1/AP1S2	7
R-HSA-390466	R-HSA-390466	Chaperonin-mediated protein folding	15/739	95/10654	0.00215893	0.0103098	0.00731841	GNG11/TUBA1B/PFDN5/ACTB/PFDN1/CSNK2B/TCP1/CCT4/GNB2/TUBA1A/PFDN2/CCT6A/CCT5/TUBB6/CCT7	15
R-HSA-204005	R-HSA-204005	COPII-mediated vesicle transport	12/739	68/10654	0.00225307	0.010714	0.00760532	CD59/RAB1A/NAPA/TMED2/TRAPPC2L/LMAN2/TRAPPC1/CTSC/TRAPPC3/TRAPPC6A/SEC13/TFG	12
R-HSA-532668	R-HSA-532668	N-glycan trimming in the ER and Calnexin/Calreticulin cycle	8/739	35/10654	0.00226431	0.0107222	0.00761111	UBB/UBC/UBXN1/OS9/RNF5/PSMC1/VCP/PRKCSH	8
R-HSA-416572	R-HSA-416572	Sema4D induced cell migration and growth-cone collapse	6/739	21/10654	0.00240207	0.0113269	0.00804042	MYL6/RHOC/MYL12A/RND1/MYL12B/MYL9	6
R-HSA-8856825	R-HSA-8856825	Cargo recognition for clathrin-mediated endocytosis	16/739	106/10654	0.00251194	0.0117956	0.00837312	UBB/UBC/AP2M1/AP2S1/VAMP2/NEDD8/COPS8/NECAP2/COPS6/VAMP8/COPS7A/ARRB1/GPS1/CLTA/CLTB/COPS5	16
R-HSA-72165	R-HSA-72165	mRNA Splicing - Minor Pathway	10/739	52/10654	0.00267162	0.0124934	0.00886844	POLR2L/POLR2E/SNRPB/LSM2/POLR2F/YBX1/SNRNP40/POLR2I/POLR2J/POLR2C	10
R-HSA-167287	R-HSA-167287	HIV elongation arrest and recovery	8/739	36/10654	0.00273766	0.0126448	0.00897592	POLR2L/SUPT4H1/POLR2E/POLR2F/NELFE/POLR2I/POLR2J/POLR2C	8
R-HSA-167290	R-HSA-167290	Pausing and recovery of HIV elongation	8/739	36/10654	0.00273766	0.0126448	0.00897592	POLR2L/SUPT4H1/POLR2E/POLR2F/NELFE/POLR2I/POLR2J/POLR2C	8
R-HSA-5663213	R-HSA-5663213	RHO GTPases Activate WASPs and WAVEs	8/739	36/10654	0.00273766	0.0126448	0.00897592	ARPC1B/BRK1/ARPC1A/ARPC2/ACTB/MAPK3/ARPC3/RAC1	8
R-HSA-202427	R-HSA-202427	Phosphorylation of CD3 and TCR zeta chains	6/739	22/10654	0.00311188	0.0141415	0.0100383	HLA-DRB5/HLA-DRB1/HLA-DPA1/HLA-DRA/HLA-DPB1/HLA-DQA1	6
R-HSA-2979096	R-HSA-2979096	NOTCH2 Activation and Transmission of Signal to the Nucleus	6/739	22/10654	0.00311188	0.0141415	0.0100383	UBB/UBC/PSENEN/MDK/DLL4/APH1A	6
R-HSA-71403	R-HSA-71403	Citric acid cycle (TCA cycle)	6/739	22/10654	0.00311188	0.0141415	0.0100383	SDHC/MDH2/IDH3B/SDHB/SDHD/SUCLG1	6
R-HSA-9613829	R-HSA-9613829	Chaperone Mediated Autophagy	6/739	22/10654	0.00311188	0.0141415	0.0100383	UBB/UBC/HSPA8/PARK7/RNASE1/PLIN2	6
R-HSA-162599	R-HSA-162599	Late Phase of HIV Life Cycle	19/739	139/10654	0.00334827	0.0151546	0.0107575	UBB/UBC/POLR2L/CHMP2A/SUPT4H1/POLR2E/POLR2F/CHMP4B/CHMP5/NELFE/TSG101/POLR2I/VPS28/MVB12A/SEC13/POLR2J/POLR2C/CHMP3/RANBP1	19
R-HSA-419812	R-HSA-419812	Calcitonin-like ligand receptors	4/739	10/10654	0.00343859	0.0155012	0.0110035	RAMP3/RAMP2/ADM/RAMP1	4
R-HSA-1295596	R-HSA-1295596	Spry regulation of FGF signaling	5/739	16/10654	0.00363395	0.0161876	0.0114907	UBB/UBC/PPP2R1A/MAPK3/PPP2CA	5
R-HSA-175474	R-HSA-175474	Assembly Of The HIV Virion	5/739	16/10654	0.00363395	0.0161876	0.0114907	UBB/UBC/TSG101/VPS28/MVB12A	5
R-HSA-205043	R-HSA-205043	NRIF signals cell death from the nucleus	5/739	16/10654	0.00363395	0.0161876	0.0114907	UBB/UBC/PSENEN/SQSTM1/APH1A	5
R-HSA-1445148	R-HSA-1445148	Translocation of SLC2A4 (GLUT4) to the plasma membrane	12/739	72/10654	0.00368782	0.0163629	0.0116152	TUBA1B/VAMP2/RAB13/ACTB/PRKAG1/YWHAQ/CALM2/STX4/TUBA1A/RAC1/CALM3/TUBB6	12
R-HSA-499943	R-HSA-499943	Interconversion of nucleotide di- and triphosphates	7/739	30/10654	0.0037373	0.0165174	0.0117249	GUK1/DUT/NME4/AK2/DTYMK/NME1/DCTPP1	7
R-HSA-8950505	R-HSA-8950505	Gene and protein expression by JAK-STAT signaling after Interleukin-12 stimulation	8/739	38/10654	0.00391317	0.0172271	0.0122286	CFL1/PSME2/ARF1/RPLP0/SOD1/GSTO1/TCP1/TALDO1	8
R-HSA-389948	R-HSA-389948	PD-1 signaling	6/739	23/10654	0.00396713	0.0173967	0.012349	HLA-DRB5/HLA-DRB1/HLA-DPA1/HLA-DRA/HLA-DPB1/HLA-DQA1	6
R-HSA-9639288	R-HSA-9639288	Amino acids regulate mTORC1	10/739	55/10654	0.00409392	0.0178831	0.0126943	LAMTOR4/LAMTOR5/ATP6V1F/LAMTOR1/ATP6V0E1/ATP6V1E1/LAMTOR2/ATP6V0D1/ATP6V0B/SEC13	10
R-HSA-5654738	R-HSA-5654738	Signaling by FGFR2	12/739	73/10654	0.00414235	0.0180248	0.0127949	UBB/UBC/POLR2L/POLR2E/POLR2F/HNRNPA1/POLR2I/PPP2R1A/MAPK3/PPP2CA/POLR2J/POLR2C	12
R-HSA-6802946	R-HSA-6802946	Signaling by moderate kinase activity BRAF mutants	9/739	47/10654	0.00443483	0.018932	0.0134389	ACTB/VWF/ARRB1/RAP1A/MAPK3/CALM2/MAP3K11/CALM3/PHB	9
R-HSA-6802949	R-HSA-6802949	Signaling by RAS mutants	9/739	47/10654	0.00443483	0.018932	0.0134389	ACTB/VWF/ARRB1/RAP1A/MAPK3/CALM2/MAP3K11/CALM3/PHB	9
R-HSA-6802955	R-HSA-6802955	Paradoxical activation of RAF signaling by kinase inactive BRAF	9/739	47/10654	0.00443483	0.018932	0.0134389	ACTB/VWF/ARRB1/RAP1A/MAPK3/CALM2/MAP3K11/CALM3/PHB	9
R-HSA-9020591	R-HSA-9020591	Interleukin-12 signaling	9/739	47/10654	0.00443483	0.018932	0.0134389	CFL1/PSME2/ARF1/RPLP0/SOD1/GSTO1/TCP1/P4HB/TALDO1	9
R-HSA-9649948	R-HSA-9649948	Signaling downstream of RAS mutants	9/739	47/10654	0.00443483	0.018932	0.0134389	ACTB/VWF/ARRB1/RAP1A/MAPK3/CALM2/MAP3K11/CALM3/PHB	9
R-HSA-8856688	R-HSA-8856688	Golgi-to-ER retrograde transport	18/739	133/10654	0.00470699	0.020018	0.0142098	TMED9/TUBA1B/COPE/ARF1/RAB1A/CAPZB/NAPA/TMED2/COPZ1/USE1/TMED3/DYNLL1/ACTR1A/KIF22/TUBA1A/DCTN3/TUBB6/DCTN2	18
R-HSA-196025	R-HSA-196025	Formation of annular gap junctions	4/739	11/10654	0.00510953	0.0216483	0.015367	AP2M1/ACTB/CLTA/CLTB	4
R-HSA-73893	R-HSA-73893	DNA Damage Bypass	9/739	48/10654	0.00513062	0.0216562	0.0153727	UBB/UBC/ISG15/UBE2L6/VCP/POLE4/POLD2/RPA2/MAD2L2	9
R-HSA-445355	R-HSA-445355	Smooth Muscle Contraction	8/739	40/10654	0.00544428	0.0227711	0.0161641	MYL6/MYL12A/ANXA1/MYL12B/SORBS3/CALM2/MYL9/CALM3	8
R-HSA-2173789	R-HSA-2173789	TGF-beta receptor signaling activates SMADs	7/739	32/10654	0.00547558	0.0227711	0.0161641	UBB/FKBP1A/UBC/NEDD8/PPP1CA/STUB1/TGFB1	7
R-HSA-5626467	R-HSA-5626467	RHO GTPases activate IQGAPs	7/739	32/10654	0.00547558	0.0227711	0.0161641	TUBA1B/ACTB/CALM2/TUBA1A/RAC1/CALM3/TUBB6	7
R-HSA-5656169	R-HSA-5656169	Termination of translesion DNA synthesis	7/739	32/10654	0.00547558	0.0227711	0.0161641	UBB/UBC/ISG15/UBE2L6/POLE4/POLD2/RPA2	7
R-HSA-9013507	R-HSA-9013507	NOTCH3 Activation and Transmission of Signal to the Nucleus	6/739	25/10654	0.00618119	0.025611	0.01818	UBB/UBC/YBX1/PSENEN/DLL4/APH1A	6
R-HSA-5609975	R-HSA-5609975	Diseases associated with glycosylation precursor biosynthesis	5/739	18/10654	0.00634858	0.0262083	0.0186039	CTSA/DPM1/SRD5A3/DPM2/NEU1	5
R-HSA-1980145	R-HSA-1980145	Signaling by NOTCH2	7/739	33/10654	0.00654302	0.0268145	0.0190342	UBB/UBC/HES1/PSENEN/MDK/DLL4/APH1A	7
R-HSA-8964043	R-HSA-8964043	Plasma lipoprotein clearance	7/739	33/10654	0.00654302	0.0268145	0.0190342	NPC2/AP2M1/AP2S1/LIPA/NR1H2/CLTA/APOE	7
R-HSA-190873	R-HSA-190873	Gap junction degradation	4/739	12/10654	0.00724839	0.0292794	0.0207839	AP2M1/ACTB/CLTA/CLTB	4
R-HSA-196108	R-HSA-196108	Pregnenolone biosynthesis	4/739	12/10654	0.00724839	0.0292794	0.0207839	AKR1B1/TSPO/STARD3/STARD3NL	4
R-HSA-5689877	R-HSA-5689877	Josephin domain DUBs	4/739	12/10654	0.00724839	0.0292794	0.0207839	UBB/UBC/VCP/JOSD2	4
R-HSA-8866427	R-HSA-8866427	VLDLR internalisation and degradation	4/739	12/10654	0.00724839	0.0292794	0.0207839	AP2M1/AP2S1/NR1H2/CLTA	4
R-HSA-6814122	R-HSA-6814122	Cooperation of PDCL (PhLP1) and TRiC/CCT in G-protein beta folding	8/739	42/10654	0.00739432	0.0297621	0.0211266	GNG11/CSNK2B/TCP1/CCT4/GNB2/CCT6A/CCT5/CCT7	8
R-HSA-3928665	R-HSA-3928665	EPH-ephrin mediated repulsion of cells	9/739	51/10654	0.00773246	0.0310035	0.0220078	EFNA1/AP2M1/AP2S1/ACTB/PSENEN/RAC1/CLTA/APH1A/CLTB	9
R-HSA-70263	R-HSA-70263	Gluconeogenesis	7/739	34/10654	0.00775775	0.0310035	0.0220078	TPI1/ALDOA/GAPDH/PGAM1/PGK1/ENO1/MDH2	7
R-HSA-8964038	R-HSA-8964038	LDL clearance	5/739	19/10654	0.0081326	0.0323867	0.0229897	NPC2/AP2M1/AP2S1/LIPA/CLTA	5
R-HSA-167160	R-HSA-167160	RNA Pol II CTD phosphorylation and interaction with CE during HIV infection	6/739	27/10654	0.00917903	0.0362974	0.0257657	POLR2L/POLR2E/POLR2F/POLR2I/POLR2J/POLR2C	6
R-HSA-77075	R-HSA-77075	RNA Pol II CTD phosphorylation and interaction with CE	6/739	27/10654	0.00917903	0.0362974	0.0257657	POLR2L/POLR2E/POLR2F/POLR2I/POLR2J/POLR2C	6
R-HSA-6802957	R-HSA-6802957	Oncogenic MAPK signaling	11/739	71/10654	0.00928529	0.0365892	0.0259728	ACTB/VWF/ARRB1/RAP1A/MAPK3/CALM2/LMNA/MAP3K11/CALM3/PHB/AGTRAP	11
R-HSA-69231	R-HSA-69231	Cyclin D associated events in G1	8/739	44/10654	0.00982849	0.038092	0.0270396	UBB/UBC/CDKN1A/SKP1/CCND3/PPP2R1A/CDK4/PPP2CA	8
R-HSA-69236	R-HSA-69236	G1 Phase	8/739	44/10654	0.00982849	0.038092	0.0270396	UBB/UBC/CDKN1A/SKP1/CCND3/PPP2R1A/CDK4/PPP2CA	8
R-HSA-209560	R-HSA-209560	NF-kB is activated and signals survival	4/739	13/10654	0.00990325	0.038092	0.0270396	UBB/UBC/NFKBIA/SQSTM1	4
R-HSA-2995383	R-HSA-2995383	Initiation of Nuclear Envelope Reformation	4/739	13/10654	0.00990325	0.038092	0.0270396	PPP2R1A/PPP2CA/LMNA/BANF1	4
R-HSA-2995410	R-HSA-2995410	Nuclear Envelope Reassembly	4/739	13/10654	0.00990325	0.038092	0.0270396	PPP2R1A/PPP2CA/LMNA/BANF1	4
R-HSA-5140745	R-HSA-5140745	WNT5A-dependent internalization of FZD2, FZD5 and ROR2	4/739	13/10654	0.00990325	0.038092	0.0270396	AP2M1/AP2S1/CLTA/CLTB	4
R-HSA-879415	R-HSA-879415	Advanced glycosylation endproduct receptor signaling	4/739	13/10654	0.00990325	0.038092	0.0270396	PRKCSH/MAPK3/APP/DDOST	4
R-HSA-76061	R-HSA-76061	RNA Polymerase III Transcription Initiation From Type 1 Promoter	6/739	28/10654	0.0110132	0.0422174	0.029968	POLR2L/POLR2E/POLR2F/GTF3A/POLR3GL/GTF3C6	6
R-HSA-167169	R-HSA-167169	HIV Transcription Elongation	8/739	46/10654	0.0128125	0.0486185	0.0345118	POLR2L/SUPT4H1/POLR2E/POLR2F/NELFE/POLR2I/POLR2J/POLR2C	8
R-HSA-167200	R-HSA-167200	Formation of HIV-1 elongation complex containing HIV-1 Tat	8/739	46/10654	0.0128125	0.0486185	0.0345118	POLR2L/SUPT4H1/POLR2E/POLR2F/NELFE/POLR2I/POLR2J/POLR2C	8
R-HSA-167246	R-HSA-167246	Tat-mediated elongation of the HIV-1 transcript	8/739	46/10654	0.0128125	0.0486185	0.0345118	POLR2L/SUPT4H1/POLR2E/POLR2F/NELFE/POLR2I/POLR2J/POLR2C	8
R-HSA-5601884	R-HSA-5601884	PIWI-interacting RNA (piRNA) biogenesis	6/739	29/10654	0.0130921	0.0491094	0.0348603	POLR2L/POLR2E/POLR2F/POLR2I/POLR2J/POLR2C	6
R-HSA-72086	R-HSA-72086	mRNA Capping	6/739	29/10654	0.0130921	0.0491094	0.0348603	POLR2L/POLR2E/POLR2F/POLR2I/POLR2J/POLR2C	6
R-HSA-9619483	R-HSA-9619483	Activation of AMPK downstream of NMDARs	6/739	29/10654	0.0130921	0.0491094	0.0348603	TUBA1B/PRKAG1/CALM2/TUBA1A/CALM3/TUBB6	6
R-HSA-156581	R-HSA-156581	Methylation	4/739	14/10654	0.0131162	0.0491094	0.0348603	COMT/GSTO1/TRMT112/NNMT	4

[truncated: 7 more sheets: Endothelium UP onestcol, Glia DOWN one step collagenase, Glia UP one step collagenase, Fibroblast DOWN onestcol, Fibroblast UP onestcol, NK_ILC DOWN onestcol, NK_ILC UP onestcol]
