# Supplementary material for: Gut mucosa dissociation protocols influence cell type proportions and single-cell gene expression levels
Source: Sci Rep. 2022 Jun 14;12:9897. doi: 10.1038/s41598-022-13812-y (PMC9197976; doi:10.1038/s41598-022-13812-y)
Supplement: Supplementary file 7 — Supplementary Table 4b. [file 41598_2022_13812_MOESM7_ESM.xlsx]

## Sheet: Blad1
Gut mucosa dissociation protocols influence cell type proportions and single-cell gene expression levels
Werna T.C. Uniken Venema1,#, Aarón D. Ramírez-Sánchez2,#, Emilia V. Bigaeva1, Sebo Withoff2, Iris Jonkers2, Rebecca E. McIntyre3, Mennatallah Ghouraba3, Tim Raine4, Rinse K. Weersma2, Lude Franke1, Eleonora A.M. Festen1,*, Monique G.P. van der Wijst2,*
# shared first author, * corresponding authors
1 University of Groningen, University Medical Center Groningen, Department of Gastroenterology and Hepatology, Groningen, The Netherlands
2 University of Groningen, University Medical Center Groningen, Department of Genetics, Groningen, the Netherlands.
3 Wellcome Trust Sanger Institute, Wellcome Trust Genome Campus, Hinxton, UK.
4 Division of Gastroenterology, Department of Medicine, Addenbrooke's Hospital, University of Cambridge, Cambridge, UK.

## Sheet: Tcell DOWN onestep_collagenase
Supplementary table 4b pathways downregulated in one-step collagenase dissociated versus three-step rpotease dissociated T cells
	ID	Description	GeneRatio	BgRatio	pvalue	p.adjust	qvalue	geneID	Count
R-HSA-72613	R-HSA-72613	Eukaryotic Translation Initiation	37/312	119/10654	2.21563e-28	5.96134e-26	5.12546e-26	RPS21/RPS17/RPL41/RPS10/RPL36A/RPS27/RPL37/RPL35A/RPL19/RPL26/RPS15A/RPL34/RPS29/RPS28/RPS26/RPL8/RPL5/RPS23/RPL36/RPL30/RPS15/RPL6/RPS12/RPLP2/EIF2S2/RPS8/RPL32/RPS7/EIF5B/EIF3L/RPL38/RPL22/EIF3D/EIF4B/RPL4/PABPC1/RPL36AL	37
R-HSA-72737	R-HSA-72737	Cap-dependent Translation Initiation	37/312	119/10654	2.21563e-28	5.96134e-26	5.12546e-26	RPS21/RPS17/RPL41/RPS10/RPL36A/RPS27/RPL37/RPL35A/RPL19/RPL26/RPS15A/RPL34/RPS29/RPS28/RPS26/RPL8/RPL5/RPS23/RPL36/RPL30/RPS15/RPL6/RPS12/RPLP2/EIF2S2/RPS8/RPL32/RPS7/EIF5B/EIF3L/RPL38/RPL22/EIF3D/EIF4B/RPL4/PABPC1/RPL36AL	37
R-HSA-156827	R-HSA-156827	L13a-mediated translational silencing of Ceruloplasmin expression	36/312	111/10654	2.27532e-28	5.96134e-26	5.12546e-26	RPS21/RPS17/RPL41/RPS10/RPL36A/RPS27/RPL37/RPL35A/RPL19/RPL26/RPS15A/RPL34/RPS29/RPS28/RPS26/RPL8/RPL5/RPS23/RPL36/RPL30/RPS15/RPL6/RPS12/RPLP2/EIF2S2/RPS8/RPL32/RPS7/EIF3L/RPL38/RPL22/EIF3D/EIF4B/RPL4/PABPC1/RPL36AL	36
R-HSA-72706	R-HSA-72706	GTP hydrolysis and joining of the 60S ribosomal subunit	36/312	112/10654	3.26784e-28	6.42131e-26	5.52093e-26	RPS21/RPS17/RPL41/RPS10/RPL36A/RPS27/RPL37/RPL35A/RPL19/RPL26/RPS15A/RPL34/RPS29/RPS28/RPS26/RPL8/RPL5/RPS23/RPL36/RPL30/RPS15/RPL6/RPS12/RPLP2/EIF2S2/RPS8/RPL32/RPS7/EIF5B/EIF3L/RPL38/RPL22/EIF3D/EIF4B/RPL4/RPL36AL	36
R-HSA-156842	R-HSA-156842	Eukaryotic Translation Elongation	33/312	93/10654	1.54476e-27	2.42836e-25	2.08787e-25	RPS21/RPS17/RPL41/RPS10/RPL36A/RPS27/RPL37/RPL35A/RPL19/RPL26/RPS15A/RPL34/RPS29/RPS28/RPS26/RPL8/RPL5/RPS23/RPL36/RPL30/RPS15/RPL6/RPS12/RPLP2/RPS8/RPL32/RPS7/EEF1B2/EEF2/RPL38/RPL22/RPL4/RPL36AL	33
R-HSA-156902	R-HSA-156902	Peptide chain elongation	32/312	89/10654	6.10164e-27	7.99314e-25	6.87237e-25	RPS21/RPS17/RPL41/RPS10/RPL36A/RPS27/RPL37/RPL35A/RPL19/RPL26/RPS15A/RPL34/RPS29/RPS28/RPS26/RPL8/RPL5/RPS23/RPL36/RPL30/RPS15/RPL6/RPS12/RPLP2/RPS8/RPL32/RPS7/EEF2/RPL38/RPL22/RPL4/RPL36AL	32
R-HSA-2408557	R-HSA-2408557	Selenocysteine synthesis	32/312	93/10654	3.07667e-26	3.37182e-24	2.89904e-24	RPS21/RPS17/RPL41/RPS10/RPL36A/RPS27/RPL37/RPL35A/RPL19/RPL26/RPS15A/RPL34/RPS29/RPS28/RPS26/RPL8/RPL5/RPS23/RPL36/RPL30/RPS15/RPL6/RPS12/RPLP2/RPS8/RPL32/RPS7/SEPHS2/RPL38/RPL22/RPL4/RPL36AL	32
R-HSA-72689	R-HSA-72689	Formation of a pool of free 40S subunits	33/312	101/10654	3.43188e-26	3.37182e-24	2.89904e-24	RPS21/RPS17/RPL41/RPS10/RPL36A/RPS27/RPL37/RPL35A/RPL19/RPL26/RPS15A/RPL34/RPS29/RPS28/RPS26/RPL8/RPL5/RPS23/RPL36/RPL30/RPS15/RPL6/RPS12/RPLP2/RPS8/RPL32/RPS7/EIF3L/RPL38/RPL22/EIF3D/RPL4/RPL36AL	33
R-HSA-975956	R-HSA-975956	Nonsense Mediated Decay (NMD) independent of the Exon Junction Complex (EJC)	32/312	95/10654	6.67754e-26	5.83171e-24	5.01401e-24	RPS21/RPS17/RPL41/RPS10/RPL36A/RPS27/RPL37/RPL35A/RPL19/RPL26/RPS15A/RPL34/RPS29/RPS28/RPS26/RPL8/RPL5/RPS23/RPL36/RPL30/RPS15/RPL6/RPS12/RPLP2/RPS8/RPL32/RPS7/RPL38/RPL22/RPL4/PABPC1/RPL36AL	32
R-HSA-192823	R-HSA-192823	Viral mRNA Translation	31/312	89/10654	1.23538e-25	9.71009e-24	8.34857e-24	RPS21/RPS17/RPL41/RPS10/RPL36A/RPS27/RPL37/RPL35A/RPL19/RPL26/RPS15A/RPL34/RPS29/RPS28/RPS26/RPL8/RPL5/RPS23/RPL36/RPL30/RPS15/RPL6/RPS12/RPLP2/RPS8/RPL32/RPS7/RPL38/RPL22/RPL4/RPL36AL	31
R-HSA-72764	R-HSA-72764	Eukaryotic Translation Termination	31/312	93/10654	5.82585e-25	4.16284e-23	3.57914e-23	RPS21/RPS17/RPL41/RPS10/RPL36A/RPS27/RPL37/RPL35A/RPL19/RPL26/RPS15A/RPL34/RPS29/RPS28/RPS26/RPL8/RPL5/RPS23/RPL36/RPL30/RPS15/RPL6/RPS12/RPLP2/RPS8/RPL32/RPS7/RPL38/RPL22/RPL4/RPL36AL	31
R-HSA-927802	R-HSA-927802	Nonsense-Mediated Decay (NMD)	33/312	115/10654	3.8632e-24	2.33575e-22	2.00824e-22	RPS21/RPS17/RPL41/RPS10/PNRC2/RPL36A/RPS27/RPL37/RPL35A/RPL19/RPL26/RPS15A/RPL34/RPS29/RPS28/RPS26/RPL8/RPL5/RPS23/RPL36/RPL30/RPS15/RPL6/RPS12/RPLP2/RPS8/RPL32/RPS7/RPL38/RPL22/RPL4/PABPC1/RPL36AL	33
R-HSA-975957	R-HSA-975957	Nonsense Mediated Decay (NMD) enhanced by the Exon Junction Complex (EJC)	33/312	115/10654	3.8632e-24	2.33575e-22	2.00824e-22	RPS21/RPS17/RPL41/RPS10/PNRC2/RPL36A/RPS27/RPL37/RPL35A/RPL19/RPL26/RPS15A/RPL34/RPS29/RPS28/RPS26/RPL8/RPL5/RPS23/RPL36/RPL30/RPS15/RPL6/RPS12/RPLP2/RPS8/RPL32/RPS7/RPL38/RPL22/RPL4/PABPC1/RPL36AL	33
R-HSA-1799339	R-HSA-1799339	SRP-dependent cotranslational protein targeting to membrane	32/312	112/10654	2.27197e-23	1.27555e-21	1.09669e-21	RPS21/RPS17/RPL41/RPS10/RPL36A/RPS27/RPL37/RPL35A/RPL19/RPL26/RPS15A/RPL34/RPS29/RPS28/RPS26/RPL8/RPL5/RPS23/RPL36/RPL30/RPS15/RPL6/RPS12/RPLP2/RPS8/RPL32/RPS7/RPL38/RPL22/RPL4/RPL36AL/SRP14	32
R-HSA-168255	R-HSA-168255	Influenza Life Cycle	35/312	144/10654	7.01511e-23	3.67592e-21	3.16049e-21	RPS21/RPS17/RPL41/RPS10/RPL36A/RPS27/RPL37/RPL35A/RPL19/RPL26/RPS15A/RPL34/RPS29/RPS28/RPS26/RPL8/RPL5/RPS23/RPL36/RPL30/RPS15/POLR2L/RPL6/RPS12/RPLP2/RPS8/RPL32/RPS7/TPR/CLTA/RPL38/RPL22/CALR/RPL4/RPL36AL	35
R-HSA-2408522	R-HSA-2408522	Selenoamino acid metabolism	32/312	118/10654	1.36204e-22	6.69103e-21	5.75284e-21	RPS21/RPS17/RPL41/RPS10/RPL36A/RPS27/RPL37/RPL35A/RPL19/RPL26/RPS15A/RPL34/RPS29/RPS28/RPS26/RPL8/RPL5/RPS23/RPL36/RPL30/RPS15/RPL6/RPS12/RPLP2/RPS8/RPL32/RPS7/SEPHS2/RPL38/RPL22/RPL4/RPL36AL	32
R-HSA-376176	R-HSA-376176	Signaling by ROBO receptors	41/312	218/10654	4.21444e-22	1.94856e-20	1.67534e-20	RPS21/RPS17/RPL41/RPS10/RPL36A/RPS27/RPL37/RPL35A/RPL19/RPL26/RPS15A/RPL34/RPS29/RPS28/RPS26/RPL8/RPL5/RPS23/RPL36/RPL30/RPS15/PFN1/RPL6/RPS12/RPLP2/RPS8/RPL32/RPS7/CAP1/PSMB8/EVL/PAK2/RPL38/RPL22/PSME1/RPL4/PABPC1/RPL36AL/PSMC1/RHOA/PSMA7	41
R-HSA-168273	R-HSA-168273	Influenza Viral RNA Transcription and Replication	33/312	134/10654	8.10155e-22	3.53768e-20	3.04163e-20	RPS21/RPS17/RPL41/RPS10/RPL36A/RPS27/RPL37/RPL35A/RPL19/RPL26/RPS15A/RPL34/RPS29/RPS28/RPS26/RPL8/RPL5/RPS23/RPL36/RPL30/RPS15/POLR2L/RPL6/RPS12/RPLP2/RPS8/RPL32/RPS7/TPR/RPL38/RPL22/RPL4/RPL36AL	33
R-HSA-168254	R-HSA-168254	Influenza Infection	35/312	155/10654	9.82645e-22	4.06505e-20	3.49506e-20	RPS21/RPS17/RPL41/RPS10/RPL36A/RPS27/RPL37/RPL35A/RPL19/RPL26/RPS15A/RPL34/RPS29/RPS28/RPS26/RPL8/RPL5/RPS23/RPL36/RPL30/RPS15/POLR2L/RPL6/RPS12/RPLP2/RPS8/RPL32/RPS7/TPR/CLTA/RPL38/RPL22/CALR/RPL4/RPL36AL	35
R-HSA-9010553	R-HSA-9010553	Regulation of expression of SLITs and ROBOs	36/312	171/10654	3.13908e-21	1.23366e-19	1.06068e-19	RPS21/RPS17/RPL41/RPS10/RPL36A/RPS27/RPL37/RPL35A/RPL19/RPL26/RPS15A/RPL34/RPS29/RPS28/RPS26/RPL8/RPL5/RPS23/RPL36/RPL30/RPS15/RPL6/RPS12/RPLP2/RPS8/RPL32/RPS7/PSMB8/RPL38/RPL22/PSME1/RPL4/PABPC1/RPL36AL/PSMC1/PSMA7	36
R-HSA-5663205	R-HSA-5663205	Infectious disease	52/312	383/10654	4.53314e-21	1.69669e-19	1.45878e-19	RPS21/RPS17/RPL41/RPS10/RPL36A/RPS27/RPL37/RPL35A/RPL19/RPL26/RPS15A/RPL34/RPS29/RPS28/RPS26/RPL8/RPL5/RPS23/RPL36/RPL30/RPS15/POLR2L/RPL6/RPS12/AP2B1/RPLP2/LCK/RPS8/AP2M1/PSIP1/RPL32/XRCC5/RPS7/SUPT16H/PSMB8/PAK2/TCEA1/TPR/CLTA/EEF2/RPL38/RPL22/CALR/PSME1/APOBEC3G/RPL4/CD8B/RPL36AL/PSMC1/SH3KBP1/CD247/PSMA7	52
R-HSA-72766	R-HSA-72766	Translation	43/312	291/10654	6.35984e-19	2.2722e-17	1.9536e-17	RPS21/RPS17/RPL41/RPS10/RPL36A/RPS27/RPL37/RPL35A/RPL19/RPL26/RPS15A/RPL34/RPS29/RPS28/RPS26/RPL8/RPL5/RPS23/RPL36/RPL30/RPS15/RPL6/RPS12/RPLP2/EIF2S2/RPS8/RPL32/RPS7/EIF5B/EEF1B2/MRPL20/IARS2/EIF3L/EEF2/RPL38/RPL22/EIF3D/EIF4B/RPL4/PABPC1/MRPL52/RPL36AL/SRP14	43
R-HSA-8868773	R-HSA-8868773	rRNA processing in the nucleus and cytosol	34/312	195/10654	2.13982e-17	7.3126e-16	6.28725e-16	RPS21/RPS17/RPL41/RPS10/RPL36A/RPS27/RPL37/RPL35A/RPL19/RPL26/RPS15A/RPL34/RPS29/RPS28/RPS26/RPL8/RPL5/RPS23/RPL36/RPL30/RPS15/RPL6/RPS12/RPLP2/RPS8/RPL32/RPS7/NOP10/RPL38/RPL22/XRN2/NCL/RPL4/RPL36AL	34
R-HSA-6791226	R-HSA-6791226	Major pathway of rRNA processing in the nucleolus and cytosol	33/312	185/10654	3.19108e-17	1.04508e-15	8.9854e-16	RPS21/RPS17/RPL41/RPS10/RPL36A/RPS27/RPL37/RPL35A/RPL19/RPL26/RPS15A/RPL34/RPS29/RPS28/RPS26/RPL8/RPL5/RPS23/RPL36/RPL30/RPS15/RPL6/RPS12/RPLP2/RPS8/RPL32/RPS7/RPL38/RPL22/XRN2/NCL/RPL4/RPL36AL	33
R-HSA-72312	R-HSA-72312	rRNA processing	34/312	205/10654	1.0579e-16	3.32602e-15	2.85966e-15	RPS21/RPS17/RPL41/RPS10/RPL36A/RPS27/RPL37/RPL35A/RPL19/RPL26/RPS15A/RPL34/RPS29/RPS28/RPS26/RPL8/RPL5/RPS23/RPL36/RPL30/RPS15/RPL6/RPS12/RPLP2/RPS8/RPL32/RPS7/NOP10/RPL38/RPL22/XRN2/NCL/RPL4/RPL36AL	34
R-HSA-72649	R-HSA-72649	Translation initiation complex formation	18/312	58/10654	2.40339e-14	7.26563e-13	6.24686e-13	RPS21/RPS17/RPS10/RPS27/RPS15A/RPS29/RPS28/RPS26/RPS23/RPS15/RPS12/EIF2S2/RPS8/RPS7/EIF3L/EIF3D/EIF4B/PABPC1	18
R-HSA-72662	R-HSA-72662	Activation of the mRNA upon binding of the cap-binding complex and eIFs, and subsequent binding to 43S	18/312	59/10654	3.36793e-14	9.80441e-13	8.42967e-13	RPS21/RPS17/RPS10/RPS27/RPS15A/RPS29/RPS28/RPS26/RPS23/RPS15/RPS12/EIF2S2/RPS8/RPS7/EIF3L/EIF3D/EIF4B/PABPC1	18
R-HSA-611105	R-HSA-611105	Respiratory electron transport	22/312	100/10654	8.21808e-14	2.30693e-12	1.98346e-12	COX6A1/NDUFA3/COX6C/NDUFC1/NDUFA13/COX7C/NDUFA1/NDUFB1/NDUFB4/UQCRFS1/COX8A/NDUFA11/COX6B1/NDUFB3/COX20/COX5B/COX5A/UQCR10/NDUFA12/UQCRQ/NDUFB2/NDUFAF3	22
R-HSA-72702	R-HSA-72702	Ribosomal scanning and start codon recognition	17/312	58/10654	3.70483e-13	1.00414e-11	8.63341e-12	RPS21/RPS17/RPS10/RPS27/RPS15A/RPS29/RPS28/RPS26/RPS23/RPS15/RPS12/EIF2S2/RPS8/RPS7/EIF3L/EIF3D/EIF4B	17
R-HSA-72695	R-HSA-72695	Formation of the ternary complex, and subsequently, the 43S complex	16/312	51/10654	5.67241e-13	1.48617e-11	1.27779e-11	RPS21/RPS17/RPS10/RPS27/RPS15A/RPS29/RPS28/RPS26/RPS23/RPS15/RPS12/EIF2S2/RPS8/RPS7/EIF3L/EIF3D	16
R-HSA-163200	R-HSA-163200	Respiratory electron transport, ATP synthesis by chemiosmotic coupling, and heat production by uncoupling proteins.	23/312	123/10654	8.61686e-13	2.18479e-11	1.87845e-11	COX6A1/NDUFA3/COX6C/NDUFC1/NDUFA13/COX7C/NDUFA1/NDUFB1/NDUFB4/UQCRFS1/UCP2/COX8A/NDUFA11/COX6B1/NDUFB3/COX20/COX5B/COX5A/UQCR10/NDUFA12/UQCRQ/NDUFB2/NDUFAF3	23
R-HSA-1428517	R-HSA-1428517	The citric acid (TCA) cycle and respiratory electron transport	27/312	174/10654	9.22249e-13	2.26527e-11	1.94764e-11	COX6A1/NDUFA3/COX6C/NDUFC1/NDUFA13/COX7C/NDUFA1/ME2/NDUFB1/NDUFB4/UQCRFS1/UCP2/COX8A/NDUFA11/COX6B1/NDUFB3/IDH2/COX20/COX5B/COX5A/UQCR10/NDUFA12/UQCRQ/VDAC1/LDHB/NDUFB2/NDUFAF3	27
R-HSA-71291	R-HSA-71291	Metabolism of amino acids and derivatives	39/312	372/10654	3.01486e-12	7.18086e-11	6.17398e-11	RPS21/RPS17/RPL41/RPS10/RPL36A/RPS27/RPL37/RPL35A/RPL19/RPL26/RPS15A/RPL34/RPS29/RPS28/RPS26/RPL8/RPL5/RPS23/RPL36/RPL30/RPS15/RPL6/RPS12/PHYKPL/RPLP2/RPS8/RPL32/RPS7/SEPHS2/PSMB8/TSTD1/RPL38/RPL22/PSME1/RPL4/RPL36AL/PSMC1/PSMA7/CKB	39
R-HSA-202427	R-HSA-202427	Phosphorylation of CD3 and TCR zeta chains	9/312	22/10654	5.02392e-09	1.16141e-07	9.98562e-08	PTPRC/CD3E/LCK/CD3G/CSK/CD247/HLA-DPA1/HLA-DPB1/HLA-DRB1	9
R-HSA-389948	R-HSA-389948	PD-1 signaling	9/312	23/10654	8.04266e-09	1.80615e-07	1.5529e-07	CD3E/LCK/CD3G/PTPN6/CSK/CD247/HLA-DPA1/HLA-DPB1/HLA-DRB1	9
R-HSA-202433	R-HSA-202433	Generation of second messenger molecules	10/312	33/10654	2.04542e-08	4.46584e-07	3.83965e-07	CD3E/LCK/CD3G/WAS/EVL/PAK2/CD247/HLA-DPA1/HLA-DPB1/HLA-DRB1	10
R-HSA-2029482	R-HSA-2029482	Regulation of actin dynamics for phagocytic cup formation	12/312	61/10654	1.55047e-07	3.29371e-06	2.83188e-06	ACTB/ACTG1/NCKAP1L/ACTR3/ARPC2/CD3G/WAS/BRK1/ARPC3/ARPC5/MYH9/CD247	12
R-HSA-202403	R-HSA-202403	TCR signaling	16/312	119/10654	3.50743e-07	7.25485e-06	6.2376e-06	PTPRC/CD3E/LCK/CD3G/WAS/PSMB8/EVL/PAK2/CSK/PSME1/PSMC1/CD247/PSMA7/HLA-DPA1/HLA-DPB1/HLA-DRB1	16
R-HSA-6799198	R-HSA-6799198	Complex I biogenesis	11/312	55/10654	4.31591e-07	8.69823e-06	7.47859e-06	NDUFA3/NDUFC1/NDUFA13/NDUFA1/NDUFB1/NDUFB4/NDUFA11/NDUFB3/NDUFA12/NDUFB2/NDUFAF3	11
R-HSA-202430	R-HSA-202430	Translocation of ZAP-70 to Immunological synapse	7/312	19/10654	6.42967e-07	1.26343e-05	1.08628e-05	CD3E/LCK/CD3G/CD247/HLA-DPA1/HLA-DPB1/HLA-DRB1	7
R-HSA-5663213	R-HSA-5663213	RHO GTPases Activate WASPs and WAVEs	9/312	36/10654	6.62092e-07	1.26928e-05	1.0913e-05	ACTB/ACTG1/NCKAP1L/ACTR3/ARPC2/WAS/BRK1/ARPC3/ARPC5	9
R-HSA-2029480	R-HSA-2029480	Fcgamma receptor (FCGR) dependent phagocytosis	13/312	86/10654	1.15581e-06	2.16302e-05	1.85973e-05	ACTB/PLCG2/ACTG1/NCKAP1L/ACTR3/ARPC2/CD3G/WAS/BRK1/ARPC3/ARPC5/MYH9/CD247	13
R-HSA-72163	R-HSA-72163	mRNA Splicing - Major Pathway	18/312	183/10654	6.75257e-06	0.000123431	0.000106124	SNRPN/HNRNPU/SRSF10/POLR2L/SRSF4/YBX1/PRPF8/SF3B2/HNRNPM/DDX46/LSM2/HNRNPR/HNRNPD/DNAJC8/HNRNPK/U2SURP/HNRNPA3/SNW1	18
R-HSA-72172	R-HSA-72172	mRNA Splicing	18/312	191/10654	1.22487e-05	0.000218807	0.000188127	SNRPN/HNRNPU/SRSF10/POLR2L/SRSF4/YBX1/PRPF8/SF3B2/HNRNPM/DDX46/LSM2/HNRNPR/HNRNPD/DNAJC8/HNRNPK/U2SURP/HNRNPA3/SNW1	18
R-HSA-2682334	R-HSA-2682334	EPH-Ephrin signaling	12/312	92/10654	1.43305e-05	0.000250306	0.000215209	ACTB/ACTG1/AP2B1/ACTR3/ARPC2/AP2M1/PAK2/CLTA/ARPC3/ARPC5/MYH9/RHOA	12
R-HSA-72203	R-HSA-72203	Processing of Capped Intron-Containing Pre-mRNA	20/312	244/10654	3.17919e-05	0.000543226	0.000467057	SNRPN/HNRNPU/SRSF10/POLR2L/SRSF4/YBX1/PRPF8/SF3B2/HNRNPM/DDX46/TPR/LSM2/HNRNPR/HNRNPD/DNAJC8/HNRNPK/THOC7/U2SURP/HNRNPA3/SNW1	20
R-HSA-388841	R-HSA-388841	Costimulation by the CD28 family	10/312	70/10654	3.35444e-05	0.000560977	0.000482319	CD3E/LCK/CD3G/PAK2/PTPN6/CSK/CD247/HLA-DPA1/HLA-DPB1/HLA-DRB1	10
R-HSA-5628897	R-HSA-5628897	TP53 Regulates Metabolic Genes	11/312	86/10654	3.93233e-05	0.000643919	0.00055363	COX6A1/COX6C/YWHAB/COX7C/AGO2/COX8A/COX6B1/COX20/COX5B/COX5A/YWHAH	11
R-HSA-6802948	R-HSA-6802948	Signaling by high-kinase activity BRAF mutants	7/312	36/10654	6.93935e-05	0.00111313	0.000957049	ACTB/YWHAB/ACTG1/TLN1/RAP1A/APBB1IP/CSK	7
R-HSA-8856828	R-HSA-8856828	Clathrin-mediated endocytosis	14/312	146/10654	9.46195e-05	0.00148742	0.00127886	ACTB/AAK1/ACTG1/AP2B1/ACTR3/ARPC2/AP2M1/ARF6/CD3G/CLTA/M6PR/ARPC3/ARPC5/SH3KBP1	14
R-HSA-162909	R-HSA-162909	Host Interactions of HIV factors	13/312	129/10654	0.000101136	0.00155868	0.00134012	AP2B1/LCK/AP2M1/PSIP1/PSMB8/PAK2/TPR/PSME1/APOBEC3G/CD8B/PSMC1/CD247/PSMA7	13
R-HSA-164952	R-HSA-164952	The role of Nef in HIV-1 replication and disease pathogenesis	6/312	27/10654	0.00010577	0.00159876	0.00137459	AP2B1/LCK/AP2M1/PAK2/CD8B/CD247	6
R-HSA-198933	R-HSA-198933	Immunoregulatory interactions between a Lymphoid and a non-Lymphoid cell	13/312	132/10654	0.000127929	0.00189722	0.00163119	CLEC2D/CD3E/HLA-E/HCST/CD3G/KLRD1/CD160/CD99/CD226/CD8B/ITGB1/CD247/CD8A	13
R-HSA-202424	R-HSA-202424	Downstream TCR signaling	11/312	98/10654	0.000131854	0.0019192	0.0016501	CD3E/LCK/CD3G/PSMB8/PSME1/PSMC1/CD247/PSMA7/HLA-DPA1/HLA-DPB1/HLA-DRB1	11
R-HSA-5674135	R-HSA-5674135	MAP2K and MAPK activation	7/312	40/10654	0.000140174	0.00200321	0.00172233	ACTB/YWHAB/ACTG1/TLN1/RAP1A/APBB1IP/CSK	7
R-HSA-3928662	R-HSA-3928662	EPHB-mediated forward signaling	7/312	42/10654	0.000192918	0.00270774	0.00232807	ACTB/ACTG1/ACTR3/ARPC2/ARPC3/ARPC5/RHOA	7
R-HSA-196025	R-HSA-196025	Formation of annular gap junctions	4/312	11/10654	0.000202292	0.00278951	0.00239837	ACTB/ACTG1/AP2M1/CLTA	4
R-HSA-195258	R-HSA-195258	RHO GTPase Effectors	22/312	327/10654	0.000243925	0.0033056	0.0028421	RPS27/ACTB/PFN1/YWHAB/ACTG1/NCKAP1L/ACTR3/ARPC2/KTN1/WAS/EVL/PAK2/RAC2/BRK1/KIF2A/ARPC3/ARPC5/PPP1CC/MYH9/ITGB1/RHOA/YWHAH	22
R-HSA-190873	R-HSA-190873	Gap junction degradation	4/312	12/10654	0.000296464	0.0039495	0.00339571	ACTB/ACTG1/AP2M1/CLTA	4
R-HSA-4086400	R-HSA-4086400	PCP/CE pathway	10/312	92/10654	0.000345528	0.00445221	0.00382794	PFN1/AP2B1/AP2M1/PSMB8/RAC2/CLTA/PSME1/PSMC1/RHOA/PSMA7	10
R-HSA-877300	R-HSA-877300	Interferon gamma signaling	10/312	92/10654	0.000345528	0.00445221	0.00382794	TRIM8/HLA-E/JAK1/TRIM38/PTPN6/IRF2/MT2A/HLA-DPA1/HLA-DPB1/HLA-DRB1	10
R-HSA-6802946	R-HSA-6802946	Signaling by moderate kinase activity BRAF mutants	7/312	47/10654	0.000396802	0.00479826	0.00412546	ACTB/YWHAB/ACTG1/TLN1/RAP1A/APBB1IP/CSK	7
R-HSA-6802949	R-HSA-6802949	Signaling by RAS mutants	7/312	47/10654	0.000396802	0.00479826	0.00412546	ACTB/YWHAB/ACTG1/TLN1/RAP1A/APBB1IP/CSK	7
R-HSA-6802955	R-HSA-6802955	Paradoxical activation of RAF signaling by kinase inactive BRAF	7/312	47/10654	0.000396802	0.00479826	0.00412546	ACTB/YWHAB/ACTG1/TLN1/RAP1A/APBB1IP/CSK	7
R-HSA-9649948	R-HSA-9649948	Signaling downstream of RAS mutants	7/312	47/10654	0.000396802	0.00479826	0.00412546	ACTB/YWHAB/ACTG1/TLN1/RAP1A/APBB1IP/CSK	7
R-HSA-162906	R-HSA-162906	HIV Infection	17/312	233/10654	0.000494777	0.00589235	0.00506614	POLR2L/AP2B1/LCK/AP2M1/PSIP1/XRCC5/SUPT16H/PSMB8/PAK2/TCEA1/TPR/PSME1/APOBEC3G/CD8B/PSMC1/CD247/PSMA7	17
R-HSA-194315	R-HSA-194315	Signaling by Rho GTPases	26/312	455/10654	0.000858084	0.0100665	0.00865499	RPS27/ACTB/ARHGAP30/ARHGDIB/PFN1/YWHAB/ACTG1/NCKAP1L/ACTR3/ARPC2/KTN1/WAS/EVL/PAK2/RAC2/BRK1/KIF2A/ARPC3/GDI2/RALBP1/ARPC5/PPP1CC/MYH9/ITGB1/RHOA/YWHAH	26
R-HSA-3858494	R-HSA-3858494	Beta-catenin independent WNT signaling	12/312	146/10654	0.00119045	0.0137602	0.0118308	PFN1/AP2B1/AP2M1/PSMB8/RAC2/AGO2/CLTA/GNG5/PSME1/PSMC1/RHOA/PSMA7	12
R-HSA-447115	R-HSA-447115	Interleukin-12 family signaling	7/312	57/10654	0.00129962	0.0148044	0.0127286	LCP1/JAK1/PAK2/PDCD4/IL27RA/TALDO1/MSN	7
R-HSA-9006934	R-HSA-9006934	Signaling by Receptor Tyrosine Kinases	26/312	473/10654	0.00149996	0.0168424	0.0144808	ACTB/POLR2L/YWHAB/ACTG1/AP2B1/NCKAP1L/LCK/AP2M1/ARF6/HNRNPM/PAK2/USP8/NCOR1/BAX/BRK1/CLTA/PTPN6/RAP1A/CDC37/CSK/MXD4/TIAL1/ITGB1/RHOA/MATK/SH3KBP1	26
R-HSA-2424491	R-HSA-2424491	DAP12 signaling	5/312	30/10654	0.00162754	0.0180176	0.0154912	PLCG2/HLA-E/LCK/KLRD1/KLRC2	5
R-HSA-913531	R-HSA-913531	Interferon Signaling	14/312	199/10654	0.00215026	0.0234737	0.0201823	TRIM8/HLA-E/JAK1/SAMHD1/TRIM38/PSMB8/TPR/ADAR/PTPN6/IRF2/MT2A/HLA-DPA1/HLA-DPB1/HLA-DRB1	14
R-HSA-437239	R-HSA-437239	Recycling pathway of L1	6/312	47/10654	0.00234741	0.0249333	0.0214372	ACTB/ACTG1/AP2B1/AP2M1/CLTA/MSN	6
R-HSA-9020591	R-HSA-9020591	Interleukin-12 signaling	6/312	47/10654	0.00234741	0.0249333	0.0214372	LCP1/JAK1/PAK2/PDCD4/TALDO1/MSN	6
R-HSA-164938	R-HSA-164938	Nef-mediates down modulation of cell surface receptors by recruiting them to clathrin adapters	4/312	20/10654	0.00241113	0.0252686	0.0217255	AP2B1/LCK/AP2M1/CD8B	4
R-HSA-373755	R-HSA-373755	Semaphorin interactions	7/312	65/10654	0.00280498	0.0290094	0.0249418	PTPRC/TLN1/PAK2/MYH9/ITGB1/RHOA/ITGA1	7
R-HSA-70263	R-HSA-70263	Gluconeogenesis	5/312	34/10654	0.00288843	0.0294845	0.0253503	GAPDH/PGAM1/ENO1/PGK1/TPI1	5
R-HSA-114604	R-HSA-114604	GPVI-mediated activation cascade	5/312	35/10654	0.00329047	0.0331578	0.0285085	PLCG2/LCK/RAC2/PTPN6/RHOA	5
R-HSA-6802952	R-HSA-6802952	Signaling by BRAF and RAF fusions	7/312	67/10654	0.00333428	0.033174	0.0285224	ACTB/YWHAB/ACTG1/TLN1/RAP1A/APBB1IP/CSK	7
R-HSA-909733	R-HSA-909733	Interferon alpha/beta signaling	7/312	69/10654	0.00393654	0.0386765	0.0332534	HLA-E/JAK1/SAMHD1/PSMB8/ADAR/PTPN6/IRF2	7
R-HSA-450531	R-HSA-450531	Regulation of mRNA stability by proteins that bind AU-rich elements	8/312	88/10654	0.00416788	0.0404439	0.0347729	SET/YWHAB/PSMB8/HNRNPD/PSME1/PABPC1/PSMC1/PSMA7	8
R-HSA-76002	R-HSA-76002	Platelet activation, signaling and aggregation	16/312	262/10654	0.00444148	0.0425732	0.0366037	PLCG2/PFN1/TLN1/LCK/CAP1/RAC2/ANXA5/PTPN6/RAP1A/APBB1IP/CSK/GNG5/DGKA/PHACTR2/RHOA/CTSW	16
R-HSA-8866427	R-HSA-8866427	VLDLR internalisation and degradation	3/312	12/10654	0.00449567	0.0425734	0.0366039	AP2B1/AP2M1/CLTA	3
R-HSA-6802957	R-HSA-6802957	Oncogenic MAPK signaling	7/312	71/10654	0.00461793	0.0427023	0.0367147	ACTB/YWHAB/ACTG1/TLN1/RAP1A/APBB1IP/CSK	7
R-HSA-70171	R-HSA-70171	Glycolysis	7/312	71/10654	0.00461793	0.0427023	0.0367147	GAPDH/PGAM1/TPR/PKM/ENO1/PGK1/TPI1	7
R-HSA-8950505	R-HSA-8950505	Gene and protein expression by JAK-STAT signaling after Interleukin-12 stimulation	5/312	38/10654	0.00473712	0.0432951	0.0372244	LCP1/PAK2/PDCD4/TALDO1/MSN	5
R-HSA-3700989	R-HSA-3700989	Transcriptional Regulation by TP53	20/312	365/10654	0.00532947	0.048149	0.0413977	COX6A1/COX6C/CDK13/POLR2L/YWHAB/BRD7/COX7C/RBL2/SUPT16H/TCEA1/AGO2/PRELID1/BAX/COX8A/COX6B1/COX20/COX5B/COX5A/CHD4/YWHAH	20

## Sheet: Tcell UP onestep_collagenase
Supplementary table 4b pathways upregulated in one-step collagenase dissociated versus three-step rpotease dissociated T cells
	ID	Description	GeneRatio	BgRatio	pvalue	p.adjust	qvalue	geneID	Count
R-HSA-72163	R-HSA-72163	mRNA Splicing - Major Pathway	14/148	183/10654	2.33911e-07	9.87552e-05	7.04858e-05	SRSF7/DDX5/U2AF1/SRSF2/TRA2B/SRSF3/SF1/SRSF5/HNRNPH1/BCAS2/FUS/HNRNPC/POLR2A/EIF4A3	14
R-HSA-72203	R-HSA-72203	Processing of Capped Intron-Containing Pre-mRNA	16/148	244/10654	2.59541e-07	9.87552e-05	7.04858e-05	SRSF7/DDX5/U2AF1/SRSF2/TRA2B/ZC3H11A/SRSF3/SF1/SRSF5/HNRNPH1/BCAS2/FUS/HNRNPC/RANBP2/POLR2A/EIF4A3	16
R-HSA-72172	R-HSA-72172	mRNA Splicing	14/148	191/10654	3.95763e-07	0.000100392	7.1654e-05	SRSF7/DDX5/U2AF1/SRSF2/TRA2B/SRSF3/SF1/SRSF5/HNRNPH1/BCAS2/FUS/HNRNPC/POLR2A/EIF4A3	14
R-HSA-3371497	R-HSA-3371497	HSP90 chaperone cycle for steroid hormone receptors (SHR)	8/148	55/10654	8.04291e-07	0.000133181	9.5057e-05	HSP90AA1/DNAJB1/HSPA1B/DNAJA1/HSPA1A/TUBA1A/TUBB4B/HSP90AB1	8
R-HSA-3371568	R-HSA-3371568	Attenuation phase	5/148	14/10654	8.7504e-07	0.000133181	9.5057e-05	HSP90AA1/DNAJB1/HSPA1B/HSPA1A/HSP90AB1	5
R-HSA-5675221	R-HSA-5675221	Negative regulation of MAPK pathway	7/148	40/10654	1.09984e-06	0.000139496	9.95644e-05	DUSP1/UBC/UBB/DUSP2/PPP2R5C/DUSP5/DUSP6	7
R-HSA-449147	R-HSA-449147	Signaling by Interleukins	20/148	461/10654	5.60098e-06	0.000608907	0.000434603	JUNB/JUN/FOS/HSP90AA1/MCL1/NFKBIA/TNF/UBC/ANXA1/IFNG/UBB/CCL4/IL7R/CDKN1A/SOCS3/RORA/IRS2/CCL20/DUSP6/SOD2	20
R-HSA-159236	R-HSA-159236	Transport of Mature mRNA derived from an Intron-Containing Transcript	8/148	75/10654	8.81774e-06	0.000836789	0.000597252	SRSF7/U2AF1/SRSF2/ZC3H11A/SRSF3/SRSF5/RANBP2/EIF4A3	8
R-HSA-2262752	R-HSA-2262752	Cellular responses to stress	20/148	479/10654	9.89632e-06	0.000836789	0.000597252	JUN/FOS/HSP90AA1/DNAJB1/HSPA1B/DNAJA1/HSPA1A/CYCS/UBC/TUBA1A/UBB/CITED2/KDM6B/TUBB4B/CDKN1A/HSP90AB1/HSPH1/RANBP2/CEBPB/SOD2	20
R-HSA-72187	R-HSA-72187	mRNA 3'-end processing	7/148	58/10654	1.43949e-05	0.00104425	0.000745324	SRSF7/U2AF1/SRSF2/ZC3H11A/SRSF3/SRSF5/EIF4A3	7
R-HSA-8953897	R-HSA-8953897	Cellular responses to external stimuli	20/148	493/10654	1.50943e-05	0.00104425	0.000745324	JUN/FOS/HSP90AA1/DNAJB1/HSPA1B/DNAJA1/HSPA1A/CYCS/UBC/TUBA1A/UBB/CITED2/KDM6B/TUBB4B/CDKN1A/HSP90AB1/HSPH1/RANBP2/CEBPB/SOD2	20
R-HSA-3371571	R-HSA-3371571	HSF1-dependent transactivation	5/148	24/10654	1.66068e-05	0.00105315	0.000751675	HSP90AA1/DNAJB1/HSPA1B/HSPA1A/HSP90AB1	5
R-HSA-6785807	R-HSA-6785807	Interleukin-4 and Interleukin-13 signaling	9/148	108/10654	1.83501e-05	0.00107419	0.000766693	JUNB/FOS/HSP90AA1/MCL1/TNF/ANXA1/CDKN1A/SOCS3/RORA	9
R-HSA-72202	R-HSA-72202	Transport of Mature Transcript to Cytoplasm	8/148	84/10654	2.0509e-05	0.00111481	0.000795686	SRSF7/U2AF1/SRSF2/ZC3H11A/SRSF3/SRSF5/RANBP2/EIF4A3	8
R-HSA-168255	R-HSA-168255	Influenza Life Cycle	10/148	144/10654	3.09369e-05	0.00156953	0.00112024	HSP90AA1/HSPA1B/HSPA1A/RPL13A/RPL27A/RPS20/RPL7/RPS11/RANBP2/POLR2A	10
R-HSA-73856	R-HSA-73856	RNA Polymerase II Transcription Termination	7/148	67/10654	3.75137e-05	0.00178425	0.00127349	SRSF7/U2AF1/SRSF2/ZC3H11A/SRSF3/SRSF5/EIF4A3	7
R-HSA-381119	R-HSA-381119	Unfolded Protein Response (UPR)	8/148	94/10654	4.65924e-05	0.00208524	0.00148832	ATF3/TSPYL2/LMNA/ATF4/DNAJB9/HERPUD1/CEBPB/ERN1	8
R-HSA-400253	R-HSA-400253	Circadian Clock	7/148	70/10654	4.99468e-05	0.00208524	0.00148832	CREM/UBC/UBB/PER1/RORA/PPP1CB/NAMPT	7
R-HSA-5357956	R-HSA-5357956	TNFR1-induced NFkappaB signaling pathway	5/148	30/10654	5.20625e-05	0.00208524	0.00148832	TNFAIP3/TNF/UBC/UBB/BIRC3	5
R-HSA-168254	R-HSA-168254	Influenza Infection	10/148	155/10654	5.80517e-05	0.00220887	0.00157656	HSP90AA1/HSPA1B/HSPA1A/RPL13A/RPL27A/RPS20/RPL7/RPS11/RANBP2/POLR2A	10
R-HSA-5357905	R-HSA-5357905	Regulation of TNFR1 signaling	5/148	33/10654	8.38476e-05	0.00303848	0.00216869	TNFAIP3/TNF/UBC/UBB/BIRC3	5
R-HSA-8852276	R-HSA-8852276	The role of GTSE1 in G2/M progression after G2 checkpoint	7/148	77/10654	9.24048e-05	0.00319637	0.00228138	HSP90AA1/UBC/TUBA1A/UBB/TUBB4B/CDKN1A/HSP90AB1	7
R-HSA-9613829	R-HSA-9613829	Chaperone Mediated Autophagy	4/148	22/10654	0.000215262	0.00712237	0.00508354	HSP90AA1/UBC/UBB/HSP90AB1	4
R-HSA-3371556	R-HSA-3371556	Cellular response to heat stress	7/148	89/10654	0.000230496	0.00730863	0.00521648	HSP90AA1/DNAJB1/HSPA1B/HSPA1A/HSP90AB1/HSPH1/RANBP2	7
R-HSA-112409	R-HSA-112409	RAF-independent MAPK1/3 activation	4/148	23/10654	0.000257781	0.00784687	0.00560064	DUSP1/DUSP2/DUSP5/DUSP6	4
R-HSA-5663205	R-HSA-5663205	Infectious disease	15/148	383/10654	0.000276991	0.00810731	0.00578653	HSP90AA1/HSPA1B/CXCR4/HSPA1A/RPL13A/RPL27A/UBC/UBB/RPS20/RPL7/RPS11/HSP90AB1/RANBP2/POLR2A/VPS37B	15
R-HSA-75893	R-HSA-75893	TNF signaling	5/148	43/10654	0.000304165	0.00857294	0.00611887	TNFAIP3/TNF/UBC/UBB/BIRC3	5
R-HSA-168164	R-HSA-168164	Toll Like Receptor 3 (TLR3) Cascade	7/148	94/10654	0.000323224	0.00878477	0.00627006	JUN/FOS/NFKBIA/UBC/UBB/BIRC3/DUSP6	7
R-HSA-2173788	R-HSA-2173788	Downregulation of TGF-beta receptor signaling	4/148	26/10654	0.000421352	0.010687	0.00762779	PPP1R15A/UBC/UBB/PPP1CB	4
R-HSA-166166	R-HSA-166166	MyD88-independent TLR4 cascade	7/148	99/10654	0.00044377	0.010687	0.00762779	JUN/FOS/NFKBIA/UBC/UBB/BIRC3/DUSP6	7
R-HSA-937061	R-HSA-937061	TRIF(TICAM1)-mediated TLR4 signaling	7/148	99/10654	0.00044377	0.010687	0.00762779	JUN/FOS/NFKBIA/UBC/UBB/BIRC3/DUSP6	7
R-HSA-913531	R-HSA-913531	Interferon Signaling	10/148	199/10654	0.000449389	0.010687	0.00762779	EIF4A1/EGR1/UBC/IFNG/UBB/EIF4A2/SOCS3/CD44/RANBP2/EIF4A3	10
R-HSA-1169408	R-HSA-1169408	ISG15 antiviral mechanism	6/148	72/10654	0.000477143	0.0109523	0.00781711	EIF4A1/UBC/UBB/EIF4A2/RANBP2/EIF4A3	6
R-HSA-380994	R-HSA-380994	ATF4 activates genes in response to endoplasmic reticulum stress	4/148	27/10654	0.000489327	0.0109523	0.00781711	ATF3/ATF4/HERPUD1/CEBPB	4
R-HSA-5689877	R-HSA-5689877	Josephin domain DUBs	3/148	12/10654	0.000527138	0.0112734	0.00804634	UBC/UBB/JOSD1	3
R-HSA-168273	R-HSA-168273	Influenza Viral RNA Transcription and Replication	8/148	134/10654	0.000547167	0.0112734	0.00804634	HSP90AA1/RPL13A/RPL27A/RPS20/RPL7/RPS11/RANBP2/POLR2A	8
R-HSA-3700989	R-HSA-3700989	Transcriptional Regulation by TP53	14/148	365/10654	0.000548118	0.0112734	0.00804634	JUN/FOS/BTG2/RGCC/CYCS/UBC/UBB/PMAIP1/PPP2R5C/CDKN1A/COX16/GADD45A/POLR2A/DDIT4	14
R-HSA-209560	R-HSA-209560	NF-kB is activated and signals survival	3/148	13/10654	0.000678322	0.0135843	0.00969568	NFKBIA/UBC/UBB	3
R-HSA-1169410	R-HSA-1169410	Antiviral mechanism by IFN-stimulated genes	6/148	80/10654	0.000838043	0.0158614	0.011321	EIF4A1/UBC/UBB/EIF4A2/RANBP2/EIF4A3	6
R-HSA-174490	R-HSA-174490	Membrane binding and targetting of GAG proteins	3/148	14/10654	0.000854559	0.0158614	0.011321	UBC/UBB/VPS37B	3
R-HSA-174495	R-HSA-174495	Synthesis And Processing Of GAG, GAGPOL Polyproteins	3/148	14/10654	0.000854559	0.0158614	0.011321	UBC/UBB/VPS37B	3
R-HSA-156827	R-HSA-156827	L13a-mediated translational silencing of Ceruloplasmin expression	7/148	111/10654	0.000881804	0.0159125	0.0113574	EIF4A1/RPL13A/RPL27A/EIF4A2/RPS20/RPL7/RPS11	7
R-HSA-72706	R-HSA-72706	GTP hydrolysis and joining of the 60S ribosomal subunit	7/148	112/10654	0.000929836	0.0159125	0.0113574	EIF4A1/RPL13A/RPL27A/EIF4A2/RPS20/RPL7/RPS11	7
R-HSA-2173789	R-HSA-2173789	TGF-beta receptor signaling activates SMADs	4/148	32/10654	0.000950075	0.0159125	0.0113574	PPP1R15A/UBC/UBB/PPP1CB	4
R-HSA-381042	R-HSA-381042	PERK regulates gene expression	4/148	32/10654	0.000950075	0.0159125	0.0113574	ATF3/ATF4/HERPUD1/CEBPB	4
R-HSA-168643	R-HSA-168643	Nucleotide-binding domain, leucine rich repeat containing receptor (NLR) signaling pathways	5/148	55/10654	0.000961861	0.0159125	0.0113574	TNFAIP3/UBC/UBB/HSP90AB1/BIRC3	5
R-HSA-9018519	R-HSA-9018519	Estrogen-dependent gene expression	8/148	150/10654	0.00114633	0.017541	0.0125197	JUND/JUN/FOSB/FOS/HSP90AA1/DDX5/HSP90AB1/POLR2A	8
R-HSA-168142	R-HSA-168142	Toll Like Receptor 10 (TLR10) Cascade	6/148	85/10654	0.00115249	0.017541	0.0125197	JUN/FOS/NFKBIA/UBC/UBB/DUSP6	6
R-HSA-168176	R-HSA-168176	Toll Like Receptor 5 (TLR5) Cascade	6/148	85/10654	0.00115249	0.017541	0.0125197	JUN/FOS/NFKBIA/UBC/UBB/DUSP6	6
R-HSA-975871	R-HSA-975871	MyD88 cascade initiated on plasma membrane	6/148	85/10654	0.00115249	0.017541	0.0125197	JUN/FOS/NFKBIA/UBC/UBB/DUSP6	6
R-HSA-175474	R-HSA-175474	Assembly Of The HIV Virion	3/148	16/10654	0.00128819	0.0186956	0.0133439	UBC/UBB/VPS37B	3
R-HSA-193639	R-HSA-193639	p75NTR signals via NF-kB	3/148	16/10654	0.00128819	0.0186956	0.0133439	NFKBIA/UBC/UBB	3
R-HSA-72613	R-HSA-72613	Eukaryotic Translation Initiation	7/148	119/10654	0.00132663	0.0186956	0.0133439	EIF4A1/RPL13A/RPL27A/EIF4A2/RPS20/RPL7/RPS11	7
R-HSA-72737	R-HSA-72737	Cap-dependent Translation Initiation	7/148	119/10654	0.00132663	0.0186956	0.0133439	EIF4A1/RPL13A/RPL27A/EIF4A2/RPS20/RPL7/RPS11	7
R-HSA-2565942	R-HSA-2565942	Regulation of PLK1 Activity at G2/M Transition	6/148	88/10654	0.00138037	0.0187582	0.0133885	HSP90AA1/UBC/TUBA1A/UBB/TUBB4B/PPP1CB	6
R-HSA-450531	R-HSA-450531	Regulation of mRNA stability by proteins that bind AU-rich elements	6/148	88/10654	0.00138037	0.0187582	0.0133885	HSPA1B/ZFP36/HSPA1A/UBC/UBB/ZFP36L1	6
R-HSA-168638	R-HSA-168638	NOD1/2 Signaling Pathway	4/148	36/10654	0.0014908	0.0199035	0.0142059	TNFAIP3/UBC/UBB/BIRC3	4
R-HSA-9617828	R-HSA-9617828	FOXO-mediated transcription of cell cycle genes	3/148	17/10654	0.00154838	0.0203159	0.0145003	BTG1/CDKN1A/GADD45A	3
R-HSA-69275	R-HSA-69275	G2/M Transition	9/148	196/10654	0.00163201	0.0210501	0.0150244	HSP90AA1/UBC/PHLDA1/TUBA1A/UBB/TUBB4B/CDKN1A/HSP90AB1/PPP1CB	9
R-HSA-975138	R-HSA-975138	TRAF6 mediated induction of NFkB and MAP kinases upon TLR7/8 or 9 activation	6/148	92/10654	0.00173588	0.0218344	0.0155842	JUN/FOS/NFKBIA/UBC/UBB/DUSP6	6
R-HSA-453274	R-HSA-453274	Mitotic G2-G2/M phases	9/148	198/10654	0.0017502	0.0218344	0.0155842	HSP90AA1/UBC/PHLDA1/TUBA1A/UBB/TUBB4B/CDKN1A/HSP90AB1/PPP1CB	9
R-HSA-168181	R-HSA-168181	Toll Like Receptor 7/8 (TLR7/8) Cascade	6/148	93/10654	0.00183473	0.0218699	0.0156095	JUN/FOS/NFKBIA/UBC/UBB/DUSP6	6
R-HSA-975155	R-HSA-975155	MyD88 dependent cascade initiated on endosome	6/148	93/10654	0.00183473	0.0218699	0.0156095	JUN/FOS/NFKBIA/UBC/UBB/DUSP6	6
R-HSA-5675482	R-HSA-5675482	Regulation of necroptotic cell death	3/148	18/10654	0.00183926	0.0218699	0.0156095	UBC/UBB/BIRC3	3
R-HSA-450294	R-HSA-450294	MAP kinase activation	5/148	64/10654	0.00190788	0.0223369	0.0159428	JUN/FOS/UBC/UBB/DUSP6	5
R-HSA-9614085	R-HSA-9614085	FOXO-mediated transcription	5/148	65/10654	0.00204411	0.0228879	0.016336	BTG1/CITED2/CDKN1A/GADD45A/SOD2	5
R-HSA-166058	R-HSA-166058	MyD88:MAL(TIRAP) cascade initiated on plasma membrane	6/148	95/10654	0.00204517	0.0228879	0.016336	JUN/FOS/NFKBIA/UBC/UBB/DUSP6	6
R-HSA-168188	R-HSA-168188	Toll Like Receptor TLR6:TLR2 Cascade	6/148	95/10654	0.00204517	0.0228879	0.016336	JUN/FOS/NFKBIA/UBC/UBB/DUSP6	6
R-HSA-166016	R-HSA-166016	Toll Like Receptor 4 (TLR4) Cascade	7/148	129/10654	0.0021104	0.0231733	0.0165397	JUN/FOS/NFKBIA/UBC/UBB/BIRC3/DUSP6	7
R-HSA-1236382	R-HSA-1236382	Constitutive Signaling by Ligand-Responsive EGFR Cancer Variants	3/148	19/10654	0.00216203	0.0231733	0.0165397	HSP90AA1/UBC/UBB	3
R-HSA-5637815	R-HSA-5637815	Signaling by Ligand-Responsive EGFR Variants in Cancer	3/148	19/10654	0.00216203	0.0231733	0.0165397	HSP90AA1/UBC/UBB	3
R-HSA-168138	R-HSA-168138	Toll Like Receptor 9 (TLR9) Cascade	6/148	97/10654	0.00227338	0.0240283	0.01715	JUN/FOS/NFKBIA/UBC/UBB/DUSP6	6
R-HSA-168179	R-HSA-168179	Toll Like Receptor TLR1:TLR2 Cascade	6/148	98/10654	0.00239443	0.0246238	0.0175751	JUN/FOS/NFKBIA/UBC/UBB/DUSP6	6
R-HSA-181438	R-HSA-181438	Toll Like Receptor 2 (TLR2) Cascade	6/148	98/10654	0.00239443	0.0246238	0.0175751	JUN/FOS/NFKBIA/UBC/UBB/DUSP6	6
R-HSA-168927	R-HSA-168927	TICAM1, RIP1-mediated IKK complex recruitment	3/148	20/10654	0.00251785	0.0248842	0.0177609	UBC/UBB/BIRC3	3
R-HSA-5213460	R-HSA-5213460	RIPK1-mediated regulated necrosis	3/148	20/10654	0.00251785	0.0248842	0.0177609	UBC/UBB/BIRC3	3
R-HSA-5218859	R-HSA-5218859	Regulated Necrosis	3/148	20/10654	0.00251785	0.0248842	0.0177609	UBC/UBB/BIRC3	3
R-HSA-9010553	R-HSA-9010553	Regulation of expression of SLITs and ROBOs	8/148	171/10654	0.00262482	0.025311	0.0180656	RPL13A/RPL27A/UBC/UBB/RPS20/RPL7/RPS11/EIF4A3	8
R-HSA-5683057	R-HSA-5683057	MAPK family signaling cascades	11/148	294/10654	0.00262812	0.025311	0.0180656	JUN/DUSP1/DNAJB1/UBC/UBB/DUSP2/PPP2R5C/DUSP5/IRS2/RASGRP1/DUSP6	11
R-HSA-3371453	R-HSA-3371453	Regulation of HSF1-mediated heat shock response	5/148	69/10654	0.00266082	0.025311	0.0180656	DNAJB1/HSPA1B/HSPA1A/HSPH1/RANBP2	5
R-HSA-6798695	R-HSA-6798695	Neutrophil degranulation	15/148	480/10654	0.00273145	0.0256621	0.0183161	HSP90AA1/HSPA1B/YPEL5/SLC2A3/HSPA1A/NEU1/ALDOA/TUBB4B/DDX3X/CD55/SDCBP/HSP90AB1/CD44/FTH1/PNP	15
R-HSA-901032	R-HSA-901032	ER Quality Control Compartment (ERQC)	3/148	21/10654	0.00290782	0.0268438	0.0191596	UBC/UBB/RNF139	3
R-HSA-5668541	R-HSA-5668541	TNFR2 non-canonical NF-kB pathway	6/148	102/10654	0.00292778	0.0268438	0.0191596	TNF/UBC/UBB/TNFSF9/BIRC3/TNFSF13B	6
R-HSA-448424	R-HSA-448424	Interleukin-17 signaling	5/148	72/10654	0.00320458	0.0290319	0.0207213	JUN/FOS/UBC/UBB/DUSP6	5
R-HSA-8862803	R-HSA-8862803	Deregulated CDK5 triggers multiple neurodegenerative pathways in Alzheimer's disease models	3/148	22/10654	0.00333296	0.02932	0.0209269	JUN/LMNA/SOD2	3
R-HSA-8863678	R-HSA-8863678	Neurodegenerative Diseases	3/148	22/10654	0.00333296	0.02932	0.0209269	JUN/LMNA/SOD2	3
R-HSA-376176	R-HSA-376176	Signaling by ROBO receptors	9/148	218/10654	0.00335196	0.02932	0.0209269	CXCR4/RPL13A/RPL27A/UBC/UBB/RPS20/RPL7/RPS11/EIF4A3	9
R-HSA-170834	R-HSA-170834	Signaling by TGF-beta Receptor Complex	5/148	73/10654	0.00340241	0.0294231	0.0210005	JUNB/PPP1R15A/UBC/UBB/PPP1CB	5
R-HSA-1257604	R-HSA-1257604	PIP3 activates AKT signaling	10/148	264/10654	0.00374342	0.0320084	0.0228457	JUN/EGR1/NR4A1/UBC/UBB/PPP2R5C/CDKN1A/ICOS/IRS2/IER3	10
R-HSA-2559582	R-HSA-2559582	Senescence-Associated Secretory Phenotype (SASP)	6/148	110/10654	0.00425526	0.0359806	0.0256809	JUN/FOS/UBC/UBB/CDKN1A/CEBPB	6
R-HSA-177929	R-HSA-177929	Signaling by EGFR	4/148	49/10654	0.00466537	0.0382779	0.0273206	UBC/UBB/SPRY1/PAG1	4
R-HSA-6791312	R-HSA-6791312	TP53 Regulates Transcription of Cell Cycle Genes	4/148	49/10654	0.00466537	0.0382779	0.0273206	BTG2/RGCC/CDKN1A/GADD45A	4
R-HSA-1643713	R-HSA-1643713	Signaling by EGFR in Cancer	3/148	25/10654	0.00482875	0.0382779	0.0273206	HSP90AA1/UBC/UBB	3
R-HSA-429947	R-HSA-429947	Deadenylation of mRNA	3/148	25/10654	0.00482875	0.0382779	0.0273206	EIF4A1/EIF4A2/EIF4A3	3
R-HSA-5696397	R-HSA-5696397	Gap-filling DNA repair synthesis and ligation in GG-NER	3/148	25/10654	0.00482875	0.0382779	0.0273206	UBC/UBB/POLD4	3
R-HSA-937041	R-HSA-937041	IKK complex recruitment mediated by RIP1	3/148	25/10654	0.00482875	0.0382779	0.0273206	UBC/UBB/BIRC3	3
R-HSA-927802	R-HSA-927802	Nonsense-Mediated Decay (NMD)	6/148	115/10654	0.00528409	0.0410326	0.0292867	RPL13A/RPL27A/RPS20/RPL7/RPS11/EIF4A3	6
R-HSA-975957	R-HSA-975957	Nonsense Mediated Decay (NMD) enhanced by the Exon Junction Complex (EJC)	6/148	115/10654	0.00528409	0.0410326	0.0292867	RPL13A/RPL27A/RPS20/RPL7/RPS11/EIF4A3	6
R-HSA-901042	R-HSA-901042	Calnexin/calreticulin cycle	3/148	26/10654	0.00540363	0.041537	0.0296467	UBC/UBB/RNF139	3
R-HSA-381070	R-HSA-381070	IRE1alpha activates chaperones	4/148	52/10654	0.00577337	0.0434902	0.0310408	TSPYL2/LMNA/DNAJB9/ERN1	4
R-HSA-383280	R-HSA-383280	Nuclear Receptor transcription pathway	4/148	52/10654	0.00577337	0.0434902	0.0310408	NR4A2/NR4A1/NR4A3/RORA	4
R-HSA-168898	R-HSA-168898	Toll-like Receptor Cascades	7/148	155/10654	0.00582918	0.0434902	0.0310408	JUN/FOS/NFKBIA/UBC/UBB/BIRC3/DUSP6	7
R-HSA-1168372	R-HSA-1168372	Downstream signaling events of B Cell Receptor (BCR)	5/148	83/10654	0.00589017	0.0435186	0.0310611	NFKBIA/UBC/UBB/REL/RASGRP1	5
R-HSA-8848021	R-HSA-8848021	Signaling by PTK6	4/148	54/10654	0.00660198	0.0478486	0.0341516	UBC/UBB/SOCS3/SFPQ	4
R-HSA-9006927	R-HSA-9006927	Signaling by Non-Receptor Tyrosine Kinases	4/148	54/10654	0.00660198	0.0478486	0.0341516	UBC/UBB/SOCS3/SFPQ	4

## Sheet: Bcell DOWN onestep_collagenase
Supplementary table 4b pathways downregulated in one-step collagenase dissociated versus three-step rpotease dissociated B cells
	ID	Description	GeneRatio	BgRatio	pvalue	p.adjust	qvalue	geneID	Count
R-HSA-156827	R-HSA-156827	L13a-mediated translational silencing of Ceruloplasmin expression	72/418	111/10654	4.17063e-75	3.83281e-72	2.95895e-72	RPS21/RPS10/RPS27/RPL41/RPS29/RPS17/RPL19/RPL26/RPL30/RPL21/RPL36A/RPL5/RPS12/RPS26/RPSA/RPL34/RPL37/RPL35A/RPS23/RPS8/RPS15A/RPS13/RPS28/RPL32/RPL38/RPL11/RPS7/RPS3/RPS25/RPS27A/RPLP2/RPL8/RPL31/RPS5/RPS15/RPL28/RPL10A/PABPC1/RPL36/RPL23A/RPL22/RPS3A/RPL12/RPL23/RPS2/RPL7A/RPL6/RPL14/EIF4B/RPS24/RPL37A/RPS18/RPS14/RPL4/RPS4X/RPL10/RPL39/EIF3H/RPL18A/EIF3L/EIF2S3/RPL29/EIF3F/RPS6/UBA52/EIF3E/EIF3…	72
R-HSA-72689	R-HSA-72689	Formation of a pool of free 40S subunits	69/418	101/10654	2.17251e-74	9.98269e-72	7.7067e-72	RPS21/RPS10/RPS27/RPL41/RPS29/RPS17/RPL19/RPL26/RPL30/RPL21/RPL36A/RPL5/RPS12/RPS26/RPSA/RPL34/RPL37/RPL35A/RPS23/RPS8/RPS15A/RPS13/RPS28/RPL32/RPL38/RPL11/RPS7/RPS3/RPS25/RPS27A/RPLP2/RPL8/RPL31/RPS5/RPS15/RPL28/RPL10A/RPL36/RPL23A/RPL22/RPS3A/RPL12/RPL23/RPS2/RPL7A/RPL6/RPL14/RPS24/RPL37A/RPS18/RPS14/RPL4/RPS4X/RPL10/RPL39/EIF3H/RPL18A/EIF3L/RPL29/EIF3F/RPS6/UBA52/EIF3E/EIF3D/RPL9/RPL27/RPS4Y1/…	69
R-HSA-156902	R-HSA-156902	Peptide chain elongation	65/418	89/10654	3.56251e-73	1.09132e-70	8.42503e-71	RPS21/RPS10/RPS27/RPL41/RPS29/RPS17/RPL19/RPL26/RPL30/RPL21/RPL36A/RPL5/EEF1A1/RPS12/RPS26/RPSA/RPL34/RPL37/RPL35A/RPS23/RPS8/RPS15A/RPS13/RPS28/RPL32/RPL38/RPL11/RPS7/RPS3/RPS25/RPS27A/RPLP2/RPL8/RPL31/RPS5/RPS15/RPL28/RPL10A/RPL36/RPL23A/RPL22/RPS3A/RPL12/RPL23/RPS2/RPL7A/RPL6/RPL14/RPS24/RPL37A/RPS18/RPS14/RPL4/RPS4X/RPL10/RPL39/EEF2/RPL18A/RPL29/RPS6/UBA52/RPL9/RPL27/RPS4Y1/RPL17	65
R-HSA-72706	R-HSA-72706	GTP hydrolysis and joining of the 60S ribosomal subunit	71/418	112/10654	5.83541e-73	1.1972e-70	9.24244e-71	RPS21/RPS10/RPS27/RPL41/RPS29/RPS17/RPL19/RPL26/RPL30/RPL21/RPL36A/RPL5/RPS12/RPS26/RPSA/RPL34/RPL37/RPL35A/RPS23/RPS8/RPS15A/RPS13/RPS28/RPL32/RPL38/RPL11/RPS7/RPS3/RPS25/RPS27A/RPLP2/RPL8/RPL31/RPS5/RPS15/RPL28/RPL10A/RPL36/RPL23A/RPL22/RPS3A/RPL12/RPL23/RPS2/RPL7A/RPL6/RPL14/EIF4B/RPS24/RPL37A/RPS18/RPS14/RPL4/RPS4X/RPL10/RPL39/EIF3H/RPL18A/EIF3L/EIF2S3/RPL29/EIF3F/RPS6/UBA52/EIF3E/EIF3D/RPL9/…	71
R-HSA-156842	R-HSA-156842	Eukaryotic Translation Elongation	66/418	93/10654	6.51359e-73	1.1972e-70	9.24244e-71	RPS21/RPS10/RPS27/RPL41/RPS29/RPS17/RPL19/RPL26/RPL30/RPL21/RPL36A/RPL5/EEF1A1/RPS12/RPS26/RPSA/RPL34/RPL37/RPL35A/RPS23/RPS8/RPS15A/RPS13/RPS28/EEF1B2/RPL32/RPL38/RPL11/RPS7/RPS3/RPS25/RPS27A/RPLP2/RPL8/RPL31/RPS5/RPS15/RPL28/RPL10A/RPL36/RPL23A/RPL22/RPS3A/RPL12/RPL23/RPS2/RPL7A/RPL6/RPL14/RPS24/RPL37A/RPS18/RPS14/RPL4/RPS4X/RPL10/RPL39/EEF2/RPL18A/RPL29/RPS6/UBA52/RPL9/RPL27/RPS4Y1/RPL17	66
R-HSA-72613	R-HSA-72613	Eukaryotic Translation Initiation	72/418	119/10654	7.99414e-72	1.04952e-69	8.10233e-70	RPS21/RPS10/RPS27/RPL41/RPS29/RPS17/RPL19/RPL26/RPL30/RPL21/RPL36A/RPL5/RPS12/RPS26/RPSA/RPL34/RPL37/RPL35A/RPS23/RPS8/RPS15A/RPS13/RPS28/RPL32/RPL38/RPL11/RPS7/RPS3/RPS25/RPS27A/RPLP2/RPL8/RPL31/RPS5/RPS15/RPL28/RPL10A/PABPC1/RPL36/RPL23A/RPL22/RPS3A/RPL12/RPL23/RPS2/RPL7A/RPL6/RPL14/EIF4B/RPS24/RPL37A/RPS18/RPS14/RPL4/RPS4X/RPL10/RPL39/EIF3H/RPL18A/EIF3L/EIF2S3/RPL29/EIF3F/RPS6/UBA52/EIF3E/EIF3…	72
R-HSA-72737	R-HSA-72737	Cap-dependent Translation Initiation	72/418	119/10654	7.99414e-72	1.04952e-69	8.10233e-70	RPS21/RPS10/RPS27/RPL41/RPS29/RPS17/RPL19/RPL26/RPL30/RPL21/RPL36A/RPL5/RPS12/RPS26/RPSA/RPL34/RPL37/RPL35A/RPS23/RPS8/RPS15A/RPS13/RPS28/RPL32/RPL38/RPL11/RPS7/RPS3/RPS25/RPS27A/RPLP2/RPL8/RPL31/RPS5/RPS15/RPL28/RPL10A/PABPC1/RPL36/RPL23A/RPL22/RPS3A/RPL12/RPL23/RPS2/RPL7A/RPL6/RPL14/EIF4B/RPS24/RPL37A/RPS18/RPS14/RPL4/RPS4X/RPL10/RPL39/EIF3H/RPL18A/EIF3L/EIF2S3/RPL29/EIF3F/RPS6/UBA52/EIF3E/EIF3…	72
R-HSA-192823	R-HSA-192823	Viral mRNA Translation	63/418	89/10654	1.89482e-69	2.17667e-67	1.6804e-67	RPS21/RPS10/RPS27/RPL41/RPS29/RPS17/RPL19/RPL26/RPL30/RPL21/RPL36A/RPL5/RPS12/RPS26/RPSA/RPL34/RPL37/RPL35A/RPS23/RPS8/RPS15A/RPS13/RPS28/RPL32/RPL38/RPL11/RPS7/RPS3/RPS25/RPS27A/RPLP2/RPL8/RPL31/RPS5/RPS15/RPL28/RPL10A/RPL36/RPL23A/RPL22/RPS3A/RPL12/RPL23/RPS2/RPL7A/RPL6/RPL14/RPS24/RPL37A/RPS18/RPS14/RPL4/RPS4X/RPL10/RPL39/RPL18A/RPL29/RPS6/UBA52/RPL9/RPL27/RPS4Y1/RPL17	63
R-HSA-975956	R-HSA-975956	Nonsense Mediated Decay (NMD) independent of the Exon Junction Complex (EJC)	64/418	95/10654	2.581e-68	2.63549e-66	2.03461e-66	RPS21/RPS10/RPS27/RPL41/RPS29/RPS17/RPL19/RPL26/RPL30/RPL21/RPL36A/RPL5/RPS12/RPS26/RPSA/RPL34/RPL37/RPL35A/RPS23/RPS8/RPS15A/RPS13/RPS28/RPL32/RPL38/RPL11/RPS7/RPS3/RPS25/RPS27A/RPLP2/RPL8/RPL31/RPS5/RPS15/RPL28/RPL10A/PABPC1/RPL36/RPL23A/RPL22/RPS3A/RPL12/RPL23/RPS2/RPL7A/RPL6/RPL14/RPS24/RPL37A/RPS18/RPS14/RPL4/RPS4X/RPL10/RPL39/RPL18A/RPL29/RPS6/UBA52/RPL9/RPL27/RPS4Y1/RPL17	64
R-HSA-2408557	R-HSA-2408557	Selenocysteine synthesis	63/418	93/10654	1.76465e-67	1.47428e-65	1.13815e-65	RPS21/RPS10/RPS27/RPL41/RPS29/RPS17/RPL19/RPL26/RPL30/RPL21/RPL36A/RPL5/RPS12/RPS26/RPSA/RPL34/RPL37/RPL35A/RPS23/RPS8/RPS15A/RPS13/RPS28/RPL32/RPL38/RPL11/RPS7/RPS3/RPS25/RPS27A/RPLP2/RPL8/RPL31/RPS5/RPS15/RPL28/RPL10A/RPL36/RPL23A/RPL22/RPS3A/RPL12/RPL23/RPS2/RPL7A/RPL6/RPL14/RPS24/RPL37A/RPS18/RPS14/RPL4/RPS4X/RPL10/RPL39/RPL18A/RPL29/RPS6/UBA52/RPL9/RPL27/RPS4Y1/RPL17	63
R-HSA-72764	R-HSA-72764	Eukaryotic Translation Termination	63/418	93/10654	1.76465e-67	1.47428e-65	1.13815e-65	RPS21/RPS10/RPS27/RPL41/RPS29/RPS17/RPL19/RPL26/RPL30/RPL21/RPL36A/RPL5/RPS12/RPS26/RPSA/RPL34/RPL37/RPL35A/RPS23/RPS8/RPS15A/RPS13/RPS28/RPL32/RPL38/RPL11/RPS7/RPS3/RPS25/RPS27A/RPLP2/RPL8/RPL31/RPS5/RPS15/RPL28/RPL10A/RPL36/RPL23A/RPL22/RPS3A/RPL12/RPL23/RPS2/RPL7A/RPL6/RPL14/RPS24/RPL37A/RPS18/RPS14/RPL4/RPS4X/RPL10/RPL39/RPL18A/RPL29/RPS6/UBA52/RPL9/RPL27/RPS4Y1/RPL17	63
R-HSA-1799339	R-HSA-1799339	SRP-dependent cotranslational protein targeting to membrane	65/418	112/10654	4.73258e-63	3.62437e-61	2.79804e-61	RPS21/RPS10/RPS27/RPL41/RPS29/RPS17/RPL19/RPL26/RPL30/RPL21/RPL36A/RPL5/RPS12/RPS26/RPSA/RPL34/RPL37/RPL35A/RPS23/RPS8/RPS15A/RPS13/RPS28/RPL32/RPL38/RPL11/RPS7/RPS3/RPS25/RPS27A/RPLP2/RPL8/RPL31/RPS5/RPS15/RPL28/RPL10A/RPL36/RPL23A/RPL22/RPS3A/RPL12/RPL23/RPS2/RPL7A/RPL6/RPL14/RPS24/RPL37A/RPS18/RPS14/RPL4/RPS4X/RPL10/RPL39/RPL18A/RPL29/RPS6/UBA52/SRP14/RPL9/RPL27/RPS4Y1/SRP9/RPL17	65
R-HSA-927802	R-HSA-927802	Nonsense-Mediated Decay (NMD)	65/418	115/10654	5.39135e-62	3.53904e-60	2.73216e-60	RPS21/RPS10/RPS27/RPL41/RPS29/RPS17/RPL19/RPL26/RPL30/RPL21/RPL36A/RPL5/RPS12/RPS26/RPSA/RPL34/RPL37/RPL35A/RPS23/RPS8/RPS15A/RPS13/RPS28/PNRC2/RPL32/RPL38/RPL11/RPS7/RPS3/RPS25/RPS27A/RPLP2/RPL8/RPL31/RPS5/RPS15/RPL28/RPL10A/PABPC1/RPL36/RPL23A/RPL22/RPS3A/RPL12/RPL23/RPS2/RPL7A/RPL6/RPL14/RPS24/RPL37A/RPS18/RPS14/RPL4/RPS4X/RPL10/RPL39/RPL18A/RPL29/RPS6/UBA52/RPL9/RPL27/RPS4Y1/RPL17	65
R-HSA-975957	R-HSA-975957	Nonsense Mediated Decay (NMD) enhanced by the Exon Junction Complex (EJC)	65/418	115/10654	5.39135e-62	3.53904e-60	2.73216e-60	RPS21/RPS10/RPS27/RPL41/RPS29/RPS17/RPL19/RPL26/RPL30/RPL21/RPL36A/RPL5/RPS12/RPS26/RPSA/RPL34/RPL37/RPL35A/RPS23/RPS8/RPS15A/RPS13/RPS28/PNRC2/RPL32/RPL38/RPL11/RPS7/RPS3/RPS25/RPS27A/RPLP2/RPL8/RPL31/RPS5/RPS15/RPL28/RPL10A/PABPC1/RPL36/RPL23A/RPL22/RPS3A/RPL12/RPL23/RPS2/RPL7A/RPL6/RPL14/RPS24/RPL37A/RPS18/RPS14/RPL4/RPS4X/RPL10/RPL39/RPL18A/RPL29/RPS6/UBA52/RPL9/RPL27/RPS4Y1/RPL17	65
R-HSA-2408522	R-HSA-2408522	Selenoamino acid metabolism	63/418	118/10654	6.43356e-58	3.94163e-56	3.04296e-56	RPS21/RPS10/RPS27/RPL41/RPS29/RPS17/RPL19/RPL26/RPL30/RPL21/RPL36A/RPL5/RPS12/RPS26/RPSA/RPL34/RPL37/RPL35A/RPS23/RPS8/RPS15A/RPS13/RPS28/RPL32/RPL38/RPL11/RPS7/RPS3/RPS25/RPS27A/RPLP2/RPL8/RPL31/RPS5/RPS15/RPL28/RPL10A/RPL36/RPL23A/RPL22/RPS3A/RPL12/RPL23/RPS2/RPL7A/RPL6/RPL14/RPS24/RPL37A/RPS18/RPS14/RPL4/RPS4X/RPL10/RPL39/RPL18A/RPL29/RPS6/UBA52/RPL9/RPL27/RPS4Y1/RPL17	63
R-HSA-168255	R-HSA-168255	Influenza Life Cycle	66/418	144/10654	5.45783e-55	3.13484e-53	2.42012e-53	RPS21/RPS10/RPS27/RPL41/RPS29/RPS17/RPL19/RPL26/RPL30/RPL21/RPL36A/RPL5/RPS12/RPS26/RPSA/RPL34/RPL37/RPL35A/RPS23/RPS8/RPS15A/RPS13/RPS28/RPL32/RPL38/RPL11/RPS7/RPS3/RPS25/RPS27A/RPLP2/RPL8/RPL31/RPS5/RPS15/RPL28/RPL10A/RPL36/RPL23A/RPL22/RPS3A/RPL12/RPL23/RPS2/RPL7A/RPL6/RPL14/RPS24/RPL37A/RPS18/RPS14/RPL4/RPS4X/RPL10/RPL39/RPL18A/RPL29/RPS6/UBA52/RAN/RPL9/RPL27/KPNB1/RPS4Y1/CLTA/RPL17	66
R-HSA-168254	R-HSA-168254	Influenza Infection	67/418	155/10654	1.02787e-53	5.55655e-52	4.28969e-52	RPS21/RPS10/RPS27/RPL41/RPS29/RPS17/RPL19/RPL26/RPL30/RPL21/RPL36A/RPL5/RPS12/RPS26/RPSA/RPL34/RPL37/RPL35A/RPS23/RPS8/RPS15A/RPS13/RPS28/RPL32/RPL38/RPL11/RPS7/RPS3/RPS25/RPS27A/RPLP2/RPL8/RPL31/RPS5/RPS15/RPL28/RPL10A/RPL36/RPL23A/RPL22/RPS3A/RPL12/RPL23/RPS2/RPL7A/RPL6/RPL14/RPS24/RPL37A/RPS18/RPS14/RPL4/RPS4X/RPL10/RPL39/RPL18A/RPL29/RPS6/UBA52/RAN/RPL9/RPL27/SLC25A6/KPNB1/RPS4Y1/CLTA/RPL17	67
R-HSA-168273	R-HSA-168273	Influenza Viral RNA Transcription and Replication	63/418	134/10654	2.38177e-53	1.21603e-51	9.3878e-52	RPS21/RPS10/RPS27/RPL41/RPS29/RPS17/RPL19/RPL26/RPL30/RPL21/RPL36A/RPL5/RPS12/RPS26/RPSA/RPL34/RPL37/RPL35A/RPS23/RPS8/RPS15A/RPS13/RPS28/RPL32/RPL38/RPL11/RPS7/RPS3/RPS25/RPS27A/RPLP2/RPL8/RPL31/RPS5/RPS15/RPL28/RPL10A/RPL36/RPL23A/RPL22/RPS3A/RPL12/RPL23/RPS2/RPL7A/RPL6/RPL14/RPS24/RPL37A/RPS18/RPS14/RPL4/RPS4X/RPL10/RPL39/RPL18A/RPL29/RPS6/UBA52/RPL9/RPL27/RPS4Y1/RPL17	63
R-HSA-376176	R-HSA-376176	Signaling by ROBO receptors	76/418	218/10654	1.08265e-52	5.23662e-51	4.0427e-51	RPS21/RPS10/RPS27/RPL41/RPS29/RPS17/RPL19/RPL26/RPL30/RPL21/RPL36A/RPL5/RPS12/RPS26/RPSA/RPL34/RPL37/RPL35A/RPS23/RPS8/RPS15A/RPS13/RPS28/RPL32/RPL38/RPL11/RPS7/RPS3/RPS25/RPS27A/RPLP2/RPL8/RPL31/RPS5/RPS15/PFN1/RPL28/RPL10A/PABPC1/RPL36/RPL23A/RPL22/RPS3A/RPL12/RPL23/RPS2/RPL7A/RPL6/RPL14/RPS24/RPL37A/RPS18/RPS14/RPL4/RPS4X/RPL10/RPL39/CAP1/RPL18A/EVL/RHOA/RPL29/PAK2/RPS6/UBA52/PSMB8/VASP/PSMB9/…	76
R-HSA-9010553	R-HSA-9010553	Regulation of expression of SLITs and ROBOs	68/418	171/10654	1.48492e-51	6.82322e-50	5.26757e-50	RPS21/RPS10/RPS27/RPL41/RPS29/RPS17/RPL19/RPL26/RPL30/RPL21/RPL36A/RPL5/RPS12/RPS26/RPSA/RPL34/RPL37/RPL35A/RPS23/RPS8/RPS15A/RPS13/RPS28/RPL32/RPL38/RPL11/RPS7/RPS3/RPS25/RPS27A/RPLP2/RPL8/RPL31/RPS5/RPS15/RPL28/RPL10A/PABPC1/RPL36/RPL23A/RPL22/RPS3A/RPL12/RPL23/RPS2/RPL7A/RPL6/RPL14/RPS24/RPL37A/RPS18/RPS14/RPL4/RPS4X/RPL10/RPL39/RPL18A/RPL29/RPS6/UBA52/PSMB8/PSMB9/RPL9/RPL27/RPS4Y1/PSME1/RPL17…	68
R-HSA-6791226	R-HSA-6791226	Major pathway of rRNA processing in the nucleolus and cytosol	65/418	185/10654	3.28176e-45	1.43616e-43	1.10872e-43	RPS21/RPS10/RPS27/RPL41/RPS29/RPS17/RPL19/RPL26/RPL30/RPL21/RPL36A/RPL5/RPS12/RPS26/RPSA/RPL34/RPL37/RPL35A/RPS23/RPS8/RPS15A/RPS13/RPS28/RPL32/RPL38/RPL11/RPS7/RPS3/RPS25/RPS27A/RPLP2/RPL8/RPL31/RPS5/RPS15/RPL28/RPL10A/RPL36/RPL23A/RPL22/RPS3A/RPL12/RPL23/RPS2/RPL7A/RPL6/RPL14/RPS24/RPL37A/RPS18/RPS14/RPL4/RPS4X/RPL10/RPL39/RPL18A/RPL29/RPS6/UBA52/RPL9/RPL27/NCL/RPS4Y1/FBL/RPL17	65
R-HSA-8868773	R-HSA-8868773	rRNA processing in the nucleus and cytosol	66/418	195/10654	1.04582e-44	4.36869e-43	3.37265e-43	RPS21/RPS10/RPS27/RPL41/RPS29/RPS17/RPL19/RPL26/RPL30/RPL21/RPL36A/RPL5/RPS12/RPS26/RPSA/RPL34/RPL37/RPL35A/RPS23/RPS8/RPS15A/RPS13/RPS28/RPL32/RPL38/RPL11/RPS7/RPS3/RPS25/RPS27A/RPLP2/RPL8/RPL31/RPS5/RPS15/RPL28/RPL10A/RPL36/RPL23A/RPL22/RPS3A/RPL12/RPL23/RPS2/RPL7A/RPL6/RPL14/RPS24/RPL37A/RPS18/RPS14/RPL4/RPS4X/RPL10/RPL39/RPL18A/RPL29/RPS6/UBA52/RPL9/RPL27/NCL/RPS4Y1/NHP2/FBL/RPL17	66
R-HSA-5663205	R-HSA-5663205	Infectious disease	88/418	383/10654	2.37491e-44	9.48931e-43	7.3258e-43	RPS21/RPS10/RPS27/RPL41/RPS29/RPS17/RPL19/RPL26/RPL30/RPL21/RPL36A/RPL5/RPS12/RPS26/RPSA/RPL34/RPL37/RPL35A/RPS23/RPS8/RPS15A/RPS13/RPS28/RPL32/RPL38/RPL11/RPS7/RPS3/RPS25/RPS27A/RPLP2/RPL8/RPL31/RPS5/RPS15/RPL28/RPL10A/RPL36/RPL23A/RPL22/RPS3A/RPL12/RPL23/RPS2/RPL7A/RPL6/RPL14/RPS24/RPL37A/RPS18/RPS14/RPL4/RPS4X/RPL10/RPL39/NPM1/EEF2/RPL18A/PPIA/RPL29/XRCC5/PAK2/RPS6/UBA52/CHMP7/PSMB8/PSIP1/PSMB…	88
R-HSA-72766	R-HSA-72766	Translation	77/418	291/10654	1.9981e-43	7.65105e-42	5.90666e-42	RPS21/RPS10/RPS27/RPL41/RPS29/RPS17/RPL19/RPL26/RPL30/RPL21/RPL36A/RPL5/EEF1A1/RPS12/RPS26/RPSA/RPL34/RPL37/RPL35A/RPS23/RPS8/RPS15A/RPS13/RPS28/EEF1B2/RPL32/RPL38/RPL11/RPS7/RPS3/RPS25/RPS27A/RPLP2/RPL8/RPL31/RPS5/RPS15/RPL28/RPL10A/PABPC1/RPL36/RPL23A/RPL22/RPS3A/RPL12/RPL23/RPS2/RPL7A/RPL6/RPL14/EIF4B/RPS24/RPL37A/RPS18/RPS14/RPL4/RPS4X/RPL10/RPL39/EEF2/EIF3H/RPL18A/EIF3L/EIF2S3/RPL29/EIF3F/RP…	77
R-HSA-72312	R-HSA-72312	rRNA processing	66/418	205/10654	4.05164e-43	1.48938e-41	1.14981e-41	RPS21/RPS10/RPS27/RPL41/RPS29/RPS17/RPL19/RPL26/RPL30/RPL21/RPL36A/RPL5/RPS12/RPS26/RPSA/RPL34/RPL37/RPL35A/RPS23/RPS8/RPS15A/RPS13/RPS28/RPL32/RPL38/RPL11/RPS7/RPS3/RPS25/RPS27A/RPLP2/RPL8/RPL31/RPS5/RPS15/RPL28/RPL10A/RPL36/RPL23A/RPL22/RPS3A/RPL12/RPL23/RPS2/RPL7A/RPL6/RPL14/RPS24/RPL37A/RPS18/RPS14/RPL4/RPS4X/RPL10/RPL39/RPL18A/RPL29/RPS6/UBA52/RPL9/RPL27/NCL/RPS4Y1/NHP2/FBL/RPL17	66
R-HSA-72649	R-HSA-72649	Translation initiation complex formation	36/418	58/10654	1.35792e-36	4.79971e-35	3.70541e-35	RPS21/RPS10/RPS27/RPS29/RPS17/RPS12/RPS26/RPSA/RPS23/RPS8/RPS15A/RPS13/RPS28/RPS7/RPS3/RPS25/RPS27A/RPS5/RPS15/PABPC1/RPS3A/RPS2/EIF4B/RPS24/RPS18/RPS14/RPS4X/EIF3H/EIF3L/EIF2S3/EIF3F/RPS6/EIF3E/EIF3D/RPS4Y1/EIF3K	36
R-HSA-72695	R-HSA-72695	Formation of the ternary complex, and subsequently, the 43S complex	34/418	51/10654	3.26322e-36	1.10321e-34	8.51684e-35	RPS21/RPS10/RPS27/RPS29/RPS17/RPS12/RPS26/RPSA/RPS23/RPS8/RPS15A/RPS13/RPS28/RPS7/RPS3/RPS25/RPS27A/RPS5/RPS15/RPS3A/RPS2/RPS24/RPS18/RPS14/RPS4X/EIF3H/EIF3L/EIF2S3/EIF3F/RPS6/EIF3E/EIF3D/RPS4Y1/EIF3K	34
R-HSA-72662	R-HSA-72662	Activation of the mRNA upon binding of the cap-binding complex and eIFs, and subsequent binding to 43S	36/418	59/10654	3.36125e-36	1.10321e-34	8.51684e-35	RPS21/RPS10/RPS27/RPS29/RPS17/RPS12/RPS26/RPSA/RPS23/RPS8/RPS15A/RPS13/RPS28/RPS7/RPS3/RPS25/RPS27A/RPS5/RPS15/PABPC1/RPS3A/RPS2/EIF4B/RPS24/RPS18/RPS14/RPS4X/EIF3H/EIF3L/EIF2S3/EIF3F/RPS6/EIF3E/EIF3D/RPS4Y1/EIF3K	36
R-HSA-72702	R-HSA-72702	Ribosomal scanning and start codon recognition	35/418	58/10654	5.67816e-35	1.79939e-33	1.38914e-33	RPS21/RPS10/RPS27/RPS29/RPS17/RPS12/RPS26/RPSA/RPS23/RPS8/RPS15A/RPS13/RPS28/RPS7/RPS3/RPS25/RPS27A/RPS5/RPS15/RPS3A/RPS2/EIF4B/RPS24/RPS18/RPS14/RPS4X/EIF3H/EIF3L/EIF2S3/EIF3F/RPS6/EIF3E/EIF3D/RPS4Y1/EIF3K	35
R-HSA-71291	R-HSA-71291	Metabolism of amino acids and derivatives	70/418	372/10654	2.88662e-29	8.84268e-28	6.8266e-28	RPS21/RPS10/RPS27/RPL41/RPS29/RPS17/RPL19/RPL26/RPL30/RPL21/RPL36A/RPL5/RPS12/RPS26/RPSA/RPL34/RPL37/RPL35A/RPS23/RPS8/RPS15A/RPS13/RPS28/RPL32/RPL38/RPL11/RPS7/RPS3/RPS25/RPS27A/RPLP2/RPL8/RPL31/RPS5/RPS15/RPL28/RPL10A/RPL36/RPL23A/RPL22/RPS3A/RPL12/RPL23/RPS2/RPL7A/RPL6/RPL14/RPS24/RPL37A/RPS18/RPS14/RPL4/RPS4X/RPL10/RPL39/RPL18A/RPL29/RPS6/UBA52/PSMB8/PSMB9/RPL9/RPL27/SMS/OAZ1/RPS4Y1/PSME1/TST…	70
R-HSA-983695	R-HSA-983695	Antigen activates B Cell Receptor (BCR) leading to generation of second messengers	14/418	32/10654	4.08296e-12	1.2104e-10	9.34436e-11	CD79A/CD22/CD79B/CD19/PTPN6/LYN/BLK/BTK/PLCG2/ORAI2/SYK/BLNK/PIK3AP1/SH3KBP1	14
R-HSA-983705	R-HSA-983705	Signaling by the B Cell Receptor (BCR)	24/418	112/10654	6.53273e-12	1.87612e-10	1.44838e-10	RPS27A/CD79A/REL/CD22/CD79B/CD19/PTPN6/LYN/BLK/PRKCB/BTK/PLCG2/PPIA/ORAI2/SYK/UBA52/PSMB8/BLNK/PIK3AP1/PSMB9/SH3KBP1/PSME1/FKBP1A/PSMA7	24
R-HSA-5663213	R-HSA-5663213	RHO GTPases Activate WASPs and WAVEs	14/418	36/10654	2.84666e-11	7.92752e-10	6.12009e-10	ACTB/ARPC3/ACTG1/ARPC1B/ACTR3/ARPC2/ACTR2/BTK/BRK1/WAS/NCKAP1L/ARPC5/CDC42/ARPC4	14
R-HSA-2029482	R-HSA-2029482	Regulation of actin dynamics for phagocytic cup formation	17/418	61/10654	9.82162e-11	2.65473e-09	2.04947e-09	ACTB/ARPC3/ACTG1/ARPC1B/ACTR3/ARPC2/ACTR2/CFL1/BTK/BRK1/WAS/NCKAP1L/SYK/ARPC5/MYH9/CDC42/ARPC4	17
R-HSA-202403	R-HSA-202403	TCR signaling	23/418	119/10654	1.66413e-10	4.36952e-09	3.37329e-09	HLA-DRA/HLA-DPB1/HLA-DPA1/HLA-DRB1/HLA-DQA1/RPS27A/HLA-DQB1/PTPRC/INPP5D/CSK/EVL/WAS/PAK2/UBA52/PSMB8/PTEN/VASP/PSMB9/HLA-DRB5/UBE2D2/PSME1/UBE2N/PSMA7	23
R-HSA-2682334	R-HSA-2682334	EPH-Ephrin signaling	20/418	92/10654	2.93255e-10	7.28382e-09	5.62316e-09	ACTB/ARPC3/ACTG1/ARPC1B/ACTR3/ARPC2/LYN/ACTR2/CFL1/MYL12A/RHOA/PAK2/ARPC5/MYH9/CDC42/MYL12B/ARPC4/ROCK1/AP2M1/CLTA	20
R-HSA-877300	R-HSA-877300	Interferon gamma signaling	20/418	92/10654	2.93255e-10	7.28382e-09	5.62316e-09	HLA-DRA/HLA-DPB1/HLA-DPA1/HLA-DRB1/HLA-DQA1/HLA-DQB1/CIITA/TRIM38/SP100/PTPN6/TRIM22/HLA-E/IRF8/IFNGR1/JAK1/HLA-B/HLA-DRB5/HLA-A/IFNGR2/PTPN1	20
R-HSA-3928662	R-HSA-3928662	EPHB-mediated forward signaling	14/418	42/10654	3.19362e-10	7.72352e-09	5.96261e-09	ACTB/ARPC3/ACTG1/ARPC1B/ACTR3/ARPC2/LYN/ACTR2/CFL1/RHOA/ARPC5/CDC42/ARPC4/ROCK1	14
R-HSA-2029480	R-HSA-2029480	Fcgamma receptor (FCGR) dependent phagocytosis	19/418	86/10654	6.13556e-10	1.44579e-08	1.11616e-08	ACTB/ARPC3/ACTG1/ARPC1B/ACTR3/ARPC2/LYN/ACTR2/CFL1/BTK/PLCG2/BRK1/WAS/NCKAP1L/SYK/ARPC5/MYH9/CDC42/ARPC4	19
R-HSA-6798695	R-HSA-6798695	Neutrophil degranulation	48/418	480/10654	1.74521e-09	4.00961e-08	3.09544e-08	EEF1A1/CYBB/COTL1/SELL/FTH1/PTPRC/PTPN6/EEF2/HVCN1/CAP1/ACTR2/CDK13/CD53/GDI2/CR1/PPIA/RHOA/XRCC5/NCKAP1L/CTSS/PKM/DBNL/ARPC5/HLA-B/TBC1D10C/SRP14/TRAPPC1/CD47/CTSZ/PA2G4/TUBB/ROCK1/GLIPR1/PGAM1/XRCC6/CTSH/KPNB1/RHOG/CAT/SNAP23/RAP1B/OSTF1/SERPINB1/RNASET2/LRMP/RAP1A/PYCARD/APRT	48
R-HSA-202433	R-HSA-202433	Generation of second messenger molecules	11/418	33/10654	2.63866e-08	5.91446e-07	4.566e-07	HLA-DRA/HLA-DPB1/HLA-DPA1/HLA-DRB1/HLA-DQA1/HLA-DQB1/EVL/WAS/PAK2/VASP/HLA-DRB5	11
R-HSA-913531	R-HSA-913531	Interferon Signaling	26/418	199/10654	6.34206e-08	1.36462e-06	1.05349e-06	HLA-DRA/HLA-DPB1/HLA-DPA1/HLA-DRB1/HLA-DQA1/RPS27A/HLA-DQB1/CIITA/TRIM38/IFITM2/SP100/PTPN6/TRIM22/HLA-E/IRF8/IFNGR1/JAK1/UBA52/PSMB8/HLA-B/HLA-DRB5/KPNB1/HLA-A/IFNGR2/PTPN1/UBE2N	26
R-HSA-202427	R-HSA-202427	Phosphorylation of CD3 and TCR zeta chains	9/418	22/10654	6.38503e-08	1.36462e-06	1.05349e-06	HLA-DRA/HLA-DPB1/HLA-DPA1/HLA-DRB1/HLA-DQA1/HLA-DQB1/PTPRC/CSK/HLA-DRB5	9
R-HSA-389948	R-HSA-389948	PD-1 signaling	9/418	23/10654	1.01283e-07	2.11544e-06	1.63313e-06	HLA-DRA/HLA-DPB1/HLA-DPA1/HLA-DRB1/HLA-DQA1/HLA-DQB1/PTPN6/CSK/HLA-DRB5	9
R-HSA-8950505	R-HSA-8950505	Gene and protein expression by JAK-STAT signaling after Interleukin-12 stimulation	11/418	38/10654	1.37361e-07	2.80522e-06	2.16564e-06	LCP1/CFL1/MSN/PPIA/HNRNPF/PAK2/CDC42/PDCD4/RAP1B/CAPZA1/TALDO1	11
R-HSA-9020591	R-HSA-9020591	Interleukin-12 signaling	12/418	47/10654	1.70584e-07	3.40797e-06	2.63098e-06	LCP1/CFL1/MSN/PPIA/JAK1/HNRNPF/PAK2/CDC42/PDCD4/RAP1B/CAPZA1/TALDO1	12
R-HSA-202424	R-HSA-202424	Downstream TCR signaling	17/418	98/10654	2.19474e-07	4.29142e-06	3.313e-06	HLA-DRA/HLA-DPB1/HLA-DPA1/HLA-DRB1/HLA-DQA1/RPS27A/HLA-DQB1/INPP5D/UBA52/PSMB8/PTEN/PSMB9/HLA-DRB5/UBE2D2/PSME1/UBE2N/PSMA7	17
R-HSA-447115	R-HSA-447115	Interleukin-12 family signaling	12/418	57/10654	1.61693e-06	3.09574e-05	2.38993e-05	LCP1/CFL1/MSN/PPIA/JAK1/HNRNPF/PAK2/CDC42/PDCD4/RAP1B/CAPZA1/TALDO1	12
R-HSA-195258	R-HSA-195258	RHO GTPase Effectors	32/418	327/10654	1.67353e-06	3.13872e-05	2.42311e-05	RPS27/ACTB/ARPC3/PFN1/ACTG1/CYBB/ARPC1B/ACTR3/YWHAB/ARPC2/NCF1/RAC2/PRKCB/ACTR2/CFL1/EVL/BTK/MYL12A/BRK1/RHOA/WAS/NCKAP1L/PAK2/FMNL3/ARPC5/MYH9/CDC42/MYL12B/ARPC4/ROCK1/KTN1/RHOG	32
R-HSA-162909	R-HSA-162909	Host Interactions of HIV factors	18/418	129/10654	2.68599e-06	4.93684e-05	3.81127e-05	RPS27A/NPM1/PPIA/PAK2/UBA52/PSMB8/PSIP1/PSMB9/RAN/HMGA1/APOBEC3G/SLC25A6/AP2M1/KPNB1/PSME1/PSMA7/BANF1/SLC25A5	18
R-HSA-202430	R-HSA-202430	Translocation of ZAP-70 to Immunological synapse	7/418	19/10654	4.55311e-06	8.20453e-05	6.33395e-05	HLA-DRA/HLA-DPB1/HLA-DPA1/HLA-DRB1/HLA-DQA1/HLA-DQB1/HLA-DRB5	7
R-HSA-354192	R-HSA-354192	Integrin alphaIIb beta3 signaling	8/418	27/10654	6.04104e-06	0.000104749	8.08671e-05	APBB1IP/TLN1/CSK/RASGRP2/SYK/RAP1B/PTPN1/RAP1A	8
R-HSA-9006921	R-HSA-9006921	Integrin signaling	8/418	27/10654	6.04104e-06	0.000104749	8.08671e-05	APBB1IP/TLN1/CSK/RASGRP2/SYK/RAP1B/PTPN1/RAP1A	8
R-HSA-1236975	R-HSA-1236975	Antigen processing-Cross presentation	15/418	99/10654	6.56265e-06	0.000111687	8.62227e-05	RPS27A/CYBB/NCF1/HLA-E/BTK/CTSS/UBA52/PSMB8/HLA-B/PSMB9/LNPEP/HLA-A/SNAP23/PSME1/PSMA7	15
R-HSA-162594	R-HSA-162594	Early Phase of HIV Life Cycle	6/418	14/10654	8.08316e-06	0.000135062	0.000104269	PPIA/XRCC5/PSIP1/HMGA1/XRCC6/BANF1	6
R-HSA-194315	R-HSA-194315	Signaling by Rho GTPases	38/418	455/10654	8.31044e-06	0.00013638	0.000105286	RPS27/ACTB/ARHGDIB/ARHGAP24/ARPC3/PFN1/ACTG1/CYBB/ARPC1B/ACTR3/YWHAB/ARPC2/NCF1/RAC2/ARHGAP30/PRKCB/ACTR2/CFL1/EVL/BTK/MYL12A/BRK1/GDI2/RHOA/WAS/FGD2/NCKAP1L/PAK2/FMNL3/ARPC5/MYH9/CDC42/MYL12B/ARPC4/ROCK1/ARHGAP15/KTN1/RHOG	38
R-HSA-162906	R-HSA-162906	HIV Infection	24/418	233/10654	1.45821e-05	0.000235104	0.000181501	RPS27A/NPM1/PPIA/XRCC5/PAK2/UBA52/CHMP7/PSMB8/PSIP1/PSMB9/RAN/HMGA1/SUPT16H/APOBEC3G/SLC25A6/XRCC6/AP2M1/KPNB1/VPS4B/PSME1/TCEA1/PSMA7/BANF1/SLC25A5	24
R-HSA-388841	R-HSA-388841	Costimulation by the CD28 family	12/418	70/10654	1.53201e-05	0.000242744	0.0001874	HLA-DRA/HLA-DPB1/HLA-DPA1/HLA-DRB1/HLA-DQA1/HLA-DQB1/PTPN6/LYN/CSK/PAK2/CDC42/HLA-DRB5	12
R-HSA-390450	R-HSA-390450	Folding of actin by CCT/TriC	5/418	10/10654	1.94307e-05	0.000302657	0.000233653	ACTB/CCT6A/CCT5/CCT3/CCT4	5
R-HSA-392517	R-HSA-392517	Rap1 signalling	6/418	16/10654	2.01567e-05	0.000308733	0.000238344	YWHAB/RASGRP2/SIPA1/PRKACB/RAP1B/RAP1A	6
R-HSA-2132295	R-HSA-2132295	MHC class II antigen presentation	16/418	123/10654	2.37158e-05	0.000357293	0.000275832	HLA-DRA/HLA-DPB1/HLA-DPA1/CD74/HLA-DRB1/HLA-DQA1/HLA-DMB/HLA-DQB1/CTSS/CAPZB/HLA-DOA/HLA-DRB5/AP2M1/CTSH/CAPZA1/CLTA	16
R-HSA-1236977	R-HSA-1236977	Endosomal/Vacuolar pathway	5/418	11/10654	3.44767e-05	0.000511033	0.000394521	HLA-E/CTSS/HLA-B/LNPEP/HLA-A	5
R-HSA-114604	R-HSA-114604	GPVI-mediated activation cascade	8/418	35/10654	4.85882e-05	0.000708771	0.000547176	RAC2/PTPN6/LYN/PLCG2/RHOA/SYK/CDC42/RHOG	8
R-HSA-6802948	R-HSA-6802948	Signaling by high-kinase activity BRAF mutants	8/418	36/10654	6.03549e-05	0.000866658	0.000669066	ACTB/ACTG1/YWHAB/APBB1IP/TLN1/CSK/RAP1B/RAP1A	8
R-HSA-5627117	R-HSA-5627117	RHO GTPases Activate ROCKs	6/418	20/10654	8.53375e-05	0.00120654	0.000931457	CFL1/MYL12A/RHOA/MYH9/MYL12B/ROCK1	6
R-HSA-76002	R-HSA-76002	Platelet activation, signaling and aggregation	24/418	262/10654	9.7857e-05	0.00136258	0.00105192	PFN1/TMSB4X/GNAI2/RAC2/APBB1IP/PTPN6/LYN/TLN1/PRKCB/CSK/CAP1/RASGRP2/CFL1/PLCG2/FAM49B/PPIA/RHOA/SYK/GNB5/CDC42/RHOG/RAP1B/PTPN1/RAP1A	24
R-HSA-76009	R-HSA-76009	Platelet Aggregation (Plug Formation)	8/418	39/10654	0.000110671	0.001518	0.00117191	APBB1IP/TLN1/CSK/RASGRP2/SYK/RAP1B/PTPN1/RAP1A	8
R-HSA-5674135	R-HSA-5674135	MAP2K and MAPK activation	8/418	40/10654	0.000133662	0.00180419	0.00139285	ACTB/ACTG1/YWHAB/APBB1IP/TLN1/CSK/RAP1B/RAP1A	8
R-HSA-877312	R-HSA-877312	Regulation of IFNG signaling	5/418	14/10654	0.000135462	0.00180419	0.00139285	PTPN6/IFNGR1/JAK1/IFNGR2/PTPN1	5
R-HSA-611105	R-HSA-611105	Respiratory electron transport	13/418	100/10654	0.000137716	0.00180802	0.0013958	COX7C/COX6A1/COX6C/NDUFB2/NDUFA13/COX4I1/UQCRB/COX8A/SDHD/NDUFC1/NDUFB9/UQCR10/COX6B1	13
R-HSA-8856828	R-HSA-8856828	Clathrin-mediated endocytosis	16/418	146/10654	0.000190646	0.00246766	0.00190505	ACTB/RPS27A/ARPC3/ACTG1/ACTR3/ARPC2/ACTR2/BIN1/UBA52/ARPC5/ARPC4/ARF6/AP2M1/SH3KBP1/FNBP1/CLTA	16
R-HSA-373755	R-HSA-373755	Semaphorin interactions	10/418	65/10654	0.000200805	0.00250031	0.00193026	PTPRC/TLN1/CFL1/MYL12A/CD72/RHOA/PAK2/MYH9/MYL12B/ROCK1	10
R-HSA-2173795	R-HSA-2173795	Downregulation of SMAD2/3:SMAD4 transcriptional activity	6/418	23/10654	0.000201073	0.00250031	0.00193026	RPS27A/PARP1/HDAC1/UBA52/NCOR1/SKIL	6
R-HSA-198933	R-HSA-198933	Immunoregulatory interactions between a Lymphoid and a non-Lymphoid cell	15/418	132/10654	0.000201331	0.00250031	0.00193026	SELL/CD22/CD19/HLA-E/NCR3/CLEC2D/CD40/CD1C/SIGLEC10/CD1D/HLA-B/FCGR2B/HLA-A/CD81/CD99	15
R-HSA-4086400	R-HSA-4086400	PCP/CE pathway	12/418	92/10654	0.000239678	0.00293685	0.00226727	RPS27A/PFN1/RAC2/PRKCB/RHOA/UBA52/PSMB8/PSMB9/AP2M1/PSME1/CLTA/PSMA7	12
R-HSA-72163	R-HSA-72163	mRNA Splicing - Major Pathway	18/418	183/10654	0.000303556	0.00367063	0.00283375	SNRPN/HNRNPU/HNRNPF/HNRNPK/HNRNPM/YBX1/SRSF10/CDC40/LSM7/DNAJC8/HNRNPA1/RBMX/SNRPD2/SYF2/SNRPB/LSM6/SRRM1/LSM2	18
R-HSA-163200	R-HSA-163200	Respiratory electron transport, ATP synthesis by chemiosmotic coupling, and heat production by uncoupling proteins.	14/418	123/10654	0.000320532	0.00382557	0.00295337	UCP2/COX7C/COX6A1/COX6C/NDUFB2/NDUFA13/COX4I1/UQCRB/COX8A/SDHD/NDUFC1/NDUFB9/UQCR10/COX6B1	14
R-HSA-1236974	R-HSA-1236974	ER-Phagosome pathway	11/418	83/10654	0.000376009	0.00443016	0.00342011	RPS27A/HLA-E/BTK/UBA52/PSMB8/HLA-B/PSMB9/HLA-A/SNAP23/PSME1/PSMA7	11
R-HSA-6802946	R-HSA-6802946	Signaling by moderate kinase activity BRAF mutants	8/418	47/10654	0.000429795	0.00481684	0.00371863	ACTB/ACTG1/YWHAB/APBB1IP/TLN1/CSK/RAP1B/RAP1A	8
R-HSA-6802949	R-HSA-6802949	Signaling by RAS mutants	8/418	47/10654	0.000429795	0.00481684	0.00371863	ACTB/ACTG1/YWHAB/APBB1IP/TLN1/CSK/RAP1B/RAP1A	8
R-HSA-6802955	R-HSA-6802955	Paradoxical activation of RAF signaling by kinase inactive BRAF	8/418	47/10654	0.000429795	0.00481684	0.00371863	ACTB/ACTG1/YWHAB/APBB1IP/TLN1/CSK/RAP1B/RAP1A	8
R-HSA-9649948	R-HSA-9649948	Signaling downstream of RAS mutants	8/418	47/10654	0.000429795	0.00481684	0.00371863	ACTB/ACTG1/YWHAB/APBB1IP/TLN1/CSK/RAP1B/RAP1A	8
R-HSA-4420097	R-HSA-4420097	VEGFA-VEGFR2 Pathway	12/418	99/10654	0.000476933	0.00528074	0.00407676	ACTB/ACTG1/CYBB/NCF1/PRKCB/BRK1/RHOA/NCKAP1L/PAK2/CDC42/PRKACB/ROCK1	12
R-HSA-512988	R-HSA-512988	Interleukin-3, Interleukin-5 and GM-CSF signaling	8/418	48/10654	0.000498383	0.00545255	0.0042094	RPS27A/INPP5D/PTPN6/LYN/JAK1/SYK/UBA52/BLNK	8
R-HSA-72172	R-HSA-72172	mRNA Splicing	18/418	191/10654	0.000510647	0.00552099	0.00426224	SNRPN/HNRNPU/HNRNPF/HNRNPK/HNRNPM/YBX1/SRSF10/CDC40/LSM7/DNAJC8/HNRNPA1/RBMX/SNRPD2/SYF2/SNRPB/LSM6/SRRM1/LSM2	18
R-HSA-196025	R-HSA-196025	Formation of annular gap junctions	4/418	11/10654	0.000618717	0.00653564	0.00504556	ACTB/ACTG1/AP2M1/CLTA	4
R-HSA-5625970	R-HSA-5625970	RHO GTPases activate KTN1	4/418	11/10654	0.000618717	0.00653564	0.00504556	RHOA/CDC42/KTN1/RHOG	4
R-HSA-389957	R-HSA-389957	Prefoldin mediated transfer of substrate to CCT/TriC	6/418	28/10654	0.000635365	0.00663523	0.00512244	ACTB/CCT6A/CCT5/CCT3/CCT4/PFDN5	6
R-HSA-2454202	R-HSA-2454202	Fc epsilon receptor (FCERI) signaling	14/418	134/10654	0.000767765	0.00792782	0.00612032	RPS27A/LYN/RASGRP2/BTK/PLCG2/SYK/PAK2/UBA52/PSMB8/PSMB9/UBE2D2/PSME1/UBE2N/PSMA7	14
R-HSA-190873	R-HSA-190873	Gap junction degradation	4/418	12/10654	0.000899474	0.00918463	0.00709059	ACTB/ACTG1/AP2M1/CLTA	4
R-HSA-3928663	R-HSA-3928663	EPHA-mediated growth cone collapse	6/418	30/10654	0.000937062	0.00946329	0.00730572	LYN/MYL12A/RHOA/MYH9/MYL12B/ROCK1	6
R-HSA-194138	R-HSA-194138	Signaling by VEGF	12/418	107/10654	0.000964803	0.00963755	0.00744025	ACTB/ACTG1/CYBB/NCF1/PRKCB/BRK1/RHOA/NCKAP1L/PAK2/CDC42/PRKACB/ROCK1	12
R-HSA-416572	R-HSA-416572	Sema4D induced cell migration and growth-cone collapse	5/418	21/10654	0.00109681	0.0108384	0.00836732	MYL12A/RHOA/MYH9/MYL12B/ROCK1	5
R-HSA-6814122	R-HSA-6814122	Cooperation of PDCL (PhLP1) and TRiC/CCT in G-protein beta folding	7/418	42/10654	0.00111666	0.0109172	0.00842812	GNAI2/GNB5/CCT6A/CCT5/CCT3/CSNK2A1/CCT4	7
R-HSA-6802952	R-HSA-6802952	Signaling by BRAF and RAF fusions	9/418	67/10654	0.00114697	0.0110954	0.00856573	ACTB/ACTG1/YWHAB/APBB1IP/TLN1/CSK/RAP1B/FXR1/RAP1A	9
R-HSA-3270619	R-HSA-3270619	IRF3-mediated induction of type I IFN	4/418	13/10654	0.00125925	0.0120547	0.00930633	XRCC5/IFI16/PRKDC/XRCC6	4
R-HSA-5696395	R-HSA-5696395	Formation of Incision Complex in GG-NER	7/418	43/10654	0.00128959	0.0122178	0.00943225	RPS27A/PARP1/UBA52/RPA2/UBE2I/SUMO2/UBE2N	7
R-HSA-2871837	R-HSA-2871837	FCERI mediated NF-kB activation	10/418	82/10654	0.00132702	0.0124239	0.0095913	RPS27A/LYN/RASGRP2/UBA52/PSMB8/PSMB9/UBE2D2/PSME1/UBE2N/PSMA7	10
R-HSA-389958	R-HSA-389958	Cooperation of Prefoldin and TriC/CCT in actin and tubulin folding	6/418	32/10654	0.00133837	0.0124239	0.0095913	ACTB/CCT6A/CCT5/CCT3/CCT4/PFDN5	6
R-HSA-5621481	R-HSA-5621481	C-type lectin receptors (CLRs)	14/418	142/10654	0.00135617	0.0124632	0.00962167	RPS27A/LYN/PLCG2/SYK/PAK2/UBA52/PSMB8/PSMB9/PRKACB/UBE2D2/PSME1/UBE2N/PYCARD/PSMA7	14
R-HSA-912631	R-HSA-912631	Regulation of signaling by CBL	5/418	22/10654	0.00137421	0.012504	0.00965314	RPS27A/LYN/SYK/UBA52/BLNK	5
R-HSA-909733	R-HSA-909733	Interferon alpha/beta signaling	9/418	69/10654	0.00141894	0.0127844	0.00986965	IFITM2/PTPN6/HLA-E/IRF8/JAK1/PSMB8/HLA-B/HLA-A/PTPN1	9
R-HSA-1168372	R-HSA-1168372	Downstream signaling events of B Cell Receptor (BCR)	10/418	83/10654	0.0014573	0.0130025	0.010038	RPS27A/REL/PRKCB/PPIA/UBA52/PSMB8/PSMB9/PSME1/FKBP1A/PSMA7	10
R-HSA-6802957	R-HSA-6802957	Oncogenic MAPK signaling	9/418	71/10654	0.00174055	0.0153804	0.0118738	ACTB/ACTG1/YWHAB/APBB1IP/TLN1/CSK/RAP1B/FXR1/RAP1A	9
R-HSA-391251	R-HSA-391251	Protein folding	11/418	101/10654	0.00197137	0.0170914	0.0131947	ACTB/GNAI2/GNB5/CCT6A/CCT5/CCT3/TBCB/CSNK2A1/CCT4/PFDN5/TBCA	11
R-HSA-5607764	R-HSA-5607764	CLEC7A (Dectin-1) signaling	11/418	101/10654	0.00197137	0.0170914	0.0131947	RPS27A/PLCG2/SYK/UBA52/PSMB8/PSMB9/UBE2D2/PSME1/UBE2N/PYCARD/PSMA7	11
R-HSA-5627123	R-HSA-5627123	RHO GTPases activate PAKs	5/418	24/10654	0.00207923	0.0178581	0.0137866	MYL12A/PAK2/MYH9/CDC42/MYL12B	5
R-HSA-170834	R-HSA-170834	Signaling by TGF-beta Receptor Complex	9/418	73/10654	0.00211803	0.0180229	0.0139138	RPS27A/PARP1/RHOA/HDAC1/UBA52/NCOR1/SKIL/PPP1CA/FKBP1A	9
R-HSA-354194	R-HSA-354194	GRB2:SOS provides linkage to MAPK signaling for Integrins	4/418	15/10654	0.00225862	0.0186558	0.0144024	APBB1IP/TLN1/RAP1B/RAP1A	4
R-HSA-372708	R-HSA-372708	p130Cas linkage to MAPK signaling for integrins	4/418	15/10654	0.00225862	0.0186558	0.0144024	APBB1IP/TLN1/RAP1B/RAP1A	4
R-HSA-430039	R-HSA-430039	mRNA decay by 5' to 3' exoribonuclease	4/418	15/10654	0.00225862	0.0186558	0.0144024	DDX6/LSM7/LSM6/LSM2	4
R-HSA-450531	R-HSA-450531	Regulation of mRNA stability by proteins that bind AU-rich elements	10/418	88/10654	0.00227361	0.0186558	0.0144024	RPS27A/PABPC1/SET/YWHAB/UBA52/PSMB8/PSMB9/ANP32A/PSME1/PSMA7	10
R-HSA-400685	R-HSA-400685	Sema4D in semaphorin signaling	5/418	25/10654	0.00251654	0.0204664	0.0158002	MYL12A/RHOA/MYH9/MYL12B/ROCK1	5
R-HSA-1834941	R-HSA-1834941	STING mediated induction of host immune responses	4/418	16/10654	0.00291919	0.0233281	0.0180095	XRCC5/IFI16/PRKDC/XRCC6	4
R-HSA-2173791	R-HSA-2173791	TGF-beta receptor signaling in EMT (epithelial to mesenchymal transition)	4/418	16/10654	0.00291919	0.0233281	0.0180095	RPS27A/RHOA/UBA52/FKBP1A	4
R-HSA-1834949	R-HSA-1834949	Cytosolic sensors of pathogen-associated DNA	8/418	63/10654	0.00306606	0.0242906	0.0187525	RPS27A/TRIM56/XRCC5/UBA52/IFI16/PRKDC/XRCC6/LRRFIP1	8
R-HSA-211733	R-HSA-211733	Regulation of activated PAK-2p34 by proteasome mediated degradation	7/418	50/10654	0.00315913	0.024814	0.0191566	RPS27A/PAK2/UBA52/PSMB8/PSMB9/PSME1/PSMA7	7
R-HSA-9006934	R-HSA-9006934	Signaling by Receptor Tyrosine Kinases	31/418	473/10654	0.00348884	0.0269891	0.0208357	ACTB/RPS27A/ACTG1/CYBB/YWHAB/NCF1/PTPN6/LYN/PRKCB/CSK/BRK1/RHOA/HNRNPF/NCKAP1L/PAK2/UBA52/HNRNPM/NCOR1/CDC42/PRKACB/BAX/ROCK1/ARF6/AP2M1/SH3KBP1/HNRNPA1/RAP1B/PTPN1/CLTA/RAP1A/STMN1	31
R-HSA-1428517	R-HSA-1428517	The citric acid (TCA) cycle and respiratory electron transport	15/418	174/10654	0.00349478	0.0269891	0.0208357	UCP2/COX7C/COX6A1/LDHB/COX6C/NDUFB2/NDUFA13/COX4I1/UQCRB/COX8A/SDHD/NDUFC1/NDUFB9/UQCR10/COX6B1	15
R-HSA-1234176	R-HSA-1234176	Oxygen-dependent proline hydroxylation of Hypoxia-inducible Factor Alpha	8/418	66/10654	0.00410665	0.0314501	0.0242796	RPS27A/UBA52/PSMB8/PSMB9/HIF1A/UBE2D2/PSME1/PSMA7	8
R-HSA-445355	R-HSA-445355	Smooth Muscle Contraction	6/418	40/10654	0.00435315	0.0330624	0.0255244	TPM3/TLN1/MYL12A/PAK2/MYL12B/ANXA6	6
R-HSA-169911	R-HSA-169911	Regulation of Apoptosis	7/418	53/10654	0.00440898	0.0332119	0.0256398	RPS27A/PAK2/UBA52/PSMB8/PSMB9/PSME1/PSMA7	7
R-HSA-1169091	R-HSA-1169091	Activation of NF-kappaB in B cells	8/418	67/10654	0.00450796	0.0336814	0.0260023	RPS27A/REL/PRKCB/UBA52/PSMB8/PSMB9/PSME1/PSMA7	8
R-HSA-3858494	R-HSA-3858494	Beta-catenin independent WNT signaling	13/418	146/10654	0.00483605	0.0357879	0.0276284	RPS27A/PFN1/RAC2/PRKCB/RHOA/UBA52/PSMB8/GNB5/PSMB9/AP2M1/PSME1/CLTA/PSMA7	13
R-HSA-180585	R-HSA-180585	Vif-mediated degradation of APOBEC3G	7/418	54/10654	0.00489894	0.0357879	0.0276284	RPS27A/UBA52/PSMB8/PSMB9/APOBEC3G/PSME1/PSMA7	7
R-HSA-162588	R-HSA-162588	Budding and maturation of HIV virion	5/418	29/10654	0.00494566	0.0357879	0.0276284	RPS27A/PPIA/UBA52/CHMP7/VPS4B	5
R-HSA-5205647	R-HSA-5205647	Mitophagy	5/418	29/10654	0.00494566	0.0357879	0.0276284	RPS27A/TOMM7/UBA52/CSNK2A1/TOMM22	5
R-HSA-8948751	R-HSA-8948751	Regulation of PTEN stability and activity	8/418	69/10654	0.00540035	0.0386747	0.0298571	RPS27A/UBA52/PSMB8/PTEN/PSMB9/CSNK2A1/PSME1/PSMA7	8
R-HSA-168643	R-HSA-168643	Nucleotide-binding domain, leucine rich repeat containing receptor (NLR) signaling pathways	7/418	55/10654	0.00542877	0.0386747	0.0298571	RPS27A/AIM2/TXNIP/UBA52/CASP4/UBE2N/PYCARD	7
R-HSA-3215018	R-HSA-3215018	Processing and activation of SUMO	3/418	10/10654	0.00585525	0.0413921	0.031955	UBA2/UBE2I/SUMO2	3
R-HSA-429914	R-HSA-429914	Deadenylation-dependent mRNA decay	7/418	56/10654	0.00600041	0.0417756	0.032251	PABPC1/EIF4B/CNOT7/DDX6/LSM7/LSM6/LSM2	7
R-HSA-450408	R-HSA-450408	AUF1 (hnRNP D0) binds and destabilizes mRNA	7/418	56/10654	0.00600041	0.0417756	0.032251	RPS27A/PABPC1/UBA52/PSMB8/PSMB9/PSME1/PSMA7	7
R-HSA-5628897	R-HSA-5628897	TP53 Regulates Metabolic Genes	9/418	86/10654	0.00642427	0.0443903	0.0342696	YWHAB/SESN3/COX7C/COX6A1/PTEN/COX6C/COX4I1/COX8A/COX6B1	9
R-HSA-4641258	R-HSA-4641258	Degradation of DVL	7/418	57/10654	0.00661583	0.0450366	0.0347686	RPS27A/UBA52/PSMB8/PSMB9/CUL3/PSME1/PSMA7	7
R-HSA-69541	R-HSA-69541	Stabilization of p53	7/418	57/10654	0.00661583	0.0450366	0.0347686	RPS27A/UBA52/PSMB8/PHF20/PSMB9/PSME1/PSMA7	7
R-HSA-162587	R-HSA-162587	HIV Life Cycle	13/418	152/10654	0.00676258	0.0456971	0.0352785	RPS27A/PPIA/XRCC5/UBA52/CHMP7/PSIP1/RAN/HMGA1/SUPT16H/XRCC6/VPS4B/TCEA1/BANF1	13
R-HSA-168927	R-HSA-168927	TICAM1, RIP1-mediated IKK complex recruitment	4/418	20/10654	0.00686432	0.0457124	0.0352903	RPS27A/UBA52/UBE2D2/UBE2N	4
R-HSA-5625900	R-HSA-5625900	RHO GTPases activate CIT	4/418	20/10654	0.00686432	0.0457124	0.0352903	MYL12A/RHOA/MYH9/MYL12B	4
R-HSA-2173793	R-HSA-2173793	Transcriptional activity of SMAD2/SMAD3:SMAD4 heterotrimer	6/418	44/10654	0.00702002	0.0464129	0.0358311	RPS27A/PARP1/HDAC1/UBA52/NCOR1/SKIL	6
R-HSA-5663202	R-HSA-5663202	Diseases of signal transduction	25/418	377/10654	0.00720693	0.0473083	0.0365223	ACTB/RPS27A/ACTG1/YWHAB/RAC2/CD19/APBB1IP/TLN1/CSK/HDAC1/UBA52/PSMB8/PTEN/PIK3AP1/PSMB9/NCOR1/CNTRL/RHOG/RAP1B/FXR1/LRRFIP1/PSME1/FKBP1A/RAP1A/PSMA7	25
R-HSA-72203	R-HSA-72203	Processing of Capped Intron-Containing Pre-mRNA	18/418	244/10654	0.00756675	0.049318	0.0380738	SNRPN/HNRNPU/HNRNPF/HNRNPK/HNRNPM/YBX1/SRSF10/CDC40/LSM7/DNAJC8/HNRNPA1/RBMX/SNRPD2/SYF2/SNRPB/LSM6/SRRM1/LSM2	18

## Sheet: Bcell UP onestep_collagenase
Supplementary table 4b pathways upregulated in one-step collagenase dissociated versus three-step rpotease dissociated B cells
	ID	Description	GeneRatio	BgRatio	pvalue	p.adjust	qvalue	geneID	Count
R-HSA-381119	R-HSA-381119	Unfolded Protein Response (UPR)	22/261	94/10654	4.92768e-16	4.11954e-13	3.45975e-13	HERPUD1/XBP1/HSP90B1/ATF3/ERN1/ATF4/DNAJB9/CREB3L2/LMNA/HSPA5/DNAJB11/SERP1/DDIT3/CEBPB/FKBP14/TSPYL2/EIF2AK3/SEC31A/HYOU1/ACADVL/PDIA6/DNAJC3	22
R-HSA-446203	R-HSA-446203	Asparagine N-linked glycosylation	31/261	304/10654	1.27584e-11	4.25403e-09	3.5727e-09	UBC/ANKRD28/UBB/GOLGB1/TUBB4B/ARF4/SEC24D/LMAN2/CD59/KDELR2/EDEM3/MANEA/UAP1/ALG5/NEU1/LMAN1/TMED10/CD55/RPN1/DYNLL1/DAD1/SEC31A/SEL1L/ARFGAP3/KDELR1/SAR1B/TMED9/RNF103/NANS/RPN2/PMM2	31
R-HSA-381070	R-HSA-381070	IRE1alpha activates chaperones	14/261	52/10654	1.52657e-11	4.25403e-09	3.5727e-09	XBP1/ERN1/DNAJB9/LMNA/HSPA5/DNAJB11/SERP1/FKBP14/TSPYL2/SEC31A/HYOU1/ACADVL/PDIA6/DNAJC3	14
R-HSA-381038	R-HSA-381038	XBP1(S) activates chaperone genes	12/261	50/10654	1.92736e-09	4.02818e-07	3.38302e-07	XBP1/DNAJB9/LMNA/DNAJB11/SERP1/FKBP14/TSPYL2/SEC31A/HYOU1/ACADVL/PDIA6/DNAJC3	12
R-HSA-199977	R-HSA-199977	ER to Golgi Anterograde Transport	17/261	154/10654	2.10867e-07	3.52569e-05	2.96101e-05	ANKRD28/GOLGB1/TUBB4B/ARF4/SEC24D/LMAN2/CD59/KDELR2/LMAN1/TMED10/CD55/DYNLL1/SEC31A/ARFGAP3/KDELR1/SAR1B/TMED9	17
R-HSA-6785807	R-HSA-6785807	Interleukin-4 and Interleukin-13 signaling	14/261	108/10654	3.54257e-07	4.93599e-05	4.14543e-05	JUNB/HSP90AA1/FOS/MCL1/HSP90B1/TIMP1/CDKN1A/IRF4/SOCS3/VEGFA/PIM1/VIM/FOXO3/HSPA8	14
R-HSA-1799339	R-HSA-1799339	SRP-dependent cotranslational protein targeting to membrane	14/261	112/10654	5.58119e-07	6.47566e-05	5.43851e-05	SEC61B/SSR4/SPCS2/SPCS1/SEC11C/SSR3/SEC61G/SPCS3/RPS27L/TRAM1/SEC61A1/RPN1/SRP54/RPN2	14
R-HSA-948021	R-HSA-948021	Transport to the Golgi and subsequent modification	18/261	185/10654	6.1968e-07	6.47566e-05	5.43851e-05	ANKRD28/GOLGB1/TUBB4B/ARF4/SEC24D/LMAN2/CD59/KDELR2/MANEA/LMAN1/TMED10/CD55/DYNLL1/SEC31A/ARFGAP3/KDELR1/SAR1B/TMED9	18
R-HSA-381183	R-HSA-381183	ATF6 (ATF6-alpha) activates chaperone genes	5/261	10/10654	1.93559e-06	0.000179795	0.000150999	XBP1/HSP90B1/ATF4/HSPA5/DDIT3	5
R-HSA-8953897	R-HSA-8953897	Cellular responses to external stimuli	30/261	493/10654	3.71678e-06	0.000310723	0.000260957	UBC/DNAJB1/HSP90AA1/HSPA1B/HSPA1A/FOS/JUN/UBB/CITED2/CDKN1A/HSPH1/ID1/TUBB4B/DNAJA1/HSPA5/AQP8/CYBA/TXN/CEBPB/VEGFA/P4HB/DYNLL1/SOD2/CYCS/HSPA13/GSTP1/KDM6B/HSPA8/MT2A/MT1X	30
R-HSA-422085	R-HSA-422085	Synthesis, secretion, and deacylation of Ghrelin	6/261	19/10654	4.23528e-06	0.000321882	0.000270329	SPCS2/SPCS1/SEC11C/SPCS3/KLF4/IGF1	6
R-HSA-381033	R-HSA-381033	ATF6 (ATF6-alpha) activates chaperones	5/261	12/10654	5.84265e-06	0.000403807	0.000339133	XBP1/HSP90B1/ATF4/HSPA5/DDIT3	5
R-HSA-6798695	R-HSA-6798695	Neutrophil degranulation	29/261	480/10654	6.27929e-06	0.000403807	0.000339133	HSP90AA1/HSPA1B/HSPA1A/YPEL5/CD63/ALDOA/FTL/PRDX4/TUBB4B/CD59/OLFM4/CYBA/NEU1/CD55/PDXK/DYNLL1/GLA/DPP7/GSTP1/MIF/NPC2/LGALS3/PNP/SLC2A3/DNAJC3/COMMD3/TXNDC5/HSPA8/DDX3X	29
R-HSA-449147	R-HSA-449147	Signaling by Interleukins	28/261	461/10654	8.30603e-06	0.000495989	0.000416551	UBC/JUNB/HSP90AA1/FOS/JUN/NFKBIA/MCL1/UBB/HSP90B1/TIMP1/CDKN1A/IRF4/CCL3/SDC1/SOCS3/CCL4/SQSTM1/VEGFA/CSF2RB/P4HB/SOD2/PIM1/VIM/FOXO3/MIF/PELI1/HSPA8/CCL5	28
R-HSA-381042	R-HSA-381042	PERK regulates gene expression	7/261	32/10654	9.73437e-06	0.000542529	0.000455637	HERPUD1/ATF3/ATF4/HSPA5/DDIT3/CEBPB/EIF2AK3	7
R-HSA-3371568	R-HSA-3371568	Attenuation phase	5/261	14/10654	1.41854e-05	0.000741185	0.000622476	DNAJB1/HSP90AA1/HSPA1B/HSPA1A/HSPA8	5
R-HSA-2262752	R-HSA-2262752	Cellular responses to stress	28/261	479/10654	1.68976e-05	0.000830964	0.000697876	UBC/DNAJB1/HSP90AA1/HSPA1B/HSPA1A/FOS/JUN/UBB/CITED2/CDKN1A/HSPH1/ID1/TUBB4B/DNAJA1/HSPA5/AQP8/CYBA/TXN/CEBPB/VEGFA/P4HB/DYNLL1/SOD2/CYCS/HSPA13/GSTP1/KDM6B/HSPA8	28
R-HSA-9614085	R-HSA-9614085	FOXO-mediated transcription	9/261	65/10654	2.66789e-05	0.0011799	0.000990926	CITED2/CDKN1A/GADD45A/KLF4/TXN/DDIT3/SOD2/FOXO3/BTG1	9
R-HSA-3299685	R-HSA-3299685	Detoxification of Reactive Oxygen Species	7/261	37/10654	2.68159e-05	0.0011799	0.000990926	AQP8/CYBA/TXN/P4HB/SOD2/CYCS/GSTP1	7
R-HSA-6807878	R-HSA-6807878	COPI-mediated anterograde transport	11/261	101/10654	3.49535e-05	0.00146106	0.00122705	GOLGB1/TUBB4B/ARF4/CD59/KDELR2/TMED10/CD55/DYNLL1/ARFGAP3/KDELR1/TMED9	11
R-HSA-9617828	R-HSA-9617828	FOXO-mediated transcription of cell cycle genes	5/261	17/10654	4.1276e-05	0.00164318	0.00138001	CDKN1A/GADD45A/KLF4/FOXO3/BTG1	5
R-HSA-3371497	R-HSA-3371497	HSP90 chaperone cycle for steroid hormone receptors (SHR)	8/261	55/10654	5.23422e-05	0.001989	0.00167044	DNAJB1/HSP90AA1/HSPA1B/HSPA1A/TUBB4B/DNAJA1/DYNLL1/HSPA8	8
R-HSA-901032	R-HSA-901032	ER Quality Control Compartment (ERQC)	5/261	21/10654	0.000125252	0.00451428	0.00379126	UBC/UBB/EDEM3/SEL1L/RNF103	5
R-HSA-5694530	R-HSA-5694530	Cargo concentration in the ER	6/261	33/10654	0.000129596	0.00451428	0.00379126	SEC24D/LMAN2/CD59/LMAN1/TMED10/SAR1B	6
R-HSA-9613829	R-HSA-9613829	Chaperone Mediated Autophagy	5/261	22/10654	0.000158871	0.00531265	0.00446177	UBC/HSP90AA1/UBB/VIM/HSPA8	5
R-HSA-209560	R-HSA-209560	NF-kB is activated and signals survival	4/261	13/10654	0.000211383	0.00654503	0.00549677	UBC/NFKBIA/UBB/SQSTM1	4
R-HSA-400511	R-HSA-400511	Synthesis, secretion, and inactivation of Glucose-dependent Insulinotropic Polypeptide (GIP)	4/261	13/10654	0.000211383	0.00654503	0.00549677	SPCS2/SPCS1/SEC11C/SPCS3	4
R-HSA-204005	R-HSA-204005	COPII-mediated vesicle transport	8/261	68/10654	0.000241527	0.00710154	0.00596415	ANKRD28/SEC24D/LMAN2/CD59/LMAN1/TMED10/SEC31A/SAR1B	8
R-HSA-3371571	R-HSA-3371571	HSF1-dependent transactivation	5/261	24/10654	0.000246345	0.00710154	0.00596415	DNAJB1/HSP90AA1/HSPA1B/HSPA1A/HSPA8	5
R-HSA-901042	R-HSA-901042	Calnexin/calreticulin cycle	5/261	26/10654	0.000366281	0.010207	0.00857226	UBC/UBB/EDEM3/SEL1L/RNF103	5
R-HSA-5675221	R-HSA-5675221	Negative regulation of MAPK pathway	6/261	40/10654	0.00038909	0.0104929	0.00881232	UBC/DUSP1/UBB/DUSP5/DUSP2/PPP2R5C	6
R-HSA-380994	R-HSA-380994	ATF4 activates genes in response to endoplasmic reticulum stress	5/261	27/10654	0.000440621	0.0115112	0.00966758	HERPUD1/ATF3/ATF4/DDIT3/CEBPB	5
R-HSA-193639	R-HSA-193639	p75NTR signals via NF-kB	4/261	16/10654	0.000507728	0.0128624	0.0108024	UBC/NFKBIA/UBB/SQSTM1	4
R-HSA-72163	R-HSA-72163	mRNA Splicing - Major Pathway	13/261	183/10654	0.000561424	0.0138044	0.0115935	U2AF1/DDX5/SRSF7/HNRNPH1/TRA2B/SRSF2/HNRNPUL1/SF3B5/SRSF5/SNRNP70/HSPA8/SRSF3/BCAS2	13
R-HSA-72172	R-HSA-72172	mRNA Splicing	13/261	191/10654	0.000839041	0.0200411	0.0168313	U2AF1/DDX5/SRSF7/HNRNPH1/TRA2B/SRSF2/HNRNPUL1/SF3B5/SRSF5/SNRNP70/HSPA8/SRSF3/BCAS2	13
R-HSA-72203	R-HSA-72203	Processing of Capped Intron-Containing Pre-mRNA	15/261	244/10654	0.000982211	0.0224503	0.0188547	U2AF1/DDX5/ZC3H11A/SRSF7/HNRNPH1/TRA2B/SRSF2/HNRNPUL1/SF3B5/SRSF5/SNRNP70/NXF1/HSPA8/SRSF3/BCAS2	15
R-HSA-1236382	R-HSA-1236382	Constitutive Signaling by Ligand-Responsive EGFR Cancer Variants	4/261	19/10654	0.00102047	0.0224503	0.0188547	UBC/HSP90AA1/UBB/GAB1	4
R-HSA-5637815	R-HSA-5637815	Signaling by Ligand-Responsive EGFR Variants in Cancer	4/261	19/10654	0.00102047	0.0224503	0.0188547	UBC/HSP90AA1/UBB/GAB1	4
R-HSA-381771	R-HSA-381771	Synthesis, secretion, and inactivation of Glucagon-like Peptide-1 (GLP-1)	4/261	20/10654	0.00125125	0.0268216	0.0225258	SPCS2/SPCS1/SEC11C/SPCS3	4
R-HSA-450531	R-HSA-450531	Regulation of mRNA stability by proteins that bind AU-rich elements	8/261	88/10654	0.00137955	0.0288325	0.0242147	UBC/ZFP36/HSPA1B/HSPA1A/HSPB1/UBB/HSPA8/XRN1	8
R-HSA-3371453	R-HSA-3371453	Regulation of HSF1-mediated heat shock response	7/261	69/10654	0.00144362	0.0293646	0.0246615	DNAJB1/HSPA1B/HSPA1A/HSPH1/HSPA5/HSPA13/HSPA8	7
R-HSA-3371556	R-HSA-3371556	Cellular response to heat stress	8/261	89/10654	0.00148437	0.0293646	0.0246615	DNAJB1/HSP90AA1/HSPA1B/HSPA1A/HSPH1/HSPA5/HSPA13/HSPA8	8
R-HSA-532668	R-HSA-532668	N-glycan trimming in the ER and Calnexin/Calreticulin cycle	5/261	35/10654	0.00151038	0.0293646	0.0246615	UBC/UBB/EDEM3/SEL1L/RNF103	5
R-HSA-8862803	R-HSA-8862803	Deregulated CDK5 triggers multiple neurodegenerative pathways in Alzheimer's disease models	4/261	22/10654	0.00181781	0.0337709	0.0283621	JUN/LMNA/SOD2/FOXO3	4
R-HSA-8863678	R-HSA-8863678	Neurodegenerative Diseases	4/261	22/10654	0.00181781	0.0337709	0.0283621	JUN/LMNA/SOD2/FOXO3	4
R-HSA-6806003	R-HSA-6806003	Regulation of TP53 Expression and Degradation	5/261	37/10654	0.00194893	0.0354196	0.0297468	UBC/UBB/PRDM1/SGK1/PPP2R5C	5
R-HSA-72766	R-HSA-72766	Translation	16/261	291/10654	0.00215356	0.037596	0.0315746	SEC61B/EIF4A1/SSR4/SPCS2/SPCS1/SEC11C/SSR3/SEC61G/SPCS3/RPS27L/TRAM1/SEC61A1/RPN1/EIF4A2/SRP54/RPN2	16
R-HSA-400508	R-HSA-400508	Incretin synthesis, secretion, and inactivation	4/261	23/10654	0.00215862	0.037596	0.0315746	SPCS2/SPCS1/SEC11C/SPCS3	4
R-HSA-159236	R-HSA-159236	Transport of Mature mRNA derived from an Intron-Containing Transcript	7/261	75/10654	0.00234591	0.039707	0.0333475	U2AF1/ZC3H11A/SRSF7/SRSF2/SRSF5/NXF1/SRSF3	7
R-HSA-450408	R-HSA-450408	AUF1 (hnRNP D0) binds and destabilizes mRNA	6/261	56/10654	0.00237482	0.039707	0.0333475	UBC/HSPA1B/HSPA1A/HSPB1/UBB/HSPA8	6
R-HSA-72187	R-HSA-72187	mRNA 3'-end processing	6/261	58/10654	0.0028426	0.0459428	0.0385846	U2AF1/ZC3H11A/SRSF7/SRSF2/SRSF5/SRSF3	6
R-HSA-1643713	R-HSA-1643713	Signaling by EGFR in Cancer	4/261	25/10654	0.0029676	0.0459428	0.0385846	UBC/HSP90AA1/UBB/GAB1	4
R-HSA-937041	R-HSA-937041	IKK complex recruitment mediated by RIP1	4/261	25/10654	0.0029676	0.0459428	0.0385846	UBC/UBB/LY96/BIRC3	4
R-HSA-983170	R-HSA-983170	Antigen Presentation: Folding, assembly and peptide loading of class I MHC	4/261	25/10654	0.0029676	0.0459428	0.0385846	SEC24D/HSPA5/SEC31A/SAR1B	4

## Sheet: Myeloid DOWN onestcol
Supplementary table 4b pathways downregulated in one-step collagenase dissociated versus three-step rpotease dissociated Myeloid cells	Supplementary table 4b pathways upregulated in one-step collagenase dissociated versus three-step rpotease dissociated B cells	Supplementary table 4b pathways upregulated in one-step collagenase dissociated versus three-step rpotease dissociated B cells	Supplementary table 4b pathways upregulated in one-step collagenase dissociated versus three-step rpotease dissociated B cells	Supplementary table 4b pathways upregulated in one-step collagenase dissociated versus three-step rpotease dissociated B cells	Supplementary table 4b pathways upregulated in one-step collagenase dissociated versus three-step rpotease dissociated B cells	Supplementary table 4b pathways upregulated in one-step collagenase dissociated versus three-step rpotease dissociated B cells	Supplementary table 4b pathways upregulated in one-step collagenase dissociated versus three-step rpotease dissociated B cells	Supplementary table 4b pathways upregulated in one-step collagenase dissociated versus three-step rpotease dissociated B cells	Supplementary table 4b pathways upregulated in one-step collagenase dissociated versus three-step rpotease dissociated B cells	Supplementary table 4b pathways upregulated in one-step collagenase dissociated versus three-step rpotease dissociated B cells	Supplementary table 4b pathways upregulated in one-step collagenase dissociated versus three-step rpotease dissociated B cells	Supplementary table 4b pathways upregulated in one-step collagenase dissociated versus three-step rpotease dissociated B cells	Supplementary table 4b pathways upregulated in one-step collagenase dissociated versus three-step rpotease dissociated B cells	Supplementary table 4b pathways upregulated in one-step collagenase dissociated versus three-step rpotease dissociated B cells	Supplementary table 4b pathways upregulated in one-step collagenase dissociated versus three-step rpotease dissociated B cells	Supplementary table 4b pathways upregulated in one-step collagenase dissociated versus three-step rpotease dissociated B cells	Supplementary table 4b pathways upregulated in one-step collagenase dissociated versus three-step rpotease dissociated B cells	Supplementary table 4b pathways upregulated in one-step collagenase dissociated versus three-step rpotease dissociated B cells	Supplementary table 4b pathways upregulated in one-step collagenase dissociated versus three-step rpotease dissociated B cells	Supplementary table 4b pathways upregulated in one-step collagenase dissociated versus three-step rpotease dissociated B cells	Supplementary table 4b pathways upregulated in one-step collagenase dissociated versus three-step rpotease dissociated B cells	Supplementary table 4b pathways upregulated in one-step collagenase dissociated versus three-step rpotease dissociated B cells	Supplementary table 4b pathways upregulated in one-step collagenase dissociated versus three-step rpotease dissociated B cells	Supplementary table 4b pathways upregulated in one-step collagenase dissociated versus three-step rpotease dissociated B cells	Supplementary table 4b pathways upregulated in one-step collagenase dissociated versus three-step rpotease dissociated B cells	Supplementary table 4b pathways upregulated in one-step collagenase dissociated versus three-step rpotease dissociated B cells	Supplementary table 4b pathways upregulated in one-step collagenase dissociated versus three-step rpotease dissociated B cells	Supplementary table 4b pathways upregulated in one-step collagenase dissociated versus three-step rpotease dissociated B cells	Supplementary table 4b pathways upregulated in one-step collagenase dissociated versus three-step rpotease dissociated B cells	Supplementary table 4b pathways upregulated in one-step collagenase dissociated versus three-step rpotease dissociated B cells	Supplementary table 4b pathways upregulated in one-step collagenase dissociated versus three-step rpotease dissociated B cells	Supplementary table 4b pathways upregulated in one-step collagenase dissociated versus three-step rpotease dissociated B cells	Supplementary table 4b pathways upregulated in one-step collagenase dissociated versus three-step rpotease dissociated B cells	Supplementary table 4b pathways upregulated in one-step collagenase dissociated versus three-step rpotease dissociated B cells	Supplementary table 4b pathways upregulated in one-step collagenase dissociated versus three-step rpotease dissociated B cells	Supplementary table 4b pathways upregulated in one-step collagenase dissociated versus three-step rpotease dissociated B cells	Supplementary table 4b pathways upregulated in one-step collagenase dissociated versus three-step rpotease dissociated B cells	Supplementary table 4b pathways upregulated in one-step collagenase dissociated versus three-step rpotease dissociated B cells	Supplementary table 4b pathways upregulated in one-step collagenase dissociated versus three-step rpotease dissociated B cells	Supplementary table 4b pathways upregulated in one-step collagenase dissociated versus three-step rpotease dissociated B cells	Supplementary table 4b pathways upregulated in one-step collagenase dissociated versus three-step rpotease dissociated B cells	Supplementary table 4b pathways upregulated in one-step collagenase dissociated versus three-step rpotease dissociated B cells	Supplementary table 4b pathways upregulated in one-step collagenase dissociated versus three-step rpotease dissociated B cells	Supplementary table 4b pathways upregulated in one-step collagenase dissociated versus three-step rpotease dissociated B cells	Supplementary table 4b pathways upregulated in one-step collagenase dissociated versus three-step rpotease dissociated B cells	Supplementary table 4b pathways upregulated in one-step collagenase dissociated versus three-step rpotease dissociated B cells	Supplementary table 4b pathways upregulated in one-step collagenase dissociated versus three-step rpotease dissociated B cells	Supplementary table 4b pathways upregulated in one-step collagenase dissociated versus three-step rpotease dissociated B cells	Supplementary table 4b pathways upregulated in one-step collagenase dissociated versus three-step rpotease dissociated B cells
	ID	Description	GeneRatio	BgRatio	pvalue	p.adjust	qvalue	geneID	Count
R-HSA-156827	R-HSA-156827	L13a-mediated translational silencing of Ceruloplasmin expression	55/485	111/10654	1.51452e-44	1.49125e-41	1.16978e-41	RPS21/RPL31/RPL36A/RPS10/PABPC1/RPS27L/RPL38/RPS26/RPL4/RPL36AL/RPL41/EIF3H/EIF3F/RPS29/RPL21/EIF4B/RPL26/EIF3L/RPS12/RPLP0/EIF2S2/RPL37A/RPL19/EIF2S3/RPL22/RPS27/RPS5/EIF3D/RPL35A/RPL8/EIF4H/RPS25/RPL5/RPS23/RPL14/RPL34/RPS8/RPL37/RPL30/RPL12/RPS4Y1/RPS15A/RPL6/RPL36/RPL7A/RPLP2/RPS27A/RPS13/RPS3/RPS28/RPL3/RPS7/RPL32/RPL29/RPS4X	55
R-HSA-72706	R-HSA-72706	GTP hydrolysis and joining of the 60S ribosomal subunit	55/485	112/10654	2.8568e-44	1.49125e-41	1.16978e-41	RPS21/RPL31/RPL36A/RPS10/RPS27L/RPL38/RPS26/RPL4/RPL36AL/RPL41/EIF3H/EIF3F/RPS29/RPL21/EIF4B/RPL26/EIF3L/RPS12/RPLP0/EIF2S2/RPL37A/RPL19/EIF2S3/RPL22/RPS27/RPS5/EIF3D/RPL35A/RPL8/EIF4H/RPS25/RPL5/RPS23/RPL14/RPL34/RPS8/RPL37/RPL30/RPL12/RPS4Y1/RPS15A/EIF5B/RPL6/RPL36/RPL7A/RPLP2/RPS27A/RPS13/RPS3/RPS28/RPL3/RPS7/RPL32/RPL29/RPS4X	55
R-HSA-72613	R-HSA-72613	Eukaryotic Translation Initiation	56/485	119/10654	9.39402e-44	2.45184e-41	1.9233e-41	RPS21/RPL31/RPL36A/RPS10/PABPC1/RPS27L/RPL38/RPS26/RPL4/RPL36AL/RPL41/EIF3H/EIF3F/RPS29/RPL21/EIF4B/RPL26/EIF3L/RPS12/RPLP0/EIF2S2/RPL37A/RPL19/EIF2S3/RPL22/RPS27/RPS5/EIF3D/RPL35A/RPL8/EIF4H/RPS25/RPL5/RPS23/RPL14/RPL34/RPS8/RPL37/RPL30/RPL12/RPS4Y1/RPS15A/EIF5B/RPL6/RPL36/RPL7A/RPLP2/RPS27A/RPS13/RPS3/RPS28/RPL3/RPS7/RPL32/RPL29/RPS4X	56
R-HSA-72737	R-HSA-72737	Cap-dependent Translation Initiation	56/485	119/10654	9.39402e-44	2.45184e-41	1.9233e-41	RPS21/RPL31/RPL36A/RPS10/PABPC1/RPS27L/RPL38/RPS26/RPL4/RPL36AL/RPL41/EIF3H/EIF3F/RPS29/RPL21/EIF4B/RPL26/EIF3L/RPS12/RPLP0/EIF2S2/RPL37A/RPL19/EIF2S3/RPL22/RPS27/RPS5/EIF3D/RPL35A/RPL8/EIF4H/RPS25/RPL5/RPS23/RPL14/RPL34/RPS8/RPL37/RPL30/RPL12/RPS4Y1/RPS15A/EIF5B/RPL6/RPL36/RPL7A/RPLP2/RPS27A/RPS13/RPS3/RPS28/RPL3/RPS7/RPL32/RPL29/RPS4X	56
R-HSA-156842	R-HSA-156842	Eukaryotic Translation Elongation	49/485	93/10654	1.89937e-41	3.96589e-39	3.11097e-39	RPS21/RPL31/RPL36A/RPS10/RPS27L/EEF2/RPL38/RPS26/RPL4/RPL36AL/RPL41/EEF1B2/RPS29/RPL21/RPL26/RPS12/RPLP0/RPL37A/RPL19/EEF1A1/RPL22/RPS27/RPS5/RPL35A/RPL8/RPS25/RPL5/RPS23/RPL14/RPL34/RPS8/RPL37/RPL30/RPL12/RPS4Y1/RPS15A/RPL6/RPL36/RPL7A/RPLP2/RPS27A/RPS13/RPS3/RPS28/RPL3/RPS7/RPL32/RPL29/RPS4X	49
R-HSA-156902	R-HSA-156902	Peptide chain elongation	48/485	89/10654	2.89017e-41	5.02889e-39	3.94482e-39	RPS21/RPL31/RPL36A/RPS10/RPS27L/EEF2/RPL38/RPS26/RPL4/RPL36AL/RPL41/RPS29/RPL21/RPL26/RPS12/RPLP0/RPL37A/RPL19/EEF1A1/RPL22/RPS27/RPS5/RPL35A/RPL8/RPS25/RPL5/RPS23/RPL14/RPL34/RPS8/RPL37/RPL30/RPL12/RPS4Y1/RPS15A/RPL6/RPL36/RPL7A/RPLP2/RPS27A/RPS13/RPS3/RPS28/RPL3/RPS7/RPL32/RPL29/RPS4X	48
R-HSA-72689	R-HSA-72689	Formation of a pool of free 40S subunits	50/485	101/10654	1.63996e-40	2.44589e-38	1.91864e-38	RPS21/RPL31/RPL36A/RPS10/RPS27L/RPL38/RPS26/RPL4/RPL36AL/RPL41/EIF3H/EIF3F/RPS29/RPL21/RPL26/EIF3L/RPS12/RPLP0/RPL37A/RPL19/RPL22/RPS27/RPS5/EIF3D/RPL35A/RPL8/RPS25/RPL5/RPS23/RPL14/RPL34/RPS8/RPL37/RPL30/RPL12/RPS4Y1/RPS15A/RPL6/RPL36/RPL7A/RPLP2/RPS27A/RPS13/RPS3/RPS28/RPL3/RPS7/RPL32/RPL29/RPS4X	50
R-HSA-72764	R-HSA-72764	Eukaryotic Translation Termination	47/485	93/10654	1.16005e-38	1.51387e-36	1.18753e-36	RPS21/RPL31/RPL36A/RPS10/RPS27L/RPL38/RPS26/RPL4/RPL36AL/RPL41/RPS29/RPL21/RPL26/RPS12/RPLP0/RPL37A/RPL19/RPL22/RPS27/RPS5/RPL35A/RPL8/RPS25/RPL5/RPS23/RPL14/RPL34/RPS8/RPL37/RPL30/RPL12/RPS4Y1/RPS15A/RPL6/RPL36/RPL7A/RPLP2/RPS27A/RPS13/RPS3/RPS28/RPL3/RPS7/RPL32/RPL29/APEH/RPS4X	47
R-HSA-192823	R-HSA-192823	Viral mRNA Translation	46/485	89/10654	1.93291e-38	2.24218e-36	1.75883e-36	RPS21/RPL31/RPL36A/RPS10/RPS27L/RPL38/RPS26/RPL4/RPL36AL/RPL41/RPS29/RPL21/RPL26/RPS12/RPLP0/RPL37A/RPL19/RPL22/RPS27/RPS5/RPL35A/RPL8/RPS25/RPL5/RPS23/RPL14/RPL34/RPS8/RPL37/RPL30/RPL12/RPS4Y1/RPS15A/RPL6/RPL36/RPL7A/RPLP2/RPS27A/RPS13/RPS3/RPS28/RPL3/RPS7/RPL32/RPL29/RPS4X	46
R-HSA-975956	R-HSA-975956	Nonsense Mediated Decay (NMD) independent of the Exon Junction Complex (EJC)	47/485	95/10654	4.22683e-38	4.41281e-36	3.46155e-36	RPS21/RPL31/RPL36A/RPS10/PABPC1/RPS27L/RPL38/RPS26/RPL4/RPL36AL/RPL41/RPS29/RPL21/RPL26/RPS12/RPLP0/RPL37A/RPL19/RPL22/RPS27/RPS5/RPL35A/RPL8/RPS25/RPL5/RPS23/RPL14/RPL34/RPS8/RPL37/RPL30/RPL12/RPS4Y1/RPS15A/RPL6/RPL36/RPL7A/RPLP2/RPS27A/RPS13/RPS3/RPS28/RPL3/RPS7/RPL32/RPL29/RPS4X	47
R-HSA-2408557	R-HSA-2408557	Selenocysteine synthesis	46/485	93/10654	2.68029e-37	2.54384e-35	1.99547e-35	RPS21/RPL31/RPL36A/RPS10/RPS27L/RPL38/RPS26/RPL4/RPL36AL/RPL41/RPS29/RPL21/RPL26/RPS12/RPLP0/RPL37A/RPL19/RPL22/RPS27/RPS5/RPL35A/RPL8/RPS25/RPL5/RPS23/RPL14/RPL34/RPS8/RPL37/RPL30/RPL12/RPS4Y1/RPS15A/RPL6/RPL36/RPL7A/RPLP2/RPS27A/RPS13/RPS3/RPS28/RPL3/RPS7/RPL32/RPL29/RPS4X	46
R-HSA-376176	R-HSA-376176	Signaling by ROBO receptors	66/485	218/10654	4.98371e-37	4.33583e-35	3.40116e-35	RPS21/RPL31/RPL36A/RPS10/PABPC1/PSME1/RPS27L/RHOA/PAK2/RPL38/RPS26/RPL4/RPL36AL/CDC42/RPL41/RAC1/PSMA2/RPS29/RPL21/PSME2/RPL26/PFN1/PSMB8/RPS12/CAP1/RPLP0/RPL37A/RPL19/RPL22/RPS27/RPS5/PSMB6/RPL35A/RPL8/PSMD7/RPS25/RPL5/RPS23/RPL14/PSMC3/RPL34/RPS8/RPL37/RPL30/RPL12/PSMC1/RPS4Y1/RPS15A/PSMD4/RPL6/RPL36/RPL7A/PSMD13/RPLP2/NRP1/PSMC2/RPS27A/RPS13/RPS3/RPS28/RPL3/RPS7/NCK1/RPL32/RPL29/RPS4X	66
R-HSA-72766	R-HSA-72766	Translation	75/485	291/10654	1.0316e-36	8.28452e-35	6.49864e-35	RPS21/RPL31/RPL36A/RPS10/SRP14/PABPC1/RPS27L/EEF2/RPL38/RPS26/RPL4/RPL36AL/RPL41/EIF3H/EEF1B2/EIF3F/RPS29/RPL21/EIF4B/RPL26/EIF3L/TUFM/MRPL20/PPA1/RPS12/RPLP0/EIF2S2/RPL37A/RPL19/MRPL33/MRPL54/MRPL34/EIF2S3/EEF1A1/MRPL14/RPL22/RPS27/RPS5/EIF3D/MRPL52/RPL35A/RPL8/EIF4H/RPS25/RPL5/RPS23/RPL14/RPL34/RPS8/RPL37/RPL30/RPL12/RPS4Y1/RPS15A/EIF5B/RPL6/RPL36/RPL7A/RPLP2/RPS27A/RPS13/RPS3/RPS28/SRP54/RPL3/…	75
R-HSA-9010553	R-HSA-9010553	Regulation of expression of SLITs and ROBOs	58/485	171/10654	1.21232e-35	9.04044e-34	7.09161e-34	RPS21/RPL31/RPL36A/RPS10/PABPC1/PSME1/RPS27L/RPL38/RPS26/RPL4/RPL36AL/RPL41/PSMA2/RPS29/RPL21/PSME2/RPL26/PSMB8/RPS12/RPLP0/RPL37A/RPL19/RPL22/RPS27/RPS5/PSMB6/RPL35A/RPL8/PSMD7/RPS25/RPL5/RPS23/RPL14/PSMC3/RPL34/RPS8/RPL37/RPL30/RPL12/PSMC1/RPS4Y1/RPS15A/PSMD4/RPL6/RPL36/RPL7A/PSMD13/RPLP2/PSMC2/RPS27A/RPS13/RPS3/RPS28/RPL3/RPS7/RPL32/RPL29/RPS4X	58
R-HSA-1799339	R-HSA-1799339	SRP-dependent cotranslational protein targeting to membrane	48/485	112/10654	3.52004e-35	2.44995e-33	1.92182e-33	RPS21/RPL31/RPL36A/RPS10/SRP14/RPS27L/RPL38/RPS26/RPL4/RPL36AL/RPL41/RPS29/RPL21/RPL26/RPS12/RPLP0/RPL37A/RPL19/RPL22/RPS27/RPS5/RPL35A/RPL8/RPS25/RPL5/RPS23/RPL14/RPL34/RPS8/RPL37/RPL30/RPL12/RPS4Y1/RPS15A/RPL6/RPL36/RPL7A/RPLP2/RPS27A/RPS13/RPS3/RPS28/SRP54/RPL3/RPS7/RPL32/RPL29/RPS4X	48
R-HSA-168254	R-HSA-168254	Influenza Infection	55/485	155/10654	5.17981e-35	3.37982e-33	2.65124e-33	RPS21/RPL31/RPL36A/RPS10/CALR/RPS27L/CLTA/POLR2L/RPL38/RPS26/RPL4/RPL36AL/RPL41/RPS29/RPL21/RPL26/RPS12/CANX/RPLP0/SLC25A6/RPL37A/RPL19/CLTC/RPL22/RPS27/RPS5/RPL35A/RPL8/RPS25/RPL5/RPS23/RPL14/RPL34/RPS8/RPL37/TPR/RPL30/RPL12/RPS4Y1/RPS15A/RPL6/RPL36/RPL7A/RPLP2/RPS27A/RPS13/RPS3/RPS28/RPL3/RPS7/EIF2AK2/GTF2F1/RPL32/RPL29/RPS4X	55
R-HSA-168255	R-HSA-168255	Influenza Life Cycle	53/485	144/10654	1.05889e-34	6.50283e-33	5.10103e-33	RPS21/RPL31/RPL36A/RPS10/CALR/RPS27L/CLTA/POLR2L/RPL38/RPS26/RPL4/RPL36AL/RPL41/RPS29/RPL21/RPL26/RPS12/CANX/RPLP0/RPL37A/RPL19/CLTC/RPL22/RPS27/RPS5/RPL35A/RPL8/RPS25/RPL5/RPS23/RPL14/RPL34/RPS8/RPL37/TPR/RPL30/RPL12/RPS4Y1/RPS15A/RPL6/RPL36/RPL7A/RPLP2/RPS27A/RPS13/RPS3/RPS28/RPL3/RPS7/GTF2F1/RPL32/RPL29/RPS4X	53
R-HSA-927802	R-HSA-927802	Nonsense-Mediated Decay (NMD)	48/485	115/10654	1.60234e-34	8.80444e-33	6.90649e-33	RPS21/RPL31/RPL36A/RPS10/PABPC1/RPS27L/RPL38/RPS26/RPL4/RPL36AL/RPL41/RPS29/RPL21/RPL26/RPS12/RPLP0/RPL37A/RPL19/PNRC2/RPL22/RPS27/RPS5/RPL35A/RPL8/RPS25/RPL5/RPS23/RPL14/RPL34/RPS8/RPL37/RPL30/RPL12/RPS4Y1/RPS15A/RPL6/RPL36/RPL7A/RPLP2/RPS27A/RPS13/RPS3/RPS28/RPL3/RPS7/RPL32/RPL29/RPS4X	48
R-HSA-975957	R-HSA-975957	Nonsense Mediated Decay (NMD) enhanced by the Exon Junction Complex (EJC)	48/485	115/10654	1.60234e-34	8.80444e-33	6.90649e-33	RPS21/RPL31/RPL36A/RPS10/PABPC1/RPS27L/RPL38/RPS26/RPL4/RPL36AL/RPL41/RPS29/RPL21/RPL26/RPS12/RPLP0/RPL37A/RPL19/PNRC2/RPL22/RPS27/RPS5/RPL35A/RPL8/RPS25/RPL5/RPS23/RPL14/RPL34/RPS8/RPL37/RPL30/RPL12/RPS4Y1/RPS15A/RPL6/RPL36/RPL7A/RPLP2/RPS27A/RPS13/RPS3/RPS28/RPL3/RPS7/RPL32/RPL29/RPS4X	48
R-HSA-5663205	R-HSA-5663205	Infectious disease	82/485	383/10654	8.87455e-34	4.63251e-32	3.63389e-32	RPS21/RPL31/RPL36A/RPS10/CALR/PSME1/RPS27L/PAK2/EEF2/CLTA/POLR2L/RPL38/RPS26/RPL4/RPL36AL/XRCC5/RPL41/NPM1/RAC1/PSMA2/RPS29/RPL21/PSME2/RPL26/PSMB8/RPS12/CD4/AP2M1/ARF1/TCEA1/CANX/RPLP0/SLC25A6/RPL37A/RPL19/CLTC/CALM3/DOCK2/RPL22/RPS27/RPS5/PSMB6/RPL35A/RPL8/VPS4B/PSMD7/RPS25/RPL5/RPS23/RPL14/PSMC3/RPL34/RPS8/RPL37/TPR/RPL30/RPL12/PSMC1/CD9/RPS4Y1/RPS15A/PSMD4/RPL6/RPL36/MAP2K2/RPL7A/TAF15/PSMD13…	82
R-HSA-2408522	R-HSA-2408522	Selenoamino acid metabolism	47/485	118/10654	1.07829e-32	5.36067e-31	4.20508e-31	RPS21/RPL31/RPL36A/RPS10/RPS27L/RPL38/RPS26/RPL4/RPL36AL/RPL41/RPS29/RPL21/RPL26/RPS12/RPLP0/RPL37A/RPL19/RPL22/RPS27/RPS5/RPL35A/RPL8/RPS25/RPL5/RPS23/RPL14/HNMT/RPL34/RPS8/RPL37/RPL30/RPL12/RPS4Y1/RPS15A/RPL6/RPL36/RPL7A/RPLP2/RPS27A/RPS13/RPS3/RPS28/RPL3/RPS7/RPL32/RPL29/RPS4X	47
R-HSA-168273	R-HSA-168273	Influenza Viral RNA Transcription and Replication	49/485	134/10654	5.67287e-32	2.69203e-30	2.11172e-30	RPS21/RPL31/RPL36A/RPS10/RPS27L/POLR2L/RPL38/RPS26/RPL4/RPL36AL/RPL41/RPS29/RPL21/RPL26/RPS12/RPLP0/RPL37A/RPL19/RPL22/RPS27/RPS5/RPL35A/RPL8/RPS25/RPL5/RPS23/RPL14/RPL34/RPS8/RPL37/TPR/RPL30/RPL12/RPS4Y1/RPS15A/RPL6/RPL36/RPL7A/RPLP2/RPS27A/RPS13/RPS3/RPS28/RPL3/RPS7/GTF2F1/RPL32/RPL29/RPS4X	49
R-HSA-1428517	R-HSA-1428517	The citric acid (TCA) cycle and respiratory electron transport	48/485	174/10654	4.67775e-25	2.12329e-23	1.66558e-23	COX6C/UQCR10/COX6A1/NDUFS5/COX7B/COX5A/NDUFB2/NDUFB10/COX8A/UQCRQ/COX5B/NDUFA4/COX7C/VDAC1/NDUFB1/COX6B1/NDUFA1/NDUFA2/UQCRB/UCP2/NDUFB4/NDUFA11/NDUFB7/NDUFV2/UQCRH/NDUFB3/LDHB/NDUFA13/NDUFA3/SDHD/SUCLG1/NDUFB9/NDUFC1/NDUFS2/NDUFA5/UQCRFS1/PDK4/SUCLG2/IDH2/SDHB/NDUFAF3/GLO1/NDUFB6/ME1/ME2/NDUFA8/SURF1/DLD	48
R-HSA-611105	R-HSA-611105	Respiratory electron transport	37/485	100/10654	1.42454e-24	6.19676e-23	4.86094e-23	COX6C/UQCR10/COX6A1/NDUFS5/COX7B/COX5A/NDUFB2/NDUFB10/COX8A/UQCRQ/COX5B/NDUFA4/COX7C/NDUFB1/COX6B1/NDUFA1/NDUFA2/UQCRB/NDUFB4/NDUFA11/NDUFB7/NDUFV2/UQCRH/NDUFB3/NDUFA13/NDUFA3/SDHD/NDUFB9/NDUFC1/NDUFS2/NDUFA5/UQCRFS1/SDHB/NDUFAF3/NDUFB6/NDUFA8/SURF1	37
R-HSA-6798695	R-HSA-6798695	Neutrophil degranulation	78/485	480/10654	8.74286e-24	3.60859e-22	2.8307e-22	PIGR/CSTB/ITGB2/LGALS3/FTH1/HSPA8/BRI3/CD63/CTSS/SRP14/GRN/CYBB/PSAP/SERPINB1/RHOA/ANXA2/CTSH/EEF2/XRCC5/CTSC/FABP5/RAC1/PA2G4/CTSZ/CTSB/S100A11/FTL/SDCBP/PSMA2/ARPC5/ASAH1/PKM/DYNLL1/VAMP8/TRAPPC1/CAP1/GSN/GSTP1/LAMTOR1/TUBB/CD68/CFD/EEF1A1/SERPINB6/DOCK2/GDI2/RAP1B/TIMP2/FUCA1/NCKAP1L/PGAM1/CREG1/RAB10/PSMD7/SERPINA1/CYFIP1/C3AR1/PSMC3/PDAP1/HEBP2/CTSA/DBNL/PSMD13/SNAP29/BIN2/A1BG/COPB1/IDH1/PD…	78
R-HSA-6791226	R-HSA-6791226	Major pathway of rRNA processing in the nucleolus and cytosol	48/485	185/10654	8.98692e-24	3.60859e-22	2.8307e-22	RPS21/RPL31/RPL36A/RPS10/NCL/RPS27L/RPL38/RPS26/RPL4/RPL36AL/RPL41/RPS29/RPL21/RPL26/RPS12/RPLP0/RPL37A/RPL19/RPL22/RPS27/RPS5/RPL35A/RPL8/RPS25/RPL5/RPS23/RPL14/RPL34/RPS8/RPL37/RPL30/RPL12/RPS4Y1/RPS15A/IMP3/RPL6/RPL36/RPL7A/RPLP2/RPS27A/RPS13/RPS3/RPS28/RPL3/RPS7/RPL32/RPL29/RPS4X	48
R-HSA-72649	R-HSA-72649	Translation initiation complex formation	28/485	58/10654	1.02626e-22	3.96821e-21	3.11279e-21	RPS21/RPS10/PABPC1/RPS27L/RPS26/EIF3H/EIF3F/RPS29/EIF4B/EIF3L/RPS12/EIF2S2/EIF2S3/RPS27/RPS5/EIF3D/EIF4H/RPS25/RPS23/RPS8/RPS4Y1/RPS15A/RPS27A/RPS13/RPS3/RPS28/RPS7/RPS4X	28
R-HSA-8868773	R-HSA-8868773	rRNA processing in the nucleus and cytosol	48/485	195/10654	1.0814e-22	4.03209e-21	3.1629e-21	RPS21/RPL31/RPL36A/RPS10/NCL/RPS27L/RPL38/RPS26/RPL4/RPL36AL/RPL41/RPS29/RPL21/RPL26/RPS12/RPLP0/RPL37A/RPL19/RPL22/RPS27/RPS5/RPL35A/RPL8/RPS25/RPL5/RPS23/RPL14/RPL34/RPS8/RPL37/RPL30/RPL12/RPS4Y1/RPS15A/IMP3/RPL6/RPL36/RPL7A/RPLP2/RPS27A/RPS13/RPS3/RPS28/RPL3/RPS7/RPL32/RPL29/RPS4X	48
R-HSA-72662	R-HSA-72662	Activation of the mRNA upon binding of the cap-binding complex and eIFs, and subsequent binding to 43S	28/485	59/10654	1.87201e-22	6.73924e-21	5.28648e-21	RPS21/RPS10/PABPC1/RPS27L/RPS26/EIF3H/EIF3F/RPS29/EIF4B/EIF3L/RPS12/EIF2S2/EIF2S3/RPS27/RPS5/EIF3D/EIF4H/RPS25/RPS23/RPS8/RPS4Y1/RPS15A/RPS27A/RPS13/RPS3/RPS28/RPS7/RPS4X	28
R-HSA-163200	R-HSA-163200	Respiratory electron transport, ATP synthesis by chemiosmotic coupling, and heat production by uncoupling proteins.	38/485	123/10654	5.76209e-22	2.00521e-20	1.57295e-20	COX6C/UQCR10/COX6A1/NDUFS5/COX7B/COX5A/NDUFB2/NDUFB10/COX8A/UQCRQ/COX5B/NDUFA4/COX7C/NDUFB1/COX6B1/NDUFA1/NDUFA2/UQCRB/UCP2/NDUFB4/NDUFA11/NDUFB7/NDUFV2/UQCRH/NDUFB3/NDUFA13/NDUFA3/SDHD/NDUFB9/NDUFC1/NDUFS2/NDUFA5/UQCRFS1/SDHB/NDUFAF3/NDUFB6/NDUFA8/SURF1	38
R-HSA-72312	R-HSA-72312	rRNA processing	48/485	205/10654	1.10107e-21	3.70813e-20	2.90878e-20	RPS21/RPL31/RPL36A/RPS10/NCL/RPS27L/RPL38/RPS26/RPL4/RPL36AL/RPL41/RPS29/RPL21/RPL26/RPS12/RPLP0/RPL37A/RPL19/RPL22/RPS27/RPS5/RPL35A/RPL8/RPS25/RPL5/RPS23/RPL14/RPL34/RPS8/RPL37/RPL30/RPL12/RPS4Y1/RPS15A/IMP3/RPL6/RPL36/RPL7A/RPLP2/RPS27A/RPS13/RPS3/RPS28/RPL3/RPS7/RPL32/RPL29/RPS4X	48
R-HSA-71291	R-HSA-71291	Metabolism of amino acids and derivatives	65/485	372/10654	1.3292e-21	4.3365e-20	3.40169e-20	RPS21/RPL31/RPL36A/RPS10/PSME1/RPS27L/RPL38/RPS26/RPL4/RPL36AL/RPL41/PSMA2/RPS29/RPL21/PSME2/RPL26/PSMB8/RPS12/RPLP0/RPL37A/RPL19/OAZ1/SMS/RPL22/RPS27/RPS5/PSMB6/RPL35A/RPL8/PCBD1/ETHE1/PSMD7/RPS25/RPL5/RPS23/RPL14/PSMC3/HNMT/RPL34/RPS8/RPL37/RPL30/RPL12/PSMC1/CKB/RPS4Y1/RPS15A/PSMD4/RPL6/RPL36/RPL7A/PSMD13/RPLP2/PSMC2/RPS27A/RPS13/RPS3/RPS28/RPL3/TSTD1/RPS7/DLD/RPL32/RPL29/RPS4X	65
R-HSA-72702	R-HSA-72702	Ribosomal scanning and start codon recognition	27/485	58/10654	2.0593e-21	6.51487e-20	5.11048e-20	RPS21/RPS10/RPS27L/RPS26/EIF3H/EIF3F/RPS29/EIF4B/EIF3L/RPS12/EIF2S2/EIF2S3/RPS27/RPS5/EIF3D/EIF4H/RPS25/RPS23/RPS8/RPS4Y1/RPS15A/RPS27A/RPS13/RPS3/RPS28/RPS7/RPS4X	27
R-HSA-72695	R-HSA-72695	Formation of the ternary complex, and subsequently, the 43S complex	25/485	51/10654	1.28522e-20	3.94639e-19	3.09568e-19	RPS21/RPS10/RPS27L/RPS26/EIF3H/EIF3F/RPS29/EIF3L/RPS12/EIF2S2/EIF2S3/RPS27/RPS5/EIF3D/RPS25/RPS23/RPS8/RPS4Y1/RPS15A/RPS27A/RPS13/RPS3/RPS28/RPS7/RPS4X	25
R-HSA-6799198	R-HSA-6799198	Complex I biogenesis	20/485	55/10654	1.13963e-13	3.39934e-12	2.66656e-12	NDUFS5/NDUFB2/NDUFB10/NDUFB1/NDUFA1/NDUFA2/NDUFB4/NDUFA11/NDUFB7/NDUFV2/NDUFB3/NDUFA13/NDUFA3/NDUFB9/NDUFC1/NDUFS2/NDUFA5/NDUFAF3/NDUFB6/NDUFA8	20
R-HSA-5628897	R-HSA-5628897	TP53 Regulates Metabolic Genes	20/485	86/10654	1.10571e-09	3.20656e-08	2.51533e-08	COX6C/COX6A1/PRDX1/PRDX5/COX7B/COX5A/TXN/YWHAB/COX8A/COX5B/NDUFA4/COX7C/YWHAH/COX6B1/YWHAE/LAMTOR5/LAMTOR1/YWHAQ/YWHAG/SURF1	20
R-HSA-1236975	R-HSA-1236975	Antigen processing-Cross presentation	21/485	99/10654	2.55601e-09	7.2121e-08	5.6574e-08	CTSS/CALR/PSME1/CYBB/PDIA3/PSMA2/PSME2/PSMB8/VAMP8/MRC1/PSMB6/PSMD7/PSMC3/PSMC1/PSMD4/PSMD13/VAMP3/CTSL/PSMC2/RPS27A/TLR4	21
R-HSA-8950505	R-HSA-8950505	Gene and protein expression by JAK-STAT signaling after Interleukin-12 stimulation	12/485	38/10654	6.34565e-08	1.72695e-06	1.35467e-06	LCP1/PAK2/ANXA2/CDC42/TALDO1/SOD1/PSME2/MSN/CFL1/ARF1/RPLP0/RAP1B	12
R-HSA-450531	R-HSA-450531	Regulation of mRNA stability by proteins that bind AU-rich elements	18/485	88/10654	6.45124e-08	1.72695e-06	1.35467e-06	HSPA8/YWHAB/PABPC1/PSME1/SET/PSMA2/PSME2/PSMB8/ANP32A/PSMB6/PSMD7/PSMC3/PSMC1/PSMD4/PSMD13/PSMC2/RPS27A/PRKCD	18
R-HSA-162909	R-HSA-162909	Host Interactions of HIV factors	22/485	129/10654	7.26342e-08	1.89575e-06	1.48709e-06	PSME1/PAK2/NPM1/RAC1/PSMA2/PSME2/PSMB8/CD4/AP2M1/ARF1/SLC25A6/DOCK2/PSMB6/PSMD7/PSMC3/TPR/PSMC1/PSMD4/PSMD13/PSMC2/RPS27A/AP1B1	22
R-HSA-4086400	R-HSA-4086400	PCP/CE pathway	18/485	92/10654	1.32262e-07	3.29582e-06	2.58535e-06	PSME1/RHOA/CLTA/RAC1/PSMA2/PSME2/PFN1/PSMB8/AP2M1/CLTC/PSMB6/PSMD7/PSMC3/PSMC1/PSMD4/PSMD13/PSMC2/RPS27A	18
R-HSA-450408	R-HSA-450408	AUF1 (hnRNP D0) binds and destabilizes mRNA	14/485	56/10654	1.35747e-07	3.29582e-06	2.58535e-06	HSPA8/PABPC1/PSME1/PSMA2/PSME2/PSMB8/PSMB6/PSMD7/PSMC3/PSMC1/PSMD4/PSMD13/PSMC2/RPS27A	14
R-HSA-5362768	R-HSA-5362768	Hh mutants that don't undergo autocatalytic processing are degraded by ERAD	14/485	56/10654	1.35747e-07	3.29582e-06	2.58535e-06	PSME1/PSMA2/PSME2/PSMB8/PSMB6/PSMD7/OS9/PSMC3/PSMC1/PSMD4/PSMD13/PSMC2/RPS27A/ERLEC1	14
R-HSA-1236974	R-HSA-1236974	ER-Phagosome pathway	17/485	83/10654	1.46998e-07	3.48785e-06	2.73599e-06	CALR/PSME1/PDIA3/PSMA2/PSME2/PSMB8/VAMP8/PSMB6/PSMD7/PSMC3/PSMC1/PSMD4/PSMD13/VAMP3/PSMC2/RPS27A/TLR4	17
R-HSA-447115	R-HSA-447115	Interleukin-12 family signaling	14/485	57/10654	1.72549e-07	4.00314e-06	3.14019e-06	LCP1/PAK2/ANXA2/CDC42/TALDO1/SOD1/PSME2/MSN/CFL1/ARF1/CANX/RPLP0/RAP1B/STAT1	14
R-HSA-211733	R-HSA-211733	Regulation of activated PAK-2p34 by proteasome mediated degradation	13/485	50/10654	2.32128e-07	5.26829e-06	4.13262e-06	PSME1/PAK2/PSMA2/PSME2/PSMB8/PSMB6/PSMD7/PSMC3/PSMC1/PSMD4/PSMD13/PSMC2/RPS27A	13
R-HSA-5387390	R-HSA-5387390	Hh mutants abrogate ligand secretion	14/485	59/10654	2.74212e-07	6.09101e-06	4.77798e-06	PSME1/PSMA2/PSME2/PSMB8/PSMB6/PSMD7/OS9/PSMC3/PSMC1/PSMD4/PSMD13/PSMC2/RPS27A/ERLEC1	14
R-HSA-180534	R-HSA-180534	Vpu mediated degradation of CD4	13/485	52/10654	3.82065e-07	8.14033e-06	6.38554e-06	PSME1/PSMA2/PSME2/PSMB8/CD4/PSMB6/PSMD7/PSMC3/PSMC1/PSMD4/PSMD13/PSMC2/RPS27A	13
R-HSA-75815	R-HSA-75815	Ubiquitin-dependent degradation of Cyclin D	13/485	52/10654	3.82065e-07	8.14033e-06	6.38554e-06	PSME1/PSMA2/PSME2/PSMB8/PSMB6/PSMD7/CCND1/PSMC3/PSMC1/PSMD4/PSMD13/PSMC2/RPS27A	13
R-HSA-5678895	R-HSA-5678895	Defective CFTR causes cystic fibrosis	14/485	61/10654	4.26857e-07	8.91277e-06	6.99147e-06	PSME1/PSMA2/PSME2/PSMB8/PSMB6/PSMD7/OS9/PSMC3/PSMC1/PSMD4/PSMD13/PSMC2/RPS27A/ERLEC1	14
R-HSA-109581	R-HSA-109581	Apoptosis	25/485	178/10654	4.66978e-07	9.55932e-06	7.49864e-06	YWHAB/PSME1/PAK2/C1QBP/YWHAH/YWHAE/PSMA2/VIM/PSME2/DYNLL1/PSMB8/GSN/PSMB6/YWHAQ/PSMD7/PSMC3/YWHAG/PSMC1/PSMD4/DBNL/PSMD13/PSMC2/RPS27A/TLR4/PRKCD	25
R-HSA-169911	R-HSA-169911	Regulation of Apoptosis	13/485	53/10654	4.85513e-07	9.74761e-06	7.64634e-06	PSME1/PAK2/PSMA2/PSME2/PSMB8/PSMB6/PSMD7/PSMC3/PSMC1/PSMD4/PSMD13/PSMC2/RPS27A	13
R-HSA-5357801	R-HSA-5357801	Programmed Cell Death	25/485	181/10654	6.43725e-07	1.26802e-05	9.94673e-06	YWHAB/PSME1/PAK2/C1QBP/YWHAH/YWHAE/PSMA2/VIM/PSME2/DYNLL1/PSMB8/GSN/PSMB6/YWHAQ/PSMD7/PSMC3/YWHAG/PSMC1/PSMD4/DBNL/PSMD13/PSMC2/RPS27A/TLR4/PRKCD	25
R-HSA-9020591	R-HSA-9020591	Interleukin-12 signaling	12/485	47/10654	8.41818e-07	1.62752e-05	1.27668e-05	LCP1/PAK2/ANXA2/CDC42/TALDO1/SOD1/PSME2/MSN/CFL1/ARF1/RPLP0/RAP1B	12
R-HSA-432722	R-HSA-432722	Golgi Associated Vesicle Biogenesis	13/485	56/10654	9.62073e-07	1.79115e-05	1.40504e-05	FTH1/HSPA8/CLTA/BLOC1S1/FTL/VAMP8/ARF1/CLTC/SNX2/CLINT1/DTNBP1/AP1B1/SNX9	13
R-HSA-76002	R-HSA-76002	Platelet activation, signaling and aggregation	31/485	262/10654	9.71784e-07	1.79115e-05	1.40504e-05	GNG5/CD63/ANXA5/PSAP/RHOA/GNAI2/CDC42/RAC1/SOD1/PFN1/APLP2/CAP1/CFL1/CFD/CALM3/RAP1B/A2M/F13A1/IGF1/TLN1/GNB4/SERPINA1/VEGFB/CD9/LGALS3BP/A1BG/LAMP2/PLCG2/PRKCD/PTPN11/MGLL	31
R-HSA-5358346	R-HSA-5358346	Hedgehog ligand biogenesis	14/485	65/10654	9.77927e-07	1.79115e-05	1.40504e-05	PSME1/PSMA2/PSME2/PSMB8/PSMB6/PSMD7/OS9/PSMC3/PSMC1/PSMD4/PSMD13/PSMC2/RPS27A/ERLEC1	14
R-HSA-2029480	R-HSA-2029480	Fcgamma receptor (FCGR) dependent phagocytosis	16/485	86/10654	1.34421e-06	2.41958e-05	1.898e-05	CDC42/RAC1/MYH9/ARPC5/BRK1/ARPC2/CFL1/ARPC3/WASF2/NCKAP1L/CYFIP1/PLCG2/PLD3/MYO5A/NCK1/PRKCD	16
R-HSA-114608	R-HSA-114608	Platelet degranulation	20/485	129/10654	1.38084e-06	2.44339e-05	1.91667e-05	CD63/ANXA5/PSAP/SOD1/PFN1/APLP2/CAP1/CFL1/CFD/CALM3/A2M/F13A1/IGF1/TLN1/SERPINA1/VEGFB/CD9/LGALS3BP/A1BG/LAMP2	20
R-HSA-1236978	R-HSA-1236978	Cross-presentation of soluble exogenous antigens (endosomes)	12/485	50/10654	1.72642e-06	3.00398e-05	2.35642e-05	PSME1/PSMA2/PSME2/PSMB8/MRC1/PSMB6/PSMD7/PSMC3/PSMC1/PSMD4/PSMD13/PSMC2	12
R-HSA-351202	R-HSA-351202	Metabolism of polyamines	13/485	59/10654	1.81776e-06	3.11105e-05	2.44041e-05	PSME1/PSMA2/PSME2/PSMB8/OAZ1/SMS/PSMB6/PSMD7/PSMC3/PSMC1/PSMD4/PSMD13/PSMC2	13
R-HSA-350562	R-HSA-350562	Regulation of ornithine decarboxylase (ODC)	12/485	51/10654	2.1657e-06	3.64676e-05	2.86063e-05	PSME1/PSMA2/PSME2/PSMB8/OAZ1/PSMB6/PSMD7/PSMC3/PSMC1/PSMD4/PSMD13/PSMC2	12
R-HSA-187577	R-HSA-187577	SCF(Skp2)-mediated degradation of p27/p21	13/485	60/10654	2.22568e-06	3.68826e-05	2.89319e-05	PSME1/PSMA2/PSME2/PSMB8/PSMB6/PSMD7/CCND1/PSMC3/PSMC1/PSMD4/PSMD13/PSMC2/RPS27A	13
R-HSA-162906	R-HSA-162906	HIV Infection	28/485	233/10654	2.41174e-06	3.93416e-05	3.08608e-05	PSME1/PAK2/POLR2L/XRCC5/NPM1/RAC1/PSMA2/PSME2/PSMB8/CD4/AP2M1/ARF1/TCEA1/SLC25A6/DOCK2/PSMB6/VPS4B/PSMD7/PSMC3/TPR/PSMC1/PSMD4/TAF15/PSMD13/PSMC2/RPS27A/AP1B1/GTF2F1	28
R-HSA-76005	R-HSA-76005	Response to elevated platelet cytosolic Ca2+	20/485	134/10654	2.54083e-06	3.98904e-05	3.12914e-05	CD63/ANXA5/PSAP/SOD1/PFN1/APLP2/CAP1/CFL1/CFD/CALM3/A2M/F13A1/IGF1/TLN1/SERPINA1/VEGFB/CD9/LGALS3BP/A1BG/LAMP2	20
R-HSA-3858494	R-HSA-3858494	Beta-catenin independent WNT signaling	21/485	146/10654	2.63197e-06	3.98904e-05	3.12914e-05	GNG5/PSME1/RHOA/CLTA/RAC1/PSMA2/PSME2/PFN1/PSMB8/AP2M1/CLTC/CALM3/PSMB6/GNB4/PSMD7/PSMC3/PSMC1/PSMD4/PSMD13/PSMC2/RPS27A	21
R-HSA-349425	R-HSA-349425	Autodegradation of the E3 ubiquitin ligase COP1	12/485	52/10654	2.70079e-06	3.98904e-05	3.12914e-05	PSME1/PSMA2/PSME2/PSMB8/PSMB6/PSMD7/PSMC3/PSMC1/PSMD4/PSMD13/PSMC2/RPS27A	12
R-HSA-69601	R-HSA-69601	Ubiquitin Mediated Degradation of Phosphorylated Cdc25A	12/485	52/10654	2.70079e-06	3.98904e-05	3.12914e-05	PSME1/PSMA2/PSME2/PSMB8/PSMB6/PSMD7/PSMC3/PSMC1/PSMD4/PSMD13/PSMC2/RPS27A	12
R-HSA-69610	R-HSA-69610	p53-Independent DNA Damage Response	12/485	52/10654	2.70079e-06	3.98904e-05	3.12914e-05	PSME1/PSMA2/PSME2/PSMB8/PSMB6/PSMD7/PSMC3/PSMC1/PSMD4/PSMD13/PSMC2/RPS27A	12
R-HSA-69613	R-HSA-69613	p53-Independent G1/S DNA damage checkpoint	12/485	52/10654	2.70079e-06	3.98904e-05	3.12914e-05	PSME1/PSMA2/PSME2/PSMB8/PSMB6/PSMD7/PSMC3/PSMC1/PSMD4/PSMD13/PSMC2/RPS27A	12
R-HSA-2029482	R-HSA-2029482	Regulation of actin dynamics for phagocytic cup formation	13/485	61/10654	2.71286e-06	3.98904e-05	3.12914e-05	CDC42/RAC1/MYH9/ARPC5/BRK1/ARPC2/CFL1/ARPC3/WASF2/NCKAP1L/CYFIP1/MYO5A/NCK1	13
R-HSA-5663213	R-HSA-5663213	RHO GTPases Activate WASPs and WAVEs	10/485	36/10654	3.0393e-06	4.40699e-05	3.45699e-05	CDC42/RAC1/ARPC5/BRK1/ARPC2/ARPC3/WASF2/NCKAP1L/CYFIP1/NCK1	10
R-HSA-382556	R-HSA-382556	ABC-family proteins mediated transport	17/485	103/10654	3.564e-06	5.04186e-05	3.955e-05	PSME1/PSMA2/PSME2/PSMB8/EIF2S2/EIF2S3/PSMB6/PSMD7/OS9/PSMC3/PSMC1/PSMD4/PSMD13/PSMC2/RPS27A/ERLEC1/ABCF1	17
R-HSA-199992	R-HSA-199992	trans-Golgi Network Vesicle Budding	14/485	72/10654	3.57373e-06	5.04186e-05	3.955e-05	FTH1/HSPA8/CLTA/BLOC1S1/CTSZ/FTL/VAMP8/ARF1/CLTC/SNX2/CLINT1/DTNBP1/AP1B1/SNX9	14
R-HSA-174084	R-HSA-174084	Autodegradation of Cdh1 by Cdh1:APC/C	13/485	63/10654	3.97884e-06	5.52897e-05	4.33711e-05	PSME1/PSMA2/PSME2/PSMB8/ANAPC11/PSMB6/PSMD7/PSMC3/PSMC1/PSMD4/PSMD13/PSMC2/RPS27A	13
R-HSA-180585	R-HSA-180585	Vif-mediated degradation of APOBEC3G	12/485	54/10654	4.13084e-06	5.52897e-05	4.33711e-05	PSME1/PSMA2/PSME2/PSMB8/PSMB6/PSMD7/PSMC3/PSMC1/PSMD4/PSMD13/PSMC2/RPS27A	12
R-HSA-8854050	R-HSA-8854050	FBXL7 down-regulates AURKA during mitotic entry and in early mitosis	12/485	54/10654	4.13084e-06	5.52897e-05	4.33711e-05	PSME1/PSMA2/PSME2/PSMB8/PSMB6/PSMD7/PSMC3/PSMC1/PSMD4/PSMD13/PSMC2/RPS27A	12
R-HSA-9604323	R-HSA-9604323	Negative regulation of NOTCH4 signaling	12/485	54/10654	4.13084e-06	5.52897e-05	4.33711e-05	PSME1/PSMA2/PSME2/PSMB8/PSMB6/PSMD7/PSMC3/PSMC1/PSMD4/PSMD13/PSMC2/RPS27A	12
R-HSA-8939902	R-HSA-8939902	Regulation of RUNX2 expression and activity	14/485	73/10654	4.24049e-06	5.60389e-05	4.39587e-05	PSME1/PSMA2/PSME2/PSMB8/PSMB6/PSMD7/PSMC3/PSMC1/STAT1/PSMD4/PSMD13/PSMC2/RPS27A/WWP1	14
R-HSA-174113	R-HSA-174113	SCF-beta-TrCP mediated degradation of Emi1	12/485	55/10654	5.06868e-06	6.37555e-05	5.00119e-05	PSME1/PSMA2/PSME2/PSMB8/PSMB6/PSMD7/PSMC3/PSMC1/PSMD4/PSMD13/PSMC2/RPS27A	12
R-HSA-4641257	R-HSA-4641257	Degradation of AXIN	12/485	55/10654	5.06868e-06	6.37555e-05	5.00119e-05	PSME1/PSMA2/PSME2/PSMB8/PSMB6/PSMD7/PSMC3/PSMC1/PSMD4/PSMD13/PSMC2/RPS27A	12
R-HSA-71406	R-HSA-71406	Pyruvate metabolism and Citric Acid (TCA) cycle	12/485	55/10654	5.06868e-06	6.37555e-05	5.00119e-05	VDAC1/LDHB/SDHD/SUCLG1/PDK4/SUCLG2/IDH2/SDHB/GLO1/ME1/ME2/DLD	12
R-HSA-8941858	R-HSA-8941858	Regulation of RUNX3 expression and activity	12/485	55/10654	5.06868e-06	6.37555e-05	5.00119e-05	PSME1/PSMA2/PSME2/PSMB8/PSMB6/PSMD7/PSMC3/PSMC1/PSMD4/PSMD13/PSMC2/RPS27A	12
R-HSA-4641258	R-HSA-4641258	Degradation of DVL	12/485	57/10654	7.52022e-06	9.2366e-05	7.24549e-05	PSME1/PSMA2/PSME2/PSMB8/PSMB6/PSMD7/PSMC3/PSMC1/PSMD4/PSMD13/PSMC2/RPS27A	12
R-HSA-69541	R-HSA-69541	Stabilization of p53	12/485	57/10654	7.52022e-06	9.2366e-05	7.24549e-05	PSME1/PSMA2/PSME2/PSMB8/PSMB6/PSMD7/PSMC3/PSMC1/PSMD4/PSMD13/PSMC2/RPS27A	12
R-HSA-5619084	R-HSA-5619084	ABC transporter disorders	14/485	77/10654	8.14943e-06	9.79443e-05	7.68306e-05	PSME1/PSMA2/PSME2/PSMB8/PSMB6/PSMD7/OS9/PSMC3/PSMC1/PSMD4/PSMD13/PSMC2/RPS27A/ERLEC1	14
R-HSA-174154	R-HSA-174154	APC/C:Cdc20 mediated degradation of Securin	13/485	67/10654	8.16202e-06	9.79443e-05	7.68306e-05	PSME1/PSMA2/PSME2/PSMB8/ANAPC11/PSMB6/PSMD7/PSMC3/PSMC1/PSMD4/PSMD13/PSMC2/RPS27A	13
R-HSA-5687128	R-HSA-5687128	MAPK6/MAPK4 signaling	15/485	89/10654	1.02392e-05	0.000121474	9.52882e-05	PSME1/PAK2/CDC42/RAC1/PSMA2/PSME2/PSMB8/PSMB6/PSMD7/PSMC3/PSMC1/PSMD4/PSMD13/PSMC2/RPS27A	15
R-HSA-5676590	R-HSA-5676590	NIK-->noncanonical NF-kB signaling	12/485	59/10654	1.0955e-05	0.000127077	9.96837e-05	PSME1/PSMA2/PSME2/PSMB8/PSMB6/PSMD7/PSMC3/PSMC1/PSMD4/PSMD13/PSMC2/RPS27A	12
R-HSA-68827	R-HSA-68827	CDT1 association with the CDC6:ORC:origin complex	12/485	59/10654	1.0955e-05	0.000127077	9.96837e-05	PSME1/PSMA2/PSME2/PSMB8/PSMB6/PSMD7/PSMC3/PSMC1/PSMD4/PSMD13/PSMC2/RPS27A	12
R-HSA-5607761	R-HSA-5607761	Dectin-1 mediated noncanonical NF-kB signaling	12/485	60/10654	1.31373e-05	0.000145908	0.000114455	PSME1/PSMA2/PSME2/PSMB8/PSMB6/PSMD7/PSMC3/PSMC1/PSMD4/PSMD13/PSMC2/RPS27A	12
R-HSA-5610780	R-HSA-5610780	Degradation of GLI1 by the proteasome	12/485	60/10654	1.31373e-05	0.000145908	0.000114455	PSME1/PSMA2/PSME2/PSMB8/PSMB6/PSMD7/PSMC3/PSMC1/PSMD4/PSMD13/PSMC2/RPS27A	12
R-HSA-5610783	R-HSA-5610783	Degradation of GLI2 by the proteasome	12/485	60/10654	1.31373e-05	0.000145908	0.000114455	PSME1/PSMA2/PSME2/PSMB8/PSMB6/PSMD7/PSMC3/PSMC1/PSMD4/PSMD13/PSMC2/RPS27A	12
R-HSA-5610785	R-HSA-5610785	GLI3 is processed to GLI3R by the proteasome	12/485	60/10654	1.31373e-05	0.000145908	0.000114455	PSME1/PSMA2/PSME2/PSMB8/PSMB6/PSMD7/PSMC3/PSMC1/PSMD4/PSMD13/PSMC2/RPS27A	12
R-HSA-1445148	R-HSA-1445148	Translocation of SLC2A4 (GLUT4) to the plasma membrane	13/485	72/10654	1.85222e-05	0.000197318	0.000154783	TUBA1B/YWHAB/YWHAH/RAC1/MYH9/YWHAE/RAB8A/CALM3/YWHAQ/RAB10/YWHAG/MYO5A/EXOC5	13
R-HSA-174178	R-HSA-174178	APC/C:Cdh1 mediated degradation of Cdc20 and other APC/C:Cdh1 targeted proteins in late mitosis/early G1	13/485	72/10654	1.85222e-05	0.000197318	0.000154783	PSME1/PSMA2/PSME2/PSMB8/ANAPC11/PSMB6/PSMD7/PSMC3/PSMC1/PSMD4/PSMD13/PSMC2/RPS27A	13
R-HSA-174184	R-HSA-174184	Cdc20:Phospho-APC/C mediated degradation of Cyclin A	13/485	72/10654	1.85222e-05	0.000197318	0.000154783	PSME1/PSMA2/PSME2/PSMB8/ANAPC11/PSMB6/PSMD7/PSMC3/PSMC1/PSMD4/PSMD13/PSMC2/RPS27A	13
R-HSA-69017	R-HSA-69017	CDK-mediated phosphorylation and removal of Cdc6	13/485	72/10654	1.85222e-05	0.000197318	0.000154783	PSME1/PSMA2/PSME2/PSMB8/ANAPC11/PSMB6/PSMD7/PSMC3/PSMC1/PSMD4/PSMD13/PSMC2/RPS27A	13
R-HSA-179419	R-HSA-179419	APC:Cdc20 mediated degradation of cell cycle proteins prior to satisfation of the cell cycle checkpoint	13/485	73/10654	2.16165e-05	0.000227956	0.000178816	PSME1/PSMA2/PSME2/PSMB8/ANAPC11/PSMB6/PSMD7/PSMC3/PSMC1/PSMD4/PSMD13/PSMC2/RPS27A	13
R-HSA-202403	R-HSA-202403	TCR signaling	17/485	119/10654	2.57679e-05	0.000269017	0.000211026	PSME1/PAK2/PSMA2/PSME2/PSMB8/CD4/HLA-DQB2/PSMB6/PSMD7/HLA-DRB5/PSMC3/PSMC1/PSMD4/PSMD13/PSMC2/RPS27A/NCK1	17
R-HSA-4608870	R-HSA-4608870	Asymmetric localization of PCP proteins	12/485	64/10654	2.61212e-05	0.000270005	0.000211801	PSME1/PSMA2/PSME2/PSMB8/PSMB6/PSMD7/PSMC3/PSMC1/PSMD4/PSMD13/PSMC2/RPS27A	12
R-HSA-176409	R-HSA-176409	APC/C:Cdc20 mediated degradation of mitotic proteins	13/485	75/10654	2.91887e-05	0.000298755	0.000234353	PSME1/PSMA2/PSME2/PSMB8/ANAPC11/PSMB6/PSMD7/PSMC3/PSMC1/PSMD4/PSMD13/PSMC2/RPS27A	13
R-HSA-8878166	R-HSA-8878166	Transcriptional regulation by RUNX2	17/485	121/10654	3.21094e-05	0.000325458	0.0002553	LGALS3/PSME1/PSMA2/PSME2/PSMB8/PSMB6/MAF/PSMD7/CCND1/PSMC3/PSMC1/STAT1/PSMD4/PSMD13/PSMC2/RPS27A/WWP1	17
R-HSA-202424	R-HSA-202424	Downstream TCR signaling	15/485	98/10654	3.36221e-05	0.000335841	0.000263445	PSME1/PSMA2/PSME2/PSMB8/CD4/HLA-DQB2/PSMB6/PSMD7/HLA-DRB5/PSMC3/PSMC1/PSMD4/PSMD13/PSMC2/RPS27A	15
R-HSA-176814	R-HSA-176814	Activation of APC/C and APC/C:Cdc20 mediated degradation of mitotic proteins	13/485	76/10654	3.37772e-05	0.000335841	0.000263445	PSME1/PSMA2/PSME2/PSMB8/ANAPC11/PSMB6/PSMD7/PSMC3/PSMC1/PSMD4/PSMD13/PSMC2/RPS27A	13
R-HSA-1234176	R-HSA-1234176	Oxygen-dependent proline hydroxylation of Hypoxia-inducible Factor Alpha	12/485	66/10654	3.60414e-05	0.000345732	0.000271203	PSME1/PSMA2/PSME2/PSMB8/PSMB6/PSMD7/PSMC3/PSMC1/PSMD4/PSMD13/PSMC2/RPS27A	12
R-HSA-69563	R-HSA-69563	p53-Dependent G1 DNA Damage Response	12/485	66/10654	3.60414e-05	0.000345732	0.000271203	PSME1/PSMA2/PSME2/PSMB8/PSMB6/PSMD7/PSMC3/PSMC1/PSMD4/PSMD13/PSMC2/RPS27A	12
R-HSA-69580	R-HSA-69580	p53-Dependent G1/S DNA damage checkpoint	12/485	66/10654	3.60414e-05	0.000345732	0.000271203	PSME1/PSMA2/PSME2/PSMB8/PSMB6/PSMD7/PSMC3/PSMC1/PSMD4/PSMD13/PSMC2/RPS27A	12
R-HSA-71403	R-HSA-71403	Citric acid cycle (TCA cycle)	7/485	22/10654	3.64277e-05	0.000345732	0.000271203	SDHD/SUCLG1/SUCLG2/IDH2/SDHB/ME2/DLD	7
R-HSA-9613829	R-HSA-9613829	Chaperone Mediated Autophagy	7/485	22/10654	3.64277e-05	0.000345732	0.000271203	HSPA8/PARK7/VIM/EEF1A1/RNASE1/RPS27A/LAMP2	7
R-HSA-8852276	R-HSA-8852276	The role of GTSE1 in G2/M progression after G2 checkpoint	13/485	77/10654	3.89828e-05	0.000366649	0.000287611	TUBA1B/PSME1/PSMA2/PSME2/PSMB8/PSMB6/PSMD7/PSMC3/PSMC1/PSMD4/PSMD13/PSMC2/RPS27A	13
R-HSA-2132295	R-HSA-2132295	MHC class II antigen presentation	17/485	123/10654	3.97986e-05	0.00037098	0.000291008	TUBA1B/CTSS/CTSH/CLTA/CAPZB/CTSC/CTSB/DYNLL1/AP2M1/ARF1/CANX/HLA-DQB2/CLTC/HLA-DRB5/CTSA/CTSL/AP1B1	17
R-HSA-1169091	R-HSA-1169091	Activation of NF-kappaB in B cells	12/485	67/10654	4.21241e-05	0.000389182	0.000305287	PSME1/PSMA2/PSME2/PSMB8/PSMB6/PSMD7/PSMC3/PSMC1/PSMD4/PSMD13/PSMC2/RPS27A	12
R-HSA-5607764	R-HSA-5607764	CLEC7A (Dectin-1) signaling	15/485	101/10654	4.82896e-05	0.000437914	0.000343514	PSME1/PSMA2/PSME2/PSMB8/CALM3/PSMB6/PSMD7/PSMC3/PSMC1/PSMD4/PSMD13/PSMC2/RPS27A/PLCG2/PRKCD	15
R-HSA-5658442	R-HSA-5658442	Regulation of RAS by GAPs	12/485	68/10654	4.90766e-05	0.000437914	0.000343514	PSME1/PSMA2/PSME2/PSMB8/PSMB6/PSMD7/PSMC3/PSMC1/PSMD4/PSMD13/PSMC2/RPS27A	12
R-HSA-68867	R-HSA-68867	Assembly of the pre-replicative complex	12/485	68/10654	4.90766e-05	0.000437914	0.000343514	PSME1/PSMA2/PSME2/PSMB8/PSMB6/PSMD7/PSMC3/PSMC1/PSMD4/PSMD13/PSMC2/RPS27A	12
R-HSA-69615	R-HSA-69615	G1/S DNA Damage Checkpoints	12/485	68/10654	4.90766e-05	0.000437914	0.000343514	PSME1/PSMA2/PSME2/PSMB8/PSMB6/PSMD7/PSMC3/PSMC1/PSMD4/PSMD13/PSMC2/RPS27A	12
R-HSA-8948751	R-HSA-8948751	Regulation of PTEN stability and activity	12/485	69/10654	5.70001e-05	0.000504306	0.000395594	PSME1/PSMA2/PSME2/PSMB8/PSMB6/PSMD7/PSMC3/PSMC1/PSMD4/PSMD13/PSMC2/RPS27A	12
R-HSA-176408	R-HSA-176408	Regulation of APC/C activators between G1/S and early anaphase	13/485	80/10654	5.90194e-05	0.000517784	0.000406166	PSME1/PSMA2/PSME2/PSMB8/ANAPC11/PSMB6/PSMD7/PSMC3/PSMC1/PSMD4/PSMD13/PSMC2/RPS27A	13
R-HSA-2682334	R-HSA-2682334	EPH-Ephrin signaling	14/485	92/10654	6.5339e-05	0.000568449	0.00044591	RHOA/PAK2/CLTA/CDC42/RAC1/MYH9/MYL6/SDCBP/ARPC5/ARPC2/CFL1/AP2M1/ARPC3/CLTC	14
R-HSA-68949	R-HSA-68949	Orc1 removal from chromatin	12/485	71/10654	7.62117e-05	0.000652499	0.000511842	PSME1/PSMA2/PSME2/PSMB8/PSMB6/PSMD7/PSMC3/PSMC1/PSMD4/PSMD13/PSMC2/RPS27A	12
R-HSA-5621481	R-HSA-5621481	C-type lectin receptors (CLRs)	18/485	142/10654	7.62499e-05	0.000652499	0.000511842	PSME1/PAK2/PSMA2/PSME2/PSMB8/CALM3/PSMB6/PSMD7/PSMC3/PSMC1/PSMD4/PSMD13/MUC12/CD209/PSMC2/RPS27A/PLCG2/PRKCD	18
R-HSA-1168372	R-HSA-1168372	Downstream signaling events of B Cell Receptor (BCR)	13/485	83/10654	8.74575e-05	0.000736336	0.000577606	PSME1/PSMA2/PSME2/PSMB8/CALM3/PSMB6/PSMD7/PSMC3/PSMC1/PSMD4/PSMD13/PSMC2/RPS27A	13
R-HSA-69202	R-HSA-69202	Cyclin E associated events during G1/S transition	13/485	83/10654	8.74575e-05	0.000736336	0.000577606	PSME1/PSMA2/PSME2/PSMB8/PSMB6/PSMD7/CCND1/PSMC3/PSMC1/PSMD4/PSMD13/PSMC2/RPS27A	13
R-HSA-194138	R-HSA-194138	Signaling by VEGF	15/485	107/10654	9.52284e-05	0.000795348	0.000623896	CYBB/RHOA/PAK2/CDC42/RAC1/BRK1/WASF2/CALM3/CTNNA1/NCKAP1L/CYFIP1/VEGFB/NRP1/NCK1/PRKCD	15
R-HSA-8856828	R-HSA-8856828	Clathrin-mediated endocytosis	18/485	146/10654	0.00010971	0.000909029	0.000713072	HSPA8/NEDD8/CLTA/ARPC5/ARPC2/VAMP8/CD4/AP2M1/DAB2/ARPC3/CLTC/SCARB2/VAMP3/COPS2/RPS27A/FCHO2/SNX9/EPN1	18
R-HSA-69656	R-HSA-69656	Cyclin A:Cdk2-associated events at S phase entry	13/485	85/10654	0.000112421	0.000924154	0.000724936	PSME1/PSMA2/PSME2/PSMB8/PSMB6/PSMD7/CCND1/PSMC3/PSMC1/PSMD4/PSMD13/PSMC2/RPS27A	13
R-HSA-174143	R-HSA-174143	APC/C-mediated degradation of cell cycle proteins	13/485	86/10654	0.000127058	0.00102828	0.000806617	PSME1/PSMA2/PSME2/PSMB8/ANAPC11/PSMB6/PSMD7/PSMC3/PSMC1/PSMD4/PSMD13/PSMC2/RPS27A	13
R-HSA-453276	R-HSA-453276	Regulation of mitotic cell cycle	13/485	86/10654	0.000127058	0.00102828	0.000806617	PSME1/PSMA2/PSME2/PSMB8/ANAPC11/PSMB6/PSMD7/PSMC3/PSMC1/PSMD4/PSMD13/PSMC2/RPS27A	13
R-HSA-1234174	R-HSA-1234174	Cellular response to hypoxia	12/485	75/10654	0.000131812	0.00105856	0.000830365	PSME1/PSMA2/PSME2/PSMB8/PSMB6/PSMD7/PSMC3/PSMC1/PSMD4/PSMD13/PSMC2/RPS27A	12
R-HSA-432720	R-HSA-432720	Lysosome Vesicle Biogenesis	8/485	35/10654	0.000138001	0.00109979	0.000862712	HSPA8/CLTA/BLOC1S1/CTSZ/VAMP8/ARF1/CLTC/AP1B1	8
R-HSA-164952	R-HSA-164952	The role of Nef in HIV-1 replication and disease pathogenesis	7/485	27/10654	0.000155566	0.00123038	0.000965153	PAK2/RAC1/CD4/AP2M1/ARF1/DOCK2/AP1B1	7
R-HSA-983705	R-HSA-983705	Signaling by the B Cell Receptor (BCR)	15/485	112/10654	0.000160863	0.00126271	0.000990514	PSME1/PSMA2/PSME2/PSMB8/CALM3/PSMB6/PSMD7/PSMC3/PSMC1/PSMD4/PSMD13/PSMC2/RPS27A/PLCG2/NCK1	15
R-HSA-75035	R-HSA-75035	Chk1/Chk2(Cds1) mediated inactivation of Cyclin B:Cdk1 complex	5/485	13/10654	0.000181815	0.00141653	0.00111117	YWHAB/YWHAH/YWHAE/YWHAQ/YWHAG	5
R-HSA-195258	R-HSA-195258	RHO GTPase Effectors	30/485	327/10654	0.000199624	0.00154376	0.00121097	TUBA1B/YWHAB/CYBB/RHOA/PAK2/YWHAH/CDC42/RAC1/MYH9/MYL6/YWHAE/ARPC5/BRK1/ITGB1/ARPC2/PFN1/DYNLL1/CFL1/ARPC3/WASF2/CALM3/RPS27/CTNNA1/NCKAP1L/YWHAQ/CYFIP1/YWHAG/NCK1/PRKCD/S100A9	30
R-HSA-69052	R-HSA-69052	Switching of origins to a post-replicative state	13/485	90/10654	0.000203234	0.00156012	0.00122381	PSME1/PSMA2/PSME2/PSMB8/ANAPC11/PSMB6/PSMD7/PSMC3/PSMC1/PSMD4/PSMD13/PSMC2/RPS27A	13
R-HSA-195253	R-HSA-195253	Degradation of beta-catenin by the destruction complex	12/485	82/10654	0.00031315	0.00235201	0.00184499	PSME1/PSMA2/PSME2/PSMB8/PSMB6/PSMD7/PSMC3/PSMC1/PSMD4/PSMD13/PSMC2/RPS27A	12
R-HSA-2871837	R-HSA-2871837	FCERI mediated NF-kB activation	12/485	82/10654	0.00031315	0.00235201	0.00184499	PSME1/PSMA2/PSME2/PSMB8/PSMB6/PSMD7/PSMC3/PSMC1/PSMD4/PSMD13/PSMC2/RPS27A	12
R-HSA-9013694	R-HSA-9013694	Signaling by NOTCH4	12/485	82/10654	0.00031315	0.00235201	0.00184499	PSME1/PSMA2/PSME2/PSMB8/PSMB6/PSMD7/PSMC3/PSMC1/PSMD4/PSMD13/PSMC2/RPS27A	12
R-HSA-445355	R-HSA-445355	Smooth Muscle Contraction	8/485	40/10654	0.000369087	0.00275233	0.00215902	PAK2/ANXA2/TPM3/MYL6/CALM3/TLN1/TPM4/TPM1	8
R-HSA-2454202	R-HSA-2454202	Fc epsilon receptor (FCERI) signaling	16/485	134/10654	0.00037723	0.00279311	0.002191	PSME1/PAK2/RAC1/PSMA2/PSME2/PSMB8/CALM3/PSMB6/PSMD7/PSMC3/PSMC1/PSMD4/PSMD13/PSMC2/RPS27A/PLCG2	16
R-HSA-8878159	R-HSA-8878159	Transcriptional regulation by RUNX3	13/485	96/10654	0.000389332	0.00286241	0.00224537	PSME1/PSMA2/PSME2/PSMB8/PSMB6/PSMD7/CCND1/PSMC3/PSMC1/PSMD4/PSMD13/PSMC2/RPS27A	13
R-HSA-111447	R-HSA-111447	Activation of BAD and translocation to mitochondria	5/485	15/10654	0.000393243	0.00287095	0.00225206	YWHAB/YWHAH/YWHAE/YWHAQ/YWHAG	5
R-HSA-5632684	R-HSA-5632684	Hedgehog 'on' state	12/485	85/10654	0.000439473	0.00316421	0.00248211	PSME1/PSMA2/PSME2/PSMB8/PSMB6/PSMD7/PSMC3/PSMC1/PSMD4/PSMD13/PSMC2/RPS27A	12
R-HSA-69002	R-HSA-69002	DNA Replication Pre-Initiation	12/485	85/10654	0.000439473	0.00316421	0.00248211	PSME1/PSMA2/PSME2/PSMB8/PSMB6/PSMD7/PSMC3/PSMC1/PSMD4/PSMD13/PSMC2/RPS27A	12
R-HSA-8953897	R-HSA-8953897	Cellular responses to external stimuli	39/485	493/10654	0.000517601	0.0037012	0.00290334	TUBA1B/HSPA8/PRDX1/PRDX5/TXN/PTGES3/PSME1/CYBB/ATP6V1F/CAPZB/SOD1/YWHAE/PSMA2/PSME2/DYNLL1/ST13/LAMTOR5/PSMB8/ATOX1/GSTP1/MT1E/LAMTOR1/EEF1A1/MT1G/ANAPC11/MT2A/PSMB6/ATP6V1B2/PSMD7/PSMC3/TPR/PSMC1/MT1X/PSMD4/PSMD13/ATP6V1E1/PSMC2/RPS27A/FKBP4	39
R-HSA-4420097	R-HSA-4420097	VEGFA-VEGFR2 Pathway	13/485	99/10654	0.00052706	0.0037432	0.00293629	CYBB/RHOA/PAK2/CDC42/RAC1/BRK1/WASF2/CALM3/CTNNA1/NCKAP1L/CYFIP1/NCK1/PRKCD	13
R-HSA-5627123	R-HSA-5627123	RHO GTPases activate PAKs	6/485	24/10654	0.000575771	0.00406152	0.00318599	PAK2/CDC42/RAC1/MYH9/MYL6/CALM3	6
R-HSA-8964043	R-HSA-8964043	Plasma lipoprotein clearance	7/485	33/10654	0.000590449	0.00413216	0.0032414	CLTA/LIPA/APOC1/APOE/AP2M1/CLTC/HDLBP	7
R-HSA-5610787	R-HSA-5610787	Hedgehog 'off' state	14/485	113/10654	0.000593701	0.00413216	0.0032414	TUBA1B/GNAS/PSME1/PSMA2/PSME2/PSMB8/PSMB6/PSMD7/PSMC3/PSMC1/PSMD4/PSMD13/PSMC2/RPS27A	14
R-HSA-69275	R-HSA-69275	G2/M Transition	20/485	196/10654	0.000606652	0.00419433	0.00329017	TUBA1B/PSME1/MZT2B/YWHAE/PSMA2/PSME2/DYNLL1/PSMB8/TUBB/RAB8A/PSMB6/MZT2A/PSMD7/PSMC3/YWHAG/PSMC1/PSMD4/PSMD13/PSMC2/RPS27A	20
R-HSA-453274	R-HSA-453274	Mitotic G2-G2/M phases	20/485	198/10654	0.000690421	0.0047421	0.00371986	TUBA1B/PSME1/MZT2B/YWHAE/PSMA2/PSME2/DYNLL1/PSMB8/TUBB/RAB8A/PSMB6/MZT2A/PSMD7/PSMC3/YWHAG/PSMC1/PSMD4/PSMD13/PSMC2/RPS27A	20
R-HSA-5668541	R-HSA-5668541	TNFR2 non-canonical NF-kB pathway	13/485	102/10654	0.000703945	0.0047722	0.00374347	PSME1/PSMA2/PSME2/PSMB8/PSMB6/PSMD7/PSMC3/PSMC1/TNFSF12/PSMD4/PSMD13/PSMC2/RPS27A	13
R-HSA-5689603	R-HSA-5689603	UCH proteinases	13/485	102/10654	0.000703945	0.0047722	0.00374347	NEDD8/PSME1/PSMA2/PSME2/PSMB8/PSMB6/PSMD7/PSMC3/PSMC1/PSMD4/PSMD13/PSMC2/RPS27A	13
R-HSA-9020702	R-HSA-9020702	Interleukin-1 signaling	13/485	103/10654	0.000773024	0.00520669	0.0040843	PSME1/PSMA2/PSME2/PSMB8/PSMB6/PSMD7/PSMC3/PSMC1/PSMD4/PSMD13/S100B/PSMC2/RPS27A	13
R-HSA-8856825	R-HSA-8856825	Cargo recognition for clathrin-mediated endocytosis	13/485	106/10654	0.00101536	0.0067951	0.0053303	NEDD8/CLTA/VAMP8/CD4/AP2M1/DAB2/CLTC/SCARB2/VAMP3/COPS2/RPS27A/FCHO2/EPN1	13
R-HSA-449147	R-HSA-449147	Signaling by Interleukins	36/485	461/10654	0.00106587	0.00708771	0.00555983	LCP1/ITGB2/HSPA8/PSME1/PAK2/ANXA2/CDC42/TALDO1/SOD1/PSMA2/LGALS9/VIM/ITGB1/PSME2/MSN/PSMB8/CD4/CFL1/ARF1/CANX/RPLP0/RAP1B/PSMB6/F13A1/PSMD7/CCND1/PSMC3/IL18/PSMC1/STAT1/PSMD4/PSMD13/S100B/PSMC2/RPS27A/PTPN11	36
R-HSA-196025	R-HSA-196025	Formation of annular gap junctions	4/485	11/10654	0.00108375	0.00711593	0.00558197	CLTA/AP2M1/DAB2/CLTC	4
R-HSA-5661231	R-HSA-5661231	Metallothioneins bind metals	4/485	11/10654	0.00108375	0.00711593	0.00558197	MT1E/MT1G/MT2A/MT1X	4
R-HSA-5358351	R-HSA-5358351	Signaling by Hedgehog	16/485	149/10654	0.00121423	0.00788291	0.00618361	TUBA1B/GNAS/PSME1/PSMA2/PSME2/PSMB8/PSMB6/PSMD7/OS9/PSMC3/PSMC1/PSMD4/PSMD13/PSMC2/RPS27A/ERLEC1	16
R-HSA-3299685	R-HSA-3299685	Detoxification of Reactive Oxygen Species	7/485	37/10654	0.00121566	0.00788291	0.00618361	PRDX1/PRDX5/TXN/CYBB/SOD1/ATOX1/GSTP1	7
R-HSA-3000480	R-HSA-3000480	Scavenging by Class A Receptors	5/485	19/10654	0.00130902	0.00843591	0.0066174	FTH1/CALR/FTL/APOE/MSR1	5
R-HSA-190873	R-HSA-190873	Gap junction degradation	4/485	12/10654	0.00156751	0.0100398	0.00787553	CLTA/AP2M1/DAB2/CLTC	4
R-HSA-69481	R-HSA-69481	G2/M Checkpoints	17/485	168/10654	0.00166826	0.010584	0.0083024	YWHAB/PSME1/YWHAH/YWHAE/PSMA2/PSME2/PSMB8/PSMB6/YWHAQ/PSMD7/PSMC3/YWHAG/PSMC1/PSMD4/PSMD13/PSMC2/RPS27A	17
R-HSA-9006934	R-HSA-9006934	Signaling by Receptor Tyrosine Kinases	36/485	473/10654	0.00167275	0.010584	0.0083024	YWHAB/CYBB/ATP6V1F/RHOA/PAK2/CLTA/POLR2L/CDC42/RAC1/BRK1/ITGB1/APOE/AP2M1/WASF2/CLTC/CALM3/RAP1B/CTNNA1/NCKAP1L/ATP6V1B2/CDC37/IGF1/CYFIP1/VEGFB/STAT1/MAP2K2/NRP1/ATP6V1E1/S100B/RPS27A/NCK1/GTF2F1/PRKCD/PTPN11/EPN1/WWP1	36
R-HSA-446652	R-HSA-446652	Interleukin-1 family signaling	15/485	140/10654	0.00174668	0.0109851	0.00861709	PSME1/PSMA2/PSME2/PSMB8/PSMB6/PSMD7/PSMC3/IL18/PSMC1/PSMD4/PSMD13/S100B/PSMC2/RPS27A/PTPN11	15
R-HSA-5389840	R-HSA-5389840	Mitochondrial translation elongation	11/485	87/10654	0.0018984	0.0118678	0.0093095	TUFM/MRPL20/MRPL33/MRPL54/MRPL34/MRPL14/MRPL52/MRPS33/MRPL4/MRPS36/MRPS35	11
R-HSA-114452	R-HSA-114452	Activation of BH3-only proteins	6/485	30/10654	0.00201435	0.0125177	0.00981932	YWHAB/YWHAH/YWHAE/DYNLL1/YWHAQ/YWHAG	6
R-HSA-72165	R-HSA-72165	mRNA Splicing - Minor Pathway	8/485	52/10654	0.00223878	0.0138301	0.0108488	SNRPD2/POLR2L/SNRPG/YBX1/TXNL4A/LSM2/GTF2F1/PRPF8	8
R-HSA-70268	R-HSA-70268	Pyruvate metabolism	6/485	31/10654	0.00240341	0.0147597	0.011578	VDAC1/LDHB/PDK4/GLO1/ME1/DLD	6
R-HSA-3700989	R-HSA-3700989	Transcriptional Regulation by TP53	29/485	365/10654	0.00247903	0.0151352	0.0118725	COX6C/COX6A1/PRDX1/PRDX5/COX7B/COX5A/TXN/YWHAB/COX8A/COX5B/NDUFA4/COX7C/PRELID1/POLR2L/YWHAH/COX6B1/NPM1/YWHAE/LAMTOR5/TCEA1/TMEM219/LAMTOR1/YWHAQ/YWHAG/BRD7/TAF15/RPS27A/SURF1/GTF2F1	29
R-HSA-373755	R-HSA-373755	Semaphorin interactions	9/485	65/10654	0.00256957	0.0155967	0.0122345	RHOA/PAK2/RAC1/MYH9/MYL6/ITGB1/CFL1/TLN1/NRP1	9
R-HSA-2173782	R-HSA-2173782	Binding and Uptake of Ligands by Scavenger Receptors	7/485	42/10654	0.00261814	0.0157089	0.0123225	FTH1/CALR/FTL/APOE/CD163/LRP1/MSR1	7
R-HSA-3928662	R-HSA-3928662	EPHB-mediated forward signaling	7/485	42/10654	0.00261814	0.0157089	0.0123225	RHOA/CDC42/RAC1/ARPC5/ARPC2/CFL1/ARPC3	7
R-HSA-69239	R-HSA-69239	Synthesis of DNA	13/485	119/10654	0.00291725	0.0173046	0.0135743	PSME1/PSMA2/PSME2/PSMB8/ANAPC11/PSMB6/PSMD7/PSMC3/PSMC1/PSMD4/PSMD13/PSMC2/RPS27A	13
R-HSA-9612973	R-HSA-9612973	Autophagy	13/485	119/10654	0.00291725	0.0173046	0.0135743	HSPA8/VDAC1/PARK7/VIM/TOMM7/DYNLL1/LAMTOR5/LAMTOR1/EEF1A1/RNASE1/RPS27A/LAMP2/GABARAP	13
R-HSA-5660526	R-HSA-5660526	Response to metal ions	4/485	14/10654	0.00294781	0.0173871	0.013639	MT1E/MT1G/MT2A/MT1X	4
R-HSA-194315	R-HSA-194315	Signaling by Rho GTPases	34/485	455/10654	0.0030028	0.0176119	0.0138154	TUBA1B/YWHAB/ARHGDIB/CYBB/RHOA/PAK2/YWHAH/CDC42/RAC1/MYH9/MYL6/YWHAE/ARPC5/BRK1/ITGB1/ARPC2/PFN1/DYNLL1/CFL1/ARPC3/WASF2/CALM3/GDI2/RPS27/A2M/CTNNA1/NCKAP1L/YWHAQ/CYFIP1/YWHAG/RALBP1/NCK1/PRKCD/S100A9	34
R-HSA-5368287	R-HSA-5368287	Mitochondrial translation	11/485	93/10654	0.00323713	0.0188802	0.0148103	TUFM/MRPL20/MRPL33/MRPL54/MRPL34/MRPL14/MRPL52/MRPS33/MRPL4/MRPS36/MRPS35	11
R-HSA-166663	R-HSA-166663	Initial triggering of complement	5/485	23/10654	0.00325884	0.0189013	0.0148268	CFD/C1QB/C1QA/C2/C1QC	5
R-HSA-2262752	R-HSA-2262752	Cellular responses to stress	35/485	479/10654	0.00376712	0.0217286	0.0170446	TUBA1B/HSPA8/PRDX1/PRDX5/TXN/PTGES3/PSME1/CYBB/ATP6V1F/CAPZB/SOD1/YWHAE/PSMA2/PSME2/DYNLL1/ST13/LAMTOR5/PSMB8/ATOX1/GSTP1/LAMTOR1/EEF1A1/ANAPC11/PSMB6/ATP6V1B2/PSMD7/PSMC3/TPR/PSMC1/PSMD4/PSMD13/ATP6V1E1/PSMC2/RPS27A/FKBP4	35
R-HSA-174824	R-HSA-174824	Plasma lipoprotein assembly, remodeling, and clearance	9/485	69/10654	0.00388126	0.022264	0.0174646	CLTA/LIPA/APOC1/APOE/AP2M1/CLTC/A2M/HDLBP/PLTP	9
R-HSA-917937	R-HSA-917937	Iron uptake and transport	8/485	58/10654	0.00449576	0.0256479	0.0201191	FTH1/NEDD8/ATP6V1F/FTL/ATP6V1B2/SLC40A1/ATP6V1E1/RPS27A	8
R-HSA-532668	R-HSA-532668	N-glycan trimming in the ER and Calnexin/Calreticulin cycle	6/485	35/10654	0.0045435	0.0257794	0.0202222	CALR/PDIA3/CANX/OS9/PSMC1/RPS27A	6
R-HSA-6807070	R-HSA-6807070	PTEN Regulation	14/485	140/10654	0.00461498	0.0260435	0.0204293	PSME1/PSMA2/PSME2/LAMTOR5/PSMB8/LAMTOR1/PSMB6/PSMD7/PSMC3/PSMC1/PSMD4/PSMD13/PSMC2/RPS27A	14
R-HSA-399954	R-HSA-399954	Sema3A PAK dependent Axon repulsion	4/485	16/10654	0.00498542	0.0279827	0.0219505	PAK2/RAC1/CFL1/NRP1	4
R-HSA-69306	R-HSA-69306	DNA Replication	13/485	127/10654	0.00511625	0.0285634	0.0224061	PSME1/PSMA2/PSME2/PSMB8/ANAPC11/PSMB6/PSMD7/PSMC3/PSMC1/PSMD4/PSMD13/PSMC2/RPS27A	13
R-HSA-156590	R-HSA-156590	Glutathione conjugation	6/485	36/10654	0.00524716	0.0291385	0.0228572	AKR1A1/MGST3/GSTP1/GSTK1/CNDP2/HPGDS	6
R-HSA-901042	R-HSA-901042	Calnexin/calreticulin cycle	5/485	26/10654	0.00569357	0.0314502	0.0246706	CALR/PDIA3/CANX/OS9/RPS27A	5
R-HSA-5368286	R-HSA-5368286	Mitochondrial translation initiation	10/485	87/10654	0.00600471	0.0328216	0.0257463	MRPL20/MRPL33/MRPL54/MRPL34/MRPL14/MRPL52/MRPS33/MRPL4/MRPS36/MRPS35	10
R-HSA-5419276	R-HSA-5419276	Mitochondrial translation termination	10/485	87/10654	0.00600471	0.0328216	0.0257463	MRPL20/MRPL33/MRPL54/MRPL34/MRPL14/MRPL52/MRPS33/MRPL4/MRPS36/MRPS35	10
R-HSA-8939236	R-HSA-8939236	RUNX1 regulates transcription of genes involved in differentiation of HSCs	13/485	130/10654	0.00622265	0.0338356	0.0265418	SPI1/PSME1/PSMA2/PSME2/PSMB8/PSMB6/PSMD7/PSMC3/PSMC1/PSMD4/PSMD13/PSMC2/RPS27A	13
R-HSA-5619115	R-HSA-5619115	Disorders of transmembrane transporters	16/485	176/10654	0.00648237	0.0350653	0.0275063	PSME1/PSMA2/PSME2/PSMB8/PSMB6/PSMD7/OS9/PSMC3/TPR/PSMC1/PSMD4/SLC40A1/PSMD13/PSMC2/RPS27A/ERLEC1	16
R-HSA-69206	R-HSA-69206	G1/S Transition	13/485	131/10654	0.00663108	0.0356848	0.0279923	PSME1/PSMA2/PSME2/PSMB8/PSMB6/PSMD7/CCND1/PSMC3/PSMC1/PSMD4/PSMD13/PSMC2/RPS27A	13
R-HSA-5683057	R-HSA-5683057	MAPK family signaling cascades	23/485	294/10654	0.00799479	0.0428029	0.0335759	YWHAB/PEBP1/PSME1/PAK2/CDC42/RAC1/PSMA2/PSME2/PSMB8/CALM3/RAP1B/PSMB6/TLN1/PSMD7/PSMC3/PSMC1/PSMD4/MAP2K2/PSMD13/PSMC2/RPS27A/PTPRA/PTPN11	23
[truncated: 5,000 more columns]

## Sheet: Myeloid UP onestcol
Supplementary table 4b pathways upregulated in one-step collagenase dissociated versus three-step rpotease dissociated Myeloid cells
	ID	Description	GeneRatio	BgRatio	pvalue	p.adjust	qvalue	geneID	Count
R-HSA-6783783	R-HSA-6783783	Interleukin-10 signaling	12/275	47/10654	1.60874e-09	1.37065e-06	1.13967e-06	CCL3/IL1B/CCL4/IL10RA/PTGS2/CCL3L1/TNF/TIMP1/CD86/CXCL2/STAT3/IL1RN	12
R-HSA-449147	R-HSA-449147	Signaling by Interleukins	33/275	461/10654	9.5253e-08	4.05778e-05	3.37396e-05	FOS/JUN/JUNB/CCL3/HSP90AA1/MCL1/IL1B/CCL4/IL10RA/NFKBIA/SOD2/PTGS2/ITGAX/CCL3L1/SOCS3/HNRNPDL/TNF/MAP3K8/UBB/TIMP1/HNRNPA2B1/CD86/CXCL2/TCP1/UBC/CEBPD/DUSP6/ANXA1/STAT3/IL7R/IL1RN/IRS2/FOXO3	33
R-HSA-72163	R-HSA-72163	mRNA Splicing - Major Pathway	19/275	183/10654	2.43087e-07	6.90366e-05	5.74026e-05	U2AF1/TRA2B/DDX5/SRSF7/FUS/HNRNPH1/SRSF3/SRSF2/PCBP2/SF1/SRSF5/HNRNPC/SRSF11/HNRNPA2B1/EIF4A3/HNRNPL/CWC25/POLR2A/PCF11	19
R-HSA-72172	R-HSA-72172	mRNA Splicing	19/275	191/10654	4.74705e-07	0.000101112	8.40728e-05	U2AF1/TRA2B/DDX5/SRSF7/FUS/HNRNPH1/SRSF3/SRSF2/PCBP2/SF1/SRSF5/HNRNPC/SRSF11/HNRNPA2B1/EIF4A3/HNRNPL/CWC25/POLR2A/PCF11	19
R-HSA-6785807	R-HSA-6785807	Interleukin-4 and Interleukin-13 signaling	14/275	108/10654	6.66904e-07	0.00011364	9.44898e-05	FOS/JUNB/HSP90AA1/MCL1/IL1B/PTGS2/ITGAX/SOCS3/TNF/TIMP1/CEBPD/ANXA1/STAT3/FOXO3	14
R-HSA-202430	R-HSA-202430	Translocation of ZAP-70 to Immunological synapse	6/275	19/10654	5.72608e-06	0.000813104	0.000676079	HLA-DQB1/HLA-DQA2/HLA-DRB1/HLA-DQA1/PTPN22/HLA-DRA	6
R-HSA-8848021	R-HSA-8848021	Signaling by PTK6	9/275	54/10654	8.57425e-06	0.000913158	0.000759273	SOCS3/SFPQ/UBB/UBC/STAT3/HBEGF/ELMO1/NR3C1/EREG	9
R-HSA-9006927	R-HSA-9006927	Signaling by Non-Receptor Tyrosine Kinases	9/275	54/10654	8.57425e-06	0.000913158	0.000759273	SOCS3/SFPQ/UBB/UBC/STAT3/HBEGF/ELMO1/NR3C1/EREG	9
R-HSA-3371497	R-HSA-3371497	HSP90 chaperone cycle for steroid hormone receptors (SHR)	9/275	55/10654	1.0023e-05	0.000948845	0.000788946	HSPA1B/HSPA1A/DNAJB1/HSP90AA1/TUBA1A/TUBB4B/DNAJA1/NR3C1/DNAJA4	9
R-HSA-400253	R-HSA-400253	Circadian Clock	10/275	70/10654	1.12775e-05	0.000960847	0.000798925	SIK1/NAMPT/PER1/CREM/UBB/UBC/CHD9/BHLHE40/NR3C1/RBM4	10
R-HSA-202427	R-HSA-202427	Phosphorylation of CD3 and TCR zeta chains	6/275	22/10654	1.47512e-05	0.00114254	0.000950003	HLA-DQB1/HLA-DQA2/HLA-DRB1/HLA-DQA1/PTPN22/HLA-DRA	6
R-HSA-72203	R-HSA-72203	Processing of Capped Intron-Containing Pre-mRNA	19/275	244/10654	1.79009e-05	0.00127096	0.00105678	U2AF1/TRA2B/DDX5/SRSF7/FUS/HNRNPH1/SRSF3/SRSF2/PCBP2/SF1/SRSF5/HNRNPC/SRSF11/HNRNPA2B1/EIF4A3/HNRNPL/CWC25/POLR2A/PCF11	19
R-HSA-381119	R-HSA-381119	Unfolded Protein Response (UPR)	11/275	94/10654	2.86739e-05	0.00187925	0.00156256	ATF3/ERN1/HERPUD1/DNAJB9/CEBPB/ATF4/TSPYL2/EDEM1/DDIT3/XBP1/DNAJB11	11
R-HSA-913531	R-HSA-913531	Interferon Signaling	16/275	199/10654	5.64859e-05	0.00343757	0.00285827	EIF4A1/EGR1/IFI30/EIF4A2/SOCS3/UBB/IRF1/EIF4A3/HLA-DQB1/UBC/HLA-DQA2/HLA-DRB1/HLA-DQA1/CD44/ISG15/HLA-DRA	16
R-HSA-72187	R-HSA-72187	mRNA 3'-end processing	8/275	58/10654	0.000111366	0.00615002	0.00511362	U2AF1/SRSF7/SRSF3/SRSF2/SRSF5/SRSF11/EIF4A3/PCF11	8
R-HSA-6798695	R-HSA-6798695	Neutrophil degranulation	27/275	480/10654	0.000115493	0.00615002	0.00511362	HSPA1B/HSPA1A/HSP90AA1/ALDOA/SLC2A3/YPEL5/CD53/NEU1/ITGAX/CFP/GLIPR1/TUBB4B/CD55/CMTM6/PLAUR/DDX3X/GLA/CYBA/OLR1/PLAC8/TCIRG1/ANPEP/CD44/HSPA6/NHLRC3/PLAU/CST3	27
R-HSA-202433	R-HSA-202433	Generation of second messenger molecules	6/275	33/10654	0.000172461	0.00864332	0.00718675	LCP2/HLA-DQB1/HLA-DQA2/HLA-DRB1/HLA-DQA1/HLA-DRA	6
R-HSA-9614085	R-HSA-9614085	FOXO-mediated transcription	8/275	65/10654	0.000250934	0.0113799	0.00946217	KLF4/BTG1/SOD2/TXNIP/CITED2/DDIT3/NR3C1/FOXO3	8
R-HSA-389948	R-HSA-389948	PD-1 signaling	5/275	23/10654	0.000253777	0.0113799	0.00946217	HLA-DQB1/HLA-DQA2/HLA-DRB1/HLA-DQA1/HLA-DRA	5
R-HSA-2262752	R-HSA-2262752	Cellular responses to stress	26/275	479/10654	0.000272361	0.0116026	0.00964733	HSPA1B/HSPA1A/FOS/JUN/DNAJB1/HSP90AA1/KDM6B/SOD2/TUBA1A/TUBB4B/CYCS/HSPH1/UBB/DNAJB6/CITED2/DNAJA1/CEBPB/UBC/CYBA/MDM4/STAT3/TCIRG1/HSPA6/NR3C1/RAD50/DNAJA4	26
R-HSA-73856	R-HSA-73856	RNA Polymerase II Transcription Termination	8/275	67/10654	0.000310159	0.0125836	0.010463	U2AF1/SRSF7/SRSF3/SRSF2/SRSF5/SRSF11/EIF4A3/PCF11	8
R-HSA-3371568	R-HSA-3371568	Attenuation phase	4/275	14/10654	0.000354361	0.0137235	0.0114108	HSPA1B/HSPA1A/DNAJB1/HSP90AA1	4
R-HSA-1643713	R-HSA-1643713	Signaling by EGFR in Cancer	5/275	25/10654	0.00038412	0.0142291	0.0118312	HSP90AA1/UBB/UBC/HBEGF/EREG	5
R-HSA-8953897	R-HSA-8953897	Cellular responses to external stimuli	26/275	493/10654	0.000424447	0.0150679	0.0125286	HSPA1B/HSPA1A/FOS/JUN/DNAJB1/HSP90AA1/KDM6B/SOD2/TUBA1A/TUBB4B/CYCS/HSPH1/UBB/DNAJB6/CITED2/DNAJA1/CEBPB/UBC/CYBA/MDM4/STAT3/TCIRG1/HSPA6/NR3C1/RAD50/DNAJA4	26
R-HSA-110313	R-HSA-110313	Translesion synthesis by Y family DNA polymerases bypasses lesions on DNA template	6/275	39/10654	0.00044621	0.0152068	0.0126442	POLD4/UBB/UBC/REV3L/ISG15/NPLOC4	6
R-HSA-5675221	R-HSA-5675221	Negative regulation of MAPK pathway	6/275	40/10654	0.000513741	0.0168349	0.0139979	DUSP1/DUSP2/UBB/UBC/DUSP6/DUSP5	6
R-HSA-380994	R-HSA-380994	ATF4 activates genes in response to endoplasmic reticulum stress	5/275	27/10654	0.000559539	0.0176566	0.0146811	ATF3/HERPUD1/CEBPB/ATF4/DDIT3	5
R-HSA-877300	R-HSA-877300	Interferon gamma signaling	9/275	92/10654	0.000596035	0.0181365	0.0150801	IFI30/SOCS3/IRF1/HLA-DQB1/HLA-DQA2/HLA-DRB1/HLA-DQA1/CD44/HLA-DRA	9
R-HSA-8863795	R-HSA-8863795	Downregulation of ERBB2 signaling	5/275	29/10654	0.000789111	0.0231835	0.0192767	HSP90AA1/UBB/UBC/HBEGF/EREG	5
R-HSA-5357956	R-HSA-5357956	TNFR1-induced NFkappaB signaling pathway	5/275	30/10654	0.0009272	0.0263325	0.0218949	TNFAIP3/TNF/UBB/UBC/BIRC3	5
R-HSA-202403	R-HSA-202403	TCR signaling	10/275	119/10654	0.000998426	0.0265847	0.0221046	NFKBIA/UBB/LCP2/HLA-DQB1/UBC/HLA-DQA2/HLA-DRB1/HLA-DQA1/PTPN22/HLA-DRA	10
R-HSA-5675482	R-HSA-5675482	Regulation of necroptotic cell death	4/275	18/10654	0.000998486	0.0265847	0.0221046	UBB/UBC/CFLAR/BIRC3	4
R-HSA-6804760	R-HSA-6804760	Regulation of TP53 Activity through Methylation	4/275	19/10654	0.0012393	0.0314799	0.0261749	UBB/UBC/MDM4/JMY	4
R-HSA-381042	R-HSA-381042	PERK regulates gene expression	5/275	32/10654	0.00125624	0.0314799	0.0261749	ATF3/HERPUD1/CEBPB/ATF4/DDIT3	5
R-HSA-73893	R-HSA-73893	DNA Damage Bypass	6/275	48/10654	0.00138243	0.0336522	0.0279812	POLD4/UBB/UBC/REV3L/ISG15/NPLOC4	6
R-HSA-5357905	R-HSA-5357905	Regulation of TNFR1 signaling	5/275	33/10654	0.00144977	0.0340345	0.028299	TNFAIP3/TNF/UBB/UBC/BIRC3	5
R-HSA-5213460	R-HSA-5213460	RIPK1-mediated regulated necrosis	4/275	20/10654	0.00151797	0.0340345	0.028299	UBB/UBC/CFLAR/BIRC3	4
R-HSA-5218859	R-HSA-5218859	Regulated Necrosis	4/275	20/10654	0.00151797	0.0340345	0.028299	UBB/UBC/CFLAR/BIRC3	4
R-HSA-936440	R-HSA-936440	Negative regulators of DDX58/IFIH1 signaling	5/275	34/10654	0.0016644	0.0363608	0.0302333	TNFAIP3/PCBP2/UBB/UBC/ISG15	5
R-HSA-381183	R-HSA-381183	ATF6 (ATF6-alpha) activates chaperone genes	3/275	10/10654	0.00178419	0.0380032	0.0315989	ATF4/DDIT3/XBP1	3
R-HSA-901032	R-HSA-901032	ER Quality Control Compartment (ERQC)	4/275	21/10654	0.00183747	0.0381835	0.0317488	UBB/UBC/EDEM1/RNF139	4
R-HSA-381070	R-HSA-381070	IRE1alpha activates chaperones	6/275	52/10654	0.00210462	0.0419175	0.0348536	ERN1/DNAJB9/TSPYL2/EDEM1/XBP1/DNAJB11	6
R-HSA-388841	R-HSA-388841	Costimulation by the CD28 family	7/275	70/10654	0.00211556	0.0419175	0.0348536	MAP3K8/CD86/HLA-DQB1/HLA-DQA2/HLA-DRB1/HLA-DQA1/HLA-DRA	7
R-HSA-2586552	R-HSA-2586552	Signaling by Leptin	3/275	11/10654	0.00240668	0.0463544	0.0385427	SOCS3/STAT3/IRS2	3
R-HSA-6806003	R-HSA-6806003	Regulation of TP53 Expression and Degradation	5/275	37/10654	0.00244829	0.0463544	0.0385427	SGK1/UBB/UBC/MDM4/PRDM1	5
R-HSA-112409	R-HSA-112409	RAF-independent MAPK1/3 activation	4/275	23/10654	0.0026106	0.0483529	0.0402045	DUSP1/DUSP2/DUSP6/DUSP5	4

## Sheet: Epithelium DOWN onestcol
Supplementary table 4b pathways downregulated in one-step collagenase dissociated versus three-step protease dissociated Epithelium cells
	ID	Description	GeneRatio	BgRatio	pvalue	p.adjust	qvalue	geneID	Count
R-HSA-156827	R-HSA-156827	L13a-mediated translational silencing of Ceruloplasmin expression	91/449	111/10654	1.56064e-108	1.55907e-105	1.39143e-105	RPL36A/RPS21/RPS10/RPS17/RPS29/RPL31/RPL38/RPS26/RPL37/RPL26/RPL41/RPS27/RPL37A/RPL21/RPL34/RPL19/RPS12/RPLP2/RPL32/RPL35A/RPS15A/PABPC1/RPL5/RPL6/RPL10A/RPL36/RPL23A/RPS23/RPL30/RPS24/RPS25/RPL22/RPS28/RPLP0/RPS18/RPL11/RPL3/RPS7/RPS27A/RPL14/RPLP1/RPS8/RPS15/RPS14/RPL8/RPL7A/RPS6/RPS3A/RPL29/RPS13/RPS19/RPSA/RPS9/RPL35/RPS3/RPL10/RPS4X/RPL13/RPL27A/RPL18A/RPL13A/RPL12/RPL4/RPL28/RPL15/RPL24/RPS…	91
R-HSA-72706	R-HSA-72706	GTP hydrolysis and joining of the 60S ribosomal subunit	91/449	112/10654	8.04386e-108	4.01791e-105	3.58587e-105	RPL36A/RPS21/RPS10/RPS17/RPS29/RPL31/RPL38/RPS26/RPL37/RPL26/RPL41/RPS27/RPL37A/RPL21/RPL34/RPL19/RPS12/RPLP2/RPL32/RPL35A/RPS15A/RPL5/RPL6/RPL10A/RPL36/RPL23A/RPS23/RPL30/RPS24/RPS25/RPL22/RPS28/RPLP0/RPS18/RPL11/RPL3/RPS7/RPS27A/RPL14/RPLP1/RPS8/RPS15/RPS14/RPL8/RPL7A/RPS6/RPS3A/RPL29/RPS13/RPS19/RPSA/RPS9/RPL35/RPS3/RPL10/RPS4X/RPL13/RPL27A/RPL18A/RPL13A/RPL12/RPL4/RPL28/RPL15/RPL24/RPS5/RPS20…	91
R-HSA-72689	R-HSA-72689	Formation of a pool of free 40S subunits	87/449	101/10654	1.34593e-107	4.48194e-105	4e-105	RPL36A/RPS21/RPS10/RPS17/RPS29/RPL31/RPL38/RPS26/RPL37/RPL26/RPL41/RPS27/RPL37A/RPL21/RPL34/RPL19/RPS12/RPLP2/RPL32/RPL35A/RPS15A/RPL5/RPL6/RPL10A/RPL36/RPL23A/RPS23/RPL30/RPS24/RPS25/RPL22/RPS28/RPLP0/RPS18/RPL11/RPL3/RPS7/RPS27A/RPL14/RPLP1/RPS8/RPS15/RPS14/RPL8/RPL7A/RPS6/RPS3A/RPL29/RPS13/RPS19/RPSA/RPS9/RPL35/RPS3/RPL10/RPS4X/RPL13/RPL27A/RPL18A/RPL13A/RPL12/RPL4/RPL28/RPL15/RPL24/RPS5/RPS20…	87
R-HSA-72613	R-HSA-72613	Eukaryotic Translation Initiation	92/449	119/10654	3.2055e-105	6.40458e-103	5.71591e-103	RPL36A/RPS21/RPS10/RPS17/RPS29/RPL31/RPL38/RPS26/RPL37/RPL26/RPL41/RPS27/RPL37A/RPL21/RPL34/RPL19/RPS12/RPLP2/RPL32/RPL35A/RPS15A/PABPC1/RPL5/RPL6/RPL10A/RPL36/RPL23A/RPS23/RPL30/RPS24/RPS25/RPL22/RPS28/RPLP0/RPS18/RPL11/RPL3/RPS7/RPS27A/RPL14/RPLP1/RPS8/RPS15/RPS14/RPL8/RPL7A/RPS6/RPS3A/RPL29/RPS13/RPS19/RPSA/RPS9/RPL35/RPS3/RPL10/RPS4X/RPL13/RPL27A/RPL18A/RPL13A/RPL12/RPL4/RPL28/RPL15/RPL24/RPS…	92
R-HSA-72737	R-HSA-72737	Cap-dependent Translation Initiation	92/449	119/10654	3.2055e-105	6.40458e-103	5.71591e-103	RPL36A/RPS21/RPS10/RPS17/RPS29/RPL31/RPL38/RPS26/RPL37/RPL26/RPL41/RPS27/RPL37A/RPL21/RPL34/RPL19/RPS12/RPLP2/RPL32/RPL35A/RPS15A/PABPC1/RPL5/RPL6/RPL10A/RPL36/RPL23A/RPS23/RPL30/RPS24/RPS25/RPL22/RPS28/RPLP0/RPS18/RPL11/RPL3/RPS7/RPS27A/RPL14/RPLP1/RPS8/RPS15/RPS14/RPL8/RPL7A/RPS6/RPS3A/RPL29/RPS13/RPS19/RPSA/RPS9/RPL35/RPS3/RPL10/RPS4X/RPL13/RPL27A/RPL18A/RPL13A/RPL12/RPL4/RPL28/RPL15/RPL24/RPS…	92
R-HSA-156902	R-HSA-156902	Peptide chain elongation	81/449	89/10654	1.32796e-104	2.21106e-102	1.9733e-102	RPL36A/RPS21/RPS10/RPS17/RPS29/RPL31/RPL38/RPS26/RPL37/RPL26/RPL41/RPS27/RPL37A/RPL21/RPL34/RPL19/RPS12/RPLP2/RPL32/RPL35A/RPS15A/RPL5/EEF2/RPL6/RPL10A/RPL36/RPL23A/RPS23/RPL30/RPS24/RPS25/RPL22/RPS28/RPLP0/RPS18/RPL11/RPL3/RPS7/RPS27A/EEF1A1/RPL14/RPLP1/RPS8/RPS15/RPS14/RPL8/RPL7A/RPS6/RPS3A/RPL29/RPS13/RPS19/RPSA/RPS9/RPL35/RPS3/RPL10/RPS4X/RPL13/RPL27A/RPL18A/RPL13A/RPL12/RPL4/RPL28/RPL15/RPL2…	81
R-HSA-156842	R-HSA-156842	Eukaryotic Translation Elongation	82/449	93/10654	3.59536e-103	5.13109e-101	4.57935e-101	RPL36A/RPS21/RPS10/RPS17/RPS29/RPL31/RPL38/RPS26/RPL37/RPL26/RPL41/RPS27/RPL37A/RPL21/RPL34/RPL19/RPS12/RPLP2/RPL32/RPL35A/RPS15A/EEF1B2/RPL5/EEF2/RPL6/RPL10A/RPL36/RPL23A/RPS23/RPL30/RPS24/RPS25/RPL22/RPS28/RPLP0/RPS18/RPL11/RPL3/RPS7/RPS27A/EEF1A1/RPL14/RPLP1/RPS8/RPS15/RPS14/RPL8/RPL7A/RPS6/RPS3A/RPL29/RPS13/RPS19/RPSA/RPS9/RPL35/RPS3/RPL10/RPS4X/RPL13/RPL27A/RPL18A/RPL13A/RPL12/RPL4/RPL28/RPL…	82
R-HSA-192823	R-HSA-192823	Viral mRNA Translation	79/449	89/10654	7.28844e-100	9.10144e-98	8.12278e-98	RPL36A/RPS21/RPS10/RPS17/RPS29/RPL31/RPL38/RPS26/RPL37/RPL26/RPL41/RPS27/RPL37A/RPL21/RPL34/RPL19/RPS12/RPLP2/RPL32/RPL35A/RPS15A/RPL5/RPL6/RPL10A/RPL36/RPL23A/RPS23/RPL30/RPS24/RPS25/RPL22/RPS28/RPLP0/RPS18/RPL11/RPL3/RPS7/RPS27A/RPL14/RPLP1/RPS8/RPS15/RPS14/RPL8/RPL7A/RPS6/RPS3A/RPL29/RPS13/RPS19/RPSA/RPS9/RPL35/RPS3/RPL10/RPS4X/RPL13/RPL27A/RPL18A/RPL13A/RPL12/RPL4/RPL28/RPL15/RPL24/RPS5/RPS20…	79
R-HSA-975956	R-HSA-975956	Nonsense Mediated Decay (NMD) independent of the Exon Junction Complex (EJC)	81/449	95/10654	3.11496e-99	3.4576e-97	3.08581e-97	RPL36A/RPS21/RPS10/RPS17/RPS29/RPL31/RPL38/RPS26/RPL37/RPL26/RPL41/RPS27/RPL37A/RPL21/RPL34/RPL19/RPS12/RPLP2/RPL32/RPL35A/RPS15A/PABPC1/RPL5/RPL6/RPL10A/RPL36/RPL23A/RPS23/RPL30/RPS24/RPS25/RPL22/RPS28/RPLP0/RPS18/RPL11/RPL3/RPS7/RPS27A/RPL14/RPLP1/RPS8/RPS15/RPS14/RPL8/RPL7A/RPS6/RPS3A/RPL29/RPS13/RPS19/RPSA/RPS9/RPL35/RPS3/RPL10/RPS4X/RPL13/RPL27A/RPL18A/RPL13A/RPL12/RPL4/RPL28/RPL15/RPL24/RPS…	81
R-HSA-72764	R-HSA-72764	Eukaryotic Translation Termination	80/449	93/10654	1.17258e-98	1.17141e-96	1.04545e-96	RPL36A/RPS21/RPS10/RPS17/RPS29/RPL31/RPL38/RPS26/RPL37/RPL26/RPL41/RPS27/RPL37A/RPL21/RPL34/RPL19/RPS12/RPLP2/RPL32/RPL35A/RPS15A/RPL5/RPL6/RPL10A/RPL36/RPL23A/RPS23/RPL30/RPS24/RPS25/RPL22/RPS28/RPLP0/RPS18/RPL11/RPL3/RPS7/RPS27A/RPL14/RPLP1/RPS8/RPS15/RPS14/RPL8/RPL7A/RPS6/RPS3A/RPL29/RPS13/RPS19/RPSA/RPS9/RPL35/RPS3/RPL10/RPS4X/RPL13/RPL27A/RPL18A/RPL13A/RPL12/RPL4/RPL28/RPL15/RPL24/RPS5/RPS20…	80
R-HSA-2408557	R-HSA-2408557	Selenocysteine synthesis	79/449	93/10654	1.84671e-96	1.67715e-94	1.49681e-94	RPL36A/RPS21/RPS10/RPS17/RPS29/RPL31/RPL38/RPS26/RPL37/RPL26/RPL41/RPS27/RPL37A/RPL21/RPL34/RPL19/RPS12/RPLP2/RPL32/RPL35A/RPS15A/RPL5/RPL6/RPL10A/RPL36/RPL23A/RPS23/RPL30/RPS24/RPS25/RPL22/RPS28/RPLP0/RPS18/RPL11/RPL3/RPS7/RPS27A/RPL14/RPLP1/RPS8/RPS15/RPS14/RPL8/RPL7A/RPS6/RPS3A/RPL29/RPS13/RPS19/RPSA/RPS9/RPL35/RPS3/RPL10/RPS4X/RPL13/RPL27A/RPL18A/RPL13A/RPL12/RPL4/RPL28/RPL15/RPL24/RPS5/RPS20…	79
R-HSA-1799339	R-HSA-1799339	SRP-dependent cotranslational protein targeting to membrane	82/449	112/10654	4.75298e-90	3.95686e-88	3.53138e-88	RPL36A/RPS21/RPS10/RPS17/RPS29/RPL31/RPL38/RPS26/RPL37/RPL26/RPL41/RPS27/RPL37A/RPL21/RPL34/RPL19/RPS12/RPLP2/RPL32/RPL35A/RPS15A/RPL5/RPL6/RPL10A/RPL36/RPL23A/RPS23/RPL30/RPS24/RPS25/RPL22/RPS28/RPLP0/RPS18/RPL11/RPL3/RPS7/RPS27A/RPL14/RPLP1/RPS8/RPS15/RPS14/RPL8/RPL7A/RPS6/RPS3A/RPL29/RPS13/RPS19/RPSA/RPS9/RPL35/RPS3/RPL10/RPS4X/RPL13/RPL27A/RPL18A/RPL13A/RPL12/RPL4/RPL28/RPL15/RPL24/RPS5/RPS20…	82
R-HSA-927802	R-HSA-927802	Nonsense-Mediated Decay (NMD)	82/449	115/10654	1.93654e-88	1.38186e-86	1.23327e-86	RPL36A/RPS21/RPS10/RPS17/RPS29/RPL31/RPL38/RPS26/RPL37/RPL26/RPL41/RPS27/RPL37A/RPL21/RPL34/RPL19/RPS12/PNRC2/RPLP2/RPL32/RPL35A/RPS15A/PABPC1/RPL5/RPL6/RPL10A/RPL36/RPL23A/RPS23/RPL30/RPS24/RPS25/RPL22/RPS28/RPLP0/RPS18/RPL11/RPL3/RPS7/RPS27A/RPL14/RPLP1/RPS8/RPS15/RPS14/RPL8/RPL7A/RPS6/RPS3A/RPL29/RPS13/RPS19/RPSA/RPS9/RPL35/RPS3/RPL10/RPS4X/RPL13/RPL27A/RPL18A/RPL13A/RPL12/RPL4/RPL28/RPL15/RPL…	82
R-HSA-975957	R-HSA-975957	Nonsense Mediated Decay (NMD) enhanced by the Exon Junction Complex (EJC)	82/449	115/10654	1.93654e-88	1.38186e-86	1.23327e-86	RPL36A/RPS21/RPS10/RPS17/RPS29/RPL31/RPL38/RPS26/RPL37/RPL26/RPL41/RPS27/RPL37A/RPL21/RPL34/RPL19/RPS12/PNRC2/RPLP2/RPL32/RPL35A/RPS15A/PABPC1/RPL5/RPL6/RPL10A/RPL36/RPL23A/RPS23/RPL30/RPS24/RPS25/RPL22/RPS28/RPLP0/RPS18/RPL11/RPL3/RPS7/RPS27A/RPL14/RPLP1/RPS8/RPS15/RPS14/RPL8/RPL7A/RPS6/RPS3A/RPL29/RPS13/RPS19/RPSA/RPS9/RPL35/RPS3/RPL10/RPS4X/RPL13/RPL27A/RPL18A/RPL13A/RPL12/RPL4/RPL28/RPL15/RPL…	82
R-HSA-2408522	R-HSA-2408522	Selenoamino acid metabolism	79/449	118/10654	1.3243e-81	8.81986e-80	7.87147e-80	RPL36A/RPS21/RPS10/RPS17/RPS29/RPL31/RPL38/RPS26/RPL37/RPL26/RPL41/RPS27/RPL37A/RPL21/RPL34/RPL19/RPS12/RPLP2/RPL32/RPL35A/RPS15A/RPL5/RPL6/RPL10A/RPL36/RPL23A/RPS23/RPL30/RPS24/RPS25/RPL22/RPS28/RPLP0/RPS18/RPL11/RPL3/RPS7/RPS27A/RPL14/RPLP1/RPS8/RPS15/RPS14/RPL8/RPL7A/RPS6/RPS3A/RPL29/RPS13/RPS19/RPSA/RPS9/RPL35/RPS3/RPL10/RPS4X/RPL13/RPL27A/RPL18A/RPL13A/RPL12/RPL4/RPL28/RPL15/RPL24/RPS5/RPS20…	79
R-HSA-168255	R-HSA-168255	Influenza Life Cycle	85/449	144/10654	6.58131e-81	4.10921e-79	3.66735e-79	RPL36A/RPS21/RPS10/RPS17/RPS29/RPL31/RPL38/RPS26/RPL37/RPL26/RPL41/RPS27/RPL37A/RPL21/RPL34/RPL19/RPS12/RPLP2/RPL32/RPL35A/RPS15A/RPL5/RPL6/RPL10A/RPL36/RPL23A/RPS23/RPL30/RPS24/RPS25/RPL22/RPS28/RPLP0/CLTC/RPS18/RPL11/RPL3/RPS7/RPS27A/RPL14/RPLP1/RPS8/RPS15/RPS14/RPL8/RPL7A/RPS6/RPS3A/RPL29/RPS13/RPS19/RPSA/RPS9/RPL35/RPS3/RPL10/RPS4X/RPL13/RPL27A/RPL18A/RPL13A/RPL12/RPL4/RPL28/RPL15/RPL24/RPS5/…	85
R-HSA-72766	R-HSA-72766	Translation	111/449	291/10654	1.92912e-79	1.13364e-77	1.01174e-77	RPL36A/RPS21/RPS10/RPS17/RPS29/RPL31/RPL38/RPS26/RPL37/RPL26/RPL41/RPS27/RPL37A/RPL21/RPL34/RPL19/RPS12/RPLP2/RPL32/RPL35A/RPS15A/EEF1B2/PABPC1/RPL5/EEF2/RPL6/RPL10A/RPL36/RPL23A/RPS23/RPL30/RPS24/RPS25/RPL22/RPS28/RPLP0/RPS18/RPL11/RPL3/RPS7/RPS27A/EEF1A1/RPL14/RPLP1/RPS8/RPS15/RPS14/RPL8/RPL7A/RPS6/RPS3A/RPL29/RPS13/RPS19/RPSA/RPS9/RPL35/RPS3/RPL10/RPS4X/RPL13/RPL27A/RPL18A/RPL13A/RPL12/RPL4/RP…	111
R-HSA-168254	R-HSA-168254	Influenza Infection	86/449	155/10654	1.30897e-78	7.26476e-77	6.48359e-77	RPL36A/RPS21/RPS10/RPS17/RPS29/RPL31/RPL38/RPS26/RPL37/RPL26/RPL41/RPS27/RPL37A/RPL21/RPL34/RPL19/RPS12/RPLP2/RPL32/RPL35A/RPS15A/RPL5/RPL6/RPL10A/RPL36/RPL23A/RPS23/RPL30/RPS24/RPS25/RPL22/RPS28/RPLP0/CLTC/RPS18/RPL11/RPL3/RPS7/RPS27A/RPL14/RPLP1/RPS8/RPS15/RPS14/RPL8/RPL7A/RPS6/RPS3A/RPL29/RPS13/RPS19/RPSA/RPS9/RPL35/RPS3/RPL10/RPS4X/RPL13/RPL27A/RPL18A/RPL13A/RPL12/RPL4/RPL28/RPL15/RPL24/RPS5/…	86
R-HSA-168273	R-HSA-168273	Influenza Viral RNA Transcription and Replication	81/449	134/10654	3.11887e-78	1.63987e-76	1.46354e-76	RPL36A/RPS21/RPS10/RPS17/RPS29/RPL31/RPL38/RPS26/RPL37/RPL26/RPL41/RPS27/RPL37A/RPL21/RPL34/RPL19/RPS12/RPLP2/RPL32/RPL35A/RPS15A/RPL5/RPL6/RPL10A/RPL36/RPL23A/RPS23/RPL30/RPS24/RPS25/RPL22/RPS28/RPLP0/RPS18/RPL11/RPL3/RPS7/RPS27A/RPL14/RPLP1/RPS8/RPS15/RPS14/RPL8/RPL7A/RPS6/RPS3A/RPL29/RPS13/RPS19/RPSA/RPS9/RPL35/RPS3/RPL10/RPS4X/RPL13/RPL27A/RPL18A/RPL13A/RPL12/RPL4/RPL28/RPL15/RPL24/RPS5/POLR2…	81
R-HSA-9010553	R-HSA-9010553	Regulation of expression of SLITs and ROBOs	84/449	171/10654	8.91078e-71	4.45093e-69	3.97233e-69	RPL36A/RPS21/RPS10/RPS17/RPS29/RPL31/RPL38/RPS26/RPL37/RPL26/RPL41/RPS27/RPL37A/RPL21/RPL34/RPL19/RPS12/RPLP2/RPL32/RPL35A/RPS15A/PABPC1/RPL5/RPL6/RPL10A/RPL36/RPL23A/RPS23/RPL30/RPS24/RPS25/RPL22/RPS28/RPLP0/RPS18/RPL11/RPL3/RPS7/RPS27A/RPL14/RPLP1/RPS8/RPS15/RPS14/RPL8/RPL7A/RPS6/RPS3A/RPL29/RPS13/RPS19/RPSA/RPS9/RPL35/RPS3/RPL10/RPS4X/RPL13/RPL27A/RPL18A/RPL13A/RPL12/RPL4/RPL28/RPL15/RPL24/RPS…	84
R-HSA-376176	R-HSA-376176	Signaling by ROBO receptors	86/449	218/10654	2.20545e-62	1.04916e-60	9.36347e-61	RPL36A/RPS21/RPS10/RPS17/RPS29/RPL31/RPL38/RPS26/RPL37/RPL26/RPL41/RPS27/RPL37A/RPL21/RPL34/RPL19/RPS12/RPLP2/RPL32/RPL35A/RPS15A/PABPC1/RPL5/RPL6/RPL10A/RPL36/RPL23A/RPS23/RPL30/RPS24/RPS25/RPL22/RPS28/RPLP0/RPS18/RPL11/RPL3/RPS7/RPS27A/RPL14/RPLP1/RPS8/RPS15/RPS14/RPL8/RPL7A/RPS6/RPS3A/RPL29/RPS13/RPS19/RPSA/RPS9/RPL35/RPS3/RPL10/RPS4X/RPL13/RPL27A/RPL18A/RPL13A/RPL12/RPL4/RPL28/RPL15/RPL24/RPS…	86
R-HSA-6791226	R-HSA-6791226	Major pathway of rRNA processing in the nucleolus and cytosol	80/449	185/10654	9.38855e-62	4.26325e-60	3.80483e-60	RPL36A/RPS21/RPS10/RPS17/RPS29/RPL31/RPL38/RPS26/RPL37/RPL26/RPL41/RPS27/RPL37A/RPL21/RPL34/RPL19/RPS12/RPLP2/RPL32/RPL35A/RPS15A/RPL5/RPL6/RPL10A/RPL36/RPL23A/RPS23/RPL30/RPS24/RPS25/RPL22/RPS28/RPLP0/RPS18/RPL11/RPL3/RPS7/RPS27A/RPL14/RPLP1/RPS8/RPS15/RPS14/RPL8/RPL7A/RPS6/RPS3A/RPL29/RPS13/RPS19/RPSA/RPS9/RPL35/RPS3/RPL10/RPS4X/RPL13/RPL27A/NCL/RPL18A/RPL13A/RPL12/RPL4/RPL28/RPL15/RPL24/RPS5/R…	80
R-HSA-8868773	R-HSA-8868773	rRNA processing in the nucleus and cytosol	81/449	195/10654	7.94e-61	3.44872e-59	3.07788e-59	RPL36A/RPS21/RPS10/RPS17/RPS29/RPL31/RPL38/RPS26/RPL37/RPL26/RPL41/RPS27/RPL37A/RPL21/RPL34/RPL19/RPS12/RPLP2/RPL32/RPL35A/RPS15A/RPL5/RPL6/RPL10A/RPL36/RPL23A/RPS23/RPL30/RPS24/RPS25/RPL22/RPS28/RPLP0/RPS18/RPL11/RPL3/RPS7/RPS27A/RPL14/RPLP1/RPS8/RPS15/RPS14/RPL8/RPL7A/RPS6/RPS3A/RPL29/RPS13/RPS19/RPSA/RPS9/RPL35/RPS3/RPL10/RPS4X/RPL13/RPL27A/NCL/RPL18A/RPL13A/RPL12/RPL4/RPL28/RPL15/RPL24/RPS5/R…	81
R-HSA-72312	R-HSA-72312	rRNA processing	81/449	205/10654	9.87476e-59	4.11037e-57	3.66839e-57	RPL36A/RPS21/RPS10/RPS17/RPS29/RPL31/RPL38/RPS26/RPL37/RPL26/RPL41/RPS27/RPL37A/RPL21/RPL34/RPL19/RPS12/RPLP2/RPL32/RPL35A/RPS15A/RPL5/RPL6/RPL10A/RPL36/RPL23A/RPS23/RPL30/RPS24/RPS25/RPL22/RPS28/RPLP0/RPS18/RPL11/RPL3/RPS7/RPS27A/RPL14/RPLP1/RPS8/RPS15/RPS14/RPL8/RPL7A/RPS6/RPS3A/RPL29/RPS13/RPS19/RPSA/RPS9/RPL35/RPS3/RPL10/RPS4X/RPL13/RPL27A/NCL/RPL18A/RPL13A/RPL12/RPL4/RPL28/RPL15/RPL24/RPS5/R…	81
R-HSA-5663205	R-HSA-5663205	Infectious disease	105/449	383/10654	2.59036e-58	1.03511e-56	9.23804e-57	RPL36A/RPS21/RPS10/RPS17/RPS29/RPL31/RPL38/RPS26/RPL37/RPL26/RPL41/RPS27/RPL37A/RPL21/RPL34/RPL19/RPS12/RPLP2/RPL32/RPL35A/RPS15A/RPL5/EEF2/RPL6/RPL10A/RPL36/RPL23A/RPS23/RPL30/RPS24/RPS25/RPL22/RPS28/RPLP0/CLTC/RPS18/RPL11/RPL3/RPS7/RPS27A/RPL14/RPLP1/RPS8/RPS15/RPS14/RPL8/RPL7A/RPS6/RPS3A/RPL29/RPS13/RPS19/RPSA/RPS9/RPL35/RPS3/RPL10/RPS4X/RPL13/RPL27A/RPL18A/RPL13A/RPL12/RPL4/RPL28/RPL15/RPL24/…	105
R-HSA-72649	R-HSA-72649	Translation initiation complex formation	44/449	58/10654	2.26771e-49	8.71324e-48	7.77632e-48	RPS21/RPS10/RPS17/RPS29/RPS26/RPS27/RPS12/RPS15A/PABPC1/RPS23/RPS24/RPS25/RPS28/RPS18/RPS7/RPS27A/RPS8/RPS15/RPS14/RPS6/RPS3A/RPS13/RPS19/RPSA/RPS9/RPS3/RPS4X/RPS5/RPS20/RPS2/RPS16/EIF3L/EIF3H/RPS11/EIF4B/EIF2S2/EIF3D/EIF3K/EIF3J/EIF4H/EIF3A/EIF3F/EIF3E/RPS4Y1	44
R-HSA-72662	R-HSA-72662	Activation of the mRNA upon binding of the cap-binding complex and eIFs, and subsequent binding to 43S	44/449	59/10654	8.58641e-49	3.17697e-47	2.83536e-47	RPS21/RPS10/RPS17/RPS29/RPS26/RPS27/RPS12/RPS15A/PABPC1/RPS23/RPS24/RPS25/RPS28/RPS18/RPS7/RPS27A/RPS8/RPS15/RPS14/RPS6/RPS3A/RPS13/RPS19/RPSA/RPS9/RPS3/RPS4X/RPS5/RPS20/RPS2/RPS16/EIF3L/EIF3H/RPS11/EIF4B/EIF2S2/EIF3D/EIF3K/EIF3J/EIF4H/EIF3A/EIF3F/EIF3E/RPS4Y1	44
R-HSA-72695	R-HSA-72695	Formation of the ternary complex, and subsequently, the 43S complex	41/449	51/10654	5.88438e-48	2.09946e-46	1.87371e-46	RPS21/RPS10/RPS17/RPS29/RPS26/RPS27/RPS12/RPS15A/RPS23/RPS24/RPS25/RPS28/RPS18/RPS7/RPS27A/RPS8/RPS15/RPS14/RPS6/RPS3A/RPS13/RPS19/RPSA/RPS9/RPS3/RPS4X/RPS5/RPS20/RPS2/RPS16/EIF3L/EIF3H/RPS11/EIF2S2/EIF3D/EIF3K/EIF3J/EIF3A/EIF3F/EIF3E/RPS4Y1	41
R-HSA-72702	R-HSA-72702	Ribosomal scanning and start codon recognition	43/449	58/10654	1.67176e-47	5.75894e-46	5.13969e-46	RPS21/RPS10/RPS17/RPS29/RPS26/RPS27/RPS12/RPS15A/RPS23/RPS24/RPS25/RPS28/RPS18/RPS7/RPS27A/RPS8/RPS15/RPS14/RPS6/RPS3A/RPS13/RPS19/RPSA/RPS9/RPS3/RPS4X/RPS5/RPS20/RPS2/RPS16/EIF3L/EIF3H/RPS11/EIF4B/EIF2S2/EIF3D/EIF3K/EIF3J/EIF4H/EIF3A/EIF3F/EIF3E/RPS4Y1	43
R-HSA-71291	R-HSA-71291	Metabolism of amino acids and derivatives	91/449	372/10654	1.28893e-45	4.29213e-44	3.8306e-44	RPL36A/RPS21/RPS10/RPS17/RPS29/RPL31/RPL38/RPS26/RPL37/RPL26/RPL41/RPS27/RPL37A/RPL21/RPL34/RPL19/RPS12/RPLP2/RPL32/RPL35A/RPS15A/RPL5/RPL6/RPL10A/RPL36/RPL23A/RPS23/RPL30/RPS24/RPS25/RPL22/RPS28/RPLP0/RPS18/RPL11/RPL3/RPS7/RPS27A/SERINC5/RPL14/RPLP1/RPS8/RPS15/RPS14/RPL8/RPL7A/RPS6/RPS3A/RPL29/RPS13/RPS19/RPSA/RPS9/RPL35/RPS3/RPL10/RPS4X/RPL13/RPL27A/RPL18A/RPL13A/RPL12/RPL4/RPL28/RPL15/RPL24/RP…	91
R-HSA-611105	R-HSA-611105	Respiratory electron transport	49/449	100/10654	4.35061e-41	1.40202e-39	1.25126e-39	COX6A1/COX6C/NDUFA1/NDUFC1/COX7C/UQCRB/NDUFB9/NDUFA13/UQCR10/COX8A/UQCRQ/NDUFA3/COX6B1/NDUFB4/UQCRH/COX4I1/LRPPRC/COX5A/NDUFB2/SDHA/NDUFA11/NDUFB1/COX7B/NDUFA4/NDUFS5/NDUFB7/NDUFA5/NDUFS1/UQCRFS1/NDUFV2/COX5B/SDHC/NDUFB3/NDUFB6/NDUFA2/NDUFA6/NDUFC2/COX20/NDUFS2/NDUFB10/NDUFA10/NDUFS6/UQCRC1/NDUFS4/NDUFA8/NDUFAB1/UQCRC2/NDUFA12/NDUFB11	49
R-HSA-163200	R-HSA-163200	Respiratory electron transport, ATP synthesis by chemiosmotic coupling, and heat production by uncoupling proteins.	49/449	123/10654	1.11185e-35	3.47106e-34	3.09782e-34	COX6A1/COX6C/NDUFA1/NDUFC1/COX7C/UQCRB/NDUFB9/NDUFA13/UQCR10/COX8A/UQCRQ/NDUFA3/COX6B1/NDUFB4/UQCRH/COX4I1/LRPPRC/COX5A/NDUFB2/SDHA/NDUFA11/NDUFB1/COX7B/NDUFA4/NDUFS5/NDUFB7/NDUFA5/NDUFS1/UQCRFS1/NDUFV2/COX5B/SDHC/NDUFB3/NDUFB6/NDUFA2/NDUFA6/NDUFC2/COX20/NDUFS2/NDUFB10/NDUFA10/NDUFS6/UQCRC1/NDUFS4/NDUFA8/NDUFAB1/UQCRC2/NDUFA12/NDUFB11	49
R-HSA-1428517	R-HSA-1428517	The citric acid (TCA) cycle and respiratory electron transport	55/449	174/10654	8.89767e-34	2.69357e-32	2.40393e-32	COX6A1/COX6C/NDUFA1/NDUFC1/COX7C/UQCRB/NDUFB9/NDUFA13/UQCR10/COX8A/UQCRQ/NDUFA3/COX6B1/NDUFB4/UQCRH/COX4I1/LRPPRC/COX5A/NDUFB2/SDHA/NDUFA11/NDUFB1/COX7B/NDUFA4/NDUFS5/NDUFB7/NDUFA5/NDUFS1/UQCRFS1/NDUFV2/COX5B/IDH2/PDHA1/SDHC/NDUFB3/NDUFB6/NDUFA2/NDUFA6/NDUFC2/COX20/NDUFS2/NDUFB10/FH/NDUFA10/DLD/NDUFS6/UQCRC1/NDUFS4/NDUFA8/SUCLG1/NDUFAB1/UQCRC2/NDUFA12/NDUFB11/MDH2	55
R-HSA-6799198	R-HSA-6799198	Complex I biogenesis	28/449	55/10654	1.81793e-24	5.34151e-23	4.76715e-23	NDUFA1/NDUFC1/NDUFB9/NDUFA13/NDUFA3/NDUFB4/NDUFB2/NDUFA11/NDUFB1/NDUFS5/NDUFB7/NDUFA5/NDUFS1/NDUFV2/NDUFB3/NDUFB6/NDUFA2/NDUFA6/NDUFC2/NDUFS2/NDUFB10/NDUFA10/NDUFS6/NDUFS4/NDUFA8/NDUFAB1/NDUFA12/NDUFB11	28
R-HSA-5628897	R-HSA-5628897	TP53 Regulates Metabolic Genes	19/449	86/10654	2.03005e-09	5.79435e-08	5.17129e-08	COX6A1/COX6C/COX7C/COX8A/GPX2/PRDX5/COX6B1/COX4I1/LRPPRC/COX5A/GPI/COX7B/NDUFA4/YWHAE/COX5B/COX20/PRDX2/YWHAB/LAMTOR4	19
R-HSA-6798695	R-HSA-6798695	Neutrophil degranulation	41/449	480/10654	1.19924e-05	0.00033279	0.000297006	PIGR/EEF2/EEF1A1/DSP/CTSS/DYNC1H1/S100A11/SLPI/CST3/XRCC5/MLEC/GPI/CKAP4/QSOX1/LCN2/APRT/COPB1/BRI3/GRN/RNASET2/HSP90AB1/S100P/PSAP/PGAM1/ASAH1/NPC2/SRP14/PPIA/CANT1/PKM/IQGAP1/NDUFC2/XRCC6/PDAP1/HEBP2/CD63/GSTP1/GDI2/CYBA/SERPINA1/PYCARD	41
R-HSA-71403	R-HSA-71403	Citric acid cycle (TCA cycle)	7/449	22/10654	2.2146e-05	0.000582205	0.000519602	SDHA/IDH2/SDHC/FH/DLD/SUCLG1/MDH2	7
R-HSA-9613829	R-HSA-9613829	Chaperone Mediated Autophagy	7/449	22/10654	2.2146e-05	0.000582205	0.000519602	CFTR/RPS27A/EEF1A1/RNASE1/UBA52/HSP90AB1/PARK7	7
R-HSA-114608	R-HSA-114608	Platelet degranulation	16/449	129/10654	0.000100489	0.00257408	0.00229729	APP/FAM3C/FN1/QSOX1/GAS6/PSAP/ANXA5/RARRES2/PPIA/HSPA5/CD63/LGALS3BP/OLA1/PFN1/CALM2/SERPINA1	16
R-HSA-3700989	R-HSA-3700989	Transcriptional Regulation by TP53	31/449	365/10654	0.000158032	0.00385138	0.00343725	COX6A1/COX6C/COX7C/RPS27A/COX8A/POLR2L/GPX2/PRDX5/COX6B1/COX4I1/LRPPRC/MAP2K6/COX5A/GPI/COX7B/NDUFA4/CCNG1/UBA52/YWHAE/COX5B/NPM1/CHD4/TCEA1/BAX/SUPT16H/COX20/RBBP4/TMEM219/PRDX2/YWHAB/LAMTOR4	31
R-HSA-76005	R-HSA-76005	Response to elevated platelet cytosolic Ca2+	16/449	134/10654	0.000158065	0.00385138	0.00343725	APP/FAM3C/FN1/QSOX1/GAS6/PSAP/ANXA5/RARRES2/PPIA/HSPA5/CD63/LGALS3BP/OLA1/PFN1/CALM2/SERPINA1	16
R-HSA-70263	R-HSA-70263	Gluconeogenesis	7/449	34/10654	0.000450428	0.0107138	0.00956173	GAPDH/GPI/PGAM1/GOT2/PGK1/ENO1/MDH2	7
R-HSA-446203	R-HSA-446203	Asparagine N-linked glycosylation	26/449	304/10654	0.00047697	0.0110812	0.00988968	PDIA3/RPS27A/MIA2/NANS/ST6GALNAC1/GFPT1/DYNC1H1/CALR/CANX/MLEC/SPTBN1/GNE/UBA52/COPB1/TMED2/TMED3/COPB2/ARCN1/TMED9/DYNC1I2/DPM3/TMED10/PSMC1/CAPZB/SERPINA1/TUBA1B	26
R-HSA-5083625	R-HSA-5083625	Defective GALNT3 causes familial hyperphosphatemic tumoral calcinosis (HFTC)	5/449	17/10654	0.000527997	0.0117904	0.0105226	MUC12/MUC3A/MUC1/GALNT3/MUC4	5
R-HSA-390450	R-HSA-390450	Folding of actin by CCT/TriC	4/449	10/10654	0.000533701	0.0117904	0.0105226	CCT3/CCT7/CCT6A/CCT5	4
R-HSA-532668	R-HSA-532668	N-glycan trimming in the ER and Calnexin/Calreticulin cycle	7/449	35/10654	0.000542899	0.0117904	0.0105226	PDIA3/RPS27A/CALR/CANX/MLEC/UBA52/PSMC1	7
R-HSA-8964038	R-HSA-8964038	LDL clearance	5/449	19/10654	0.000925249	0.0196665	0.0175518	CLTC/AP2B1/NPC2/AP2M1/CLTA	5
R-HSA-6807878	R-HSA-6807878	COPI-mediated anterograde transport	12/449	101/10654	0.00107259	0.0223233	0.0199229	DYNC1H1/SPTBN1/COPB1/TMED2/TMED3/COPB2/ARCN1/TMED9/DYNC1I2/TMED10/CAPZB/TUBA1B	12
R-HSA-162588	R-HSA-162588	Budding and maturation of HIV virion	6/449	29/10654	0.00112566	0.0229496	0.0204819	RPS27A/UBA52/NEDD4L/CHMP3/VPS4B/PPIA	6
R-HSA-8866427	R-HSA-8866427	VLDLR internalisation and degradation	4/449	12/10654	0.00117605	0.0234974	0.0209708	CLTC/AP2B1/AP2M1/CLTA	4
R-HSA-913709	R-HSA-913709	O-linked glycosylation of mucins	9/449	64/10654	0.00135591	0.0265599	0.023704	B3GNT7/MUC12/MUC3A/MUC1/GALNT3/GALNT5/MUC4/GALNT1/GALNT7	9
R-HSA-5140745	R-HSA-5140745	WNT5A-dependent internalization of FZD2, FZD5 and ROR2	4/449	13/10654	0.00164259	0.0315567	0.0281634	CLTC/AP2B1/AP2M1/CLTA	4
R-HSA-389958	R-HSA-389958	Cooperation of Prefoldin and TriC/CCT in actin and tubulin folding	6/449	32/10654	0.00192965	0.0363721	0.032461	CCT3/PFDN5/CCT7/CCT6A/CCT5/TUBA1B	6
R-HSA-71406	R-HSA-71406	Pyruvate metabolism and Citric Acid (TCA) cycle	8/449	55/10654	0.00199277	0.0368663	0.0329021	SDHA/IDH2/PDHA1/SDHC/FH/DLD/SUCLG1/MDH2	8
R-HSA-177504	R-HSA-177504	Retrograde neurotrophin signalling	4/449	14/10654	0.00222373	0.040391	0.0360478	CLTC/AP2B1/AP2M1/CLTA	4
R-HSA-8964043	R-HSA-8964043	Plasma lipoprotein clearance	6/449	33/10654	0.00227602	0.0406026	0.0362367	CLTC/HDLBP/AP2B1/NPC2/AP2M1/CLTA	6

## Sheet: Epithelium UP onestcol
Supplementary table 4b pathways upregulated in one-step collagenase dissociated versus three-step protease dissociated Epithelium cells
	ID	Description	GeneRatio	BgRatio	pvalue	p.adjust	qvalue	geneID	Count
R-HSA-9614085	R-HSA-9614085	FOXO-mediated transcription	7/125	65/10654	1.02374e-05	0.00360206	0.00304738	KLF4/CDKN1A/BTG1/PCK1/FBXO32/SFN/CITED2	7
R-HSA-3371568	R-HSA-3371568	Attenuation phase	4/125	14/10654	1.65054e-05	0.00360206	0.00304738	DNAJB1/HSPA1B/HSPA1A/HSP90AA1	4
R-HSA-8953897	R-HSA-8953897	Cellular responses to external stimuli	18/125	493/10654	1.6702e-05	0.00360206	0.00304738	VEGFA/DNAJB1/HSPA1B/FOS/HSPA1A/AQP8/JUN/ID1/HSP90AA1/RAD50/UBC/CDKN1A/CDKN2B/MT1H/DNAJA1/CITED2/MT1G/TUBA1A	18
R-HSA-3371497	R-HSA-3371497	HSP90 chaperone cycle for steroid hormone receptors (SHR)	6/125	55/10654	4.18922e-05	0.00677606	0.00573262	DNAJB1/HSPA1B/HSPA1A/HSP90AA1/DNAJA1/TUBA1A	6
R-HSA-3700989	R-HSA-3700989	Transcriptional Regulation by TP53	14/125	365/10654	9.28966e-05	0.0120208	0.0101697	PLK3/SCO2/COX16/PMAIP1/SGK1/FOS/JUN/PLK2/RAD50/UBC/CDKN1A/BTG2/SFN/GLS	14
R-HSA-2262752	R-HSA-2262752	Cellular responses to stress	16/125	479/10654	0.000146025	0.0144088	0.01219	VEGFA/DNAJB1/HSPA1B/FOS/HSPA1A/AQP8/JUN/ID1/HSP90AA1/RAD50/UBC/CDKN1A/CDKN2B/DNAJA1/CITED2/TUBA1A	16
R-HSA-3371571	R-HSA-3371571	HSF1-dependent transactivation	4/125	24/10654	0.000159987	0.0144088	0.01219	DNAJB1/HSPA1B/HSPA1A/HSP90AA1	4
R-HSA-2161522	R-HSA-2161522	Abacavir transport and metabolism	3/125	10/10654	0.000178161	0.0144088	0.01219	ABCG2/ABCB1/PCK1	3
R-HSA-6791312	R-HSA-6791312	TP53 Regulates Transcription of Cell Cycle Genes	5/125	49/10654	0.000258842	0.0186079	0.0157424	PLK3/PLK2/CDKN1A/BTG2/SFN	5
R-HSA-1475029	R-HSA-1475029	Reversible hydration of carbon dioxide	3/125	12/10654	0.000321062	0.0207727	0.0175739	CA4/CA12/CA7	3
R-HSA-209560	R-HSA-209560	NF-kB is activated and signals survival	3/125	13/10654	0.000413811	0.0243396	0.0205916	UBC/NFKBIA/SQSTM1	3
R-HSA-6798695	R-HSA-6798695	Neutrophil degranulation	15/125	480/10654	0.000484797	0.0261386	0.0221135	ANPEP/ALDOA/HSPA1B/HSPA1A/PLAC8/HSP90AA1/CEACAM1/MGST1/CEACAM6/CD55/AGPAT2/YPEL5/LRMP/PRSS3/GSN	15
R-HSA-450531	R-HSA-450531	Regulation of mRNA stability by proteins that bind AU-rich elements	6/125	88/10654	0.000571604	0.0264266	0.0223571	ZFP36/HSPA1B/HSPA1A/ZFP36L1/UBC/HSPB1	6
R-HSA-72187	R-HSA-72187	mRNA 3'-end processing	5/125	58/10654	0.000571827	0.0264266	0.0223571	ZC3H11A/U2AF1/SRSF2/SRSF5/SRSF7	5
R-HSA-193639	R-HSA-193639	p75NTR signals via NF-kB	3/125	16/10654	0.000789672	0.0340612	0.0288161	UBC/NFKBIA/SQSTM1	3
R-HSA-9617828	R-HSA-9617828	FOXO-mediated transcription of cell cycle genes	3/125	17/10654	0.000950704	0.0384441	0.0325241	KLF4/CDKN1A/BTG1	3
R-HSA-73856	R-HSA-73856	RNA Polymerase II Transcription Termination	5/125	67/10654	0.00110824	0.0421781	0.0356831	ZC3H11A/U2AF1/SRSF2/SRSF5/SRSF7	5

## Sheet: Endothelium DOWN onestcol
Supplementary table 4b pathways downregulated in one-step collagenase dissociated versus three-step protease dissociated Endothelium cells
	ID	Description	GeneRatio	BgRatio	pvalue	p.adjust	qvalue	geneID	Count
R-HSA-9614085	R-HSA-9614085	FOXO-mediated transcription	7/125	65/10654	1.02374e-05	0.00360206	0.00304738	KLF4/CDKN1A/BTG1/PCK1/FBXO32/SFN/CITED2	7
R-HSA-3371568	R-HSA-3371568	Attenuation phase	4/125	14/10654	1.65054e-05	0.00360206	0.00304738	DNAJB1/HSPA1B/HSPA1A/HSP90AA1	4
R-HSA-8953897	R-HSA-8953897	Cellular responses to external stimuli	18/125	493/10654	1.6702e-05	0.00360206	0.00304738	VEGFA/DNAJB1/HSPA1B/FOS/HSPA1A/AQP8/JUN/ID1/HSP90AA1/RAD50/UBC/CDKN1A/CDKN2B/MT1H/DNAJA1/CITED2/MT1G/TUBA1A	18
R-HSA-3371497	R-HSA-3371497	HSP90 chaperone cycle for steroid hormone receptors (SHR)	6/125	55/10654	4.18922e-05	0.00677606	0.00573262	DNAJB1/HSPA1B/HSPA1A/HSP90AA1/DNAJA1/TUBA1A	6
R-HSA-3700989	R-HSA-3700989	Transcriptional Regulation by TP53	14/125	365/10654	9.28966e-05	0.0120208	0.0101697	PLK3/SCO2/COX16/PMAIP1/SGK1/FOS/JUN/PLK2/RAD50/UBC/CDKN1A/BTG2/SFN/GLS	14
R-HSA-2262752	R-HSA-2262752	Cellular responses to stress	16/125	479/10654	0.000146025	0.0144088	0.01219	VEGFA/DNAJB1/HSPA1B/FOS/HSPA1A/AQP8/JUN/ID1/HSP90AA1/RAD50/UBC/CDKN1A/CDKN2B/DNAJA1/CITED2/TUBA1A	16
R-HSA-3371571	R-HSA-3371571	HSF1-dependent transactivation	4/125	24/10654	0.000159987	0.0144088	0.01219	DNAJB1/HSPA1B/HSPA1A/HSP90AA1	4
R-HSA-2161522	R-HSA-2161522	Abacavir transport and metabolism	3/125	10/10654	0.000178161	0.0144088	0.01219	ABCG2/ABCB1/PCK1	3
R-HSA-6791312	R-HSA-6791312	TP53 Regulates Transcription of Cell Cycle Genes	5/125	49/10654	0.000258842	0.0186079	0.0157424	PLK3/PLK2/CDKN1A/BTG2/SFN	5
R-HSA-1475029	R-HSA-1475029	Reversible hydration of carbon dioxide	3/125	12/10654	0.000321062	0.0207727	0.0175739	CA4/CA12/CA7	3
R-HSA-209560	R-HSA-209560	NF-kB is activated and signals survival	3/125	13/10654	0.000413811	0.0243396	0.0205916	UBC/NFKBIA/SQSTM1	3
R-HSA-6798695	R-HSA-6798695	Neutrophil degranulation	15/125	480/10654	0.000484797	0.0261386	0.0221135	ANPEP/ALDOA/HSPA1B/HSPA1A/PLAC8/HSP90AA1/CEACAM1/MGST1/CEACAM6/CD55/AGPAT2/YPEL5/LRMP/PRSS3/GSN	15
R-HSA-450531	R-HSA-450531	Regulation of mRNA stability by proteins that bind AU-rich elements	6/125	88/10654	0.000571604	0.0264266	0.0223571	ZFP36/HSPA1B/HSPA1A/ZFP36L1/UBC/HSPB1	6
R-HSA-72187	R-HSA-72187	mRNA 3'-end processing	5/125	58/10654	0.000571827	0.0264266	0.0223571	ZC3H11A/U2AF1/SRSF2/SRSF5/SRSF7	5
R-HSA-193639	R-HSA-193639	p75NTR signals via NF-kB	3/125	16/10654	0.000789672	0.0340612	0.0288161	UBC/NFKBIA/SQSTM1	3
R-HSA-9617828	R-HSA-9617828	FOXO-mediated transcription of cell cycle genes	3/125	17/10654	0.000950704	0.0384441	0.0325241	KLF4/CDKN1A/BTG1	3
R-HSA-73856	R-HSA-73856	RNA Polymerase II Transcription Termination	5/125	67/10654	0.00110824	0.0421781	0.0356831	ZC3H11A/U2AF1/SRSF2/SRSF5/SRSF7	5

[truncated: 5 more sheets: Endothelium UP onestcol, Glia DOWN one step collagenase, Glia UP one step collagenase, Fibroblast DOWN onestcol, Fibroblast UP onestcol]
