# Supplementary material for: Gut mucosa dissociation protocols influence cell type proportions and single-cell gene expression levels
Source: Sci Rep. 2022 Jun 14;12:9897. doi: 10.1038/s41598-022-13812-y (PMC9197976; doi:10.1038/s41598-022-13812-y)
Supplement: Supplementary file 8 — Supplementary Table 4c. [file 41598_2022_13812_MOESM8_ESM.xlsx]

## Sheet: Blad2
Gut mucosa dissociation protocols influence cell type proportions and single-cell gene expression levels
Werna T.C. Uniken Venema1,#, Aarón D. Ramírez-Sánchez2,#, Emilia V. Bigaeva1, Sebo Withoff2, Iris Jonkers2, Rebecca E. McIntyre3, Mennatallah Ghouraba3, Tim Raine4, Rinse K. Weersma2, Lude Franke1, Eleonora A.M. Festen1,*, Monique G.P. van der Wijst2,*
# shared first author, * corresponding authors
1 University of Groningen, University Medical Center Groningen, Department of Gastroenterology and Hepatology, Groningen, The Netherlands
2 University of Groningen, University Medical Center Groningen, Department of Genetics, Groningen, the Netherlands.
3 Wellcome Trust Sanger Institute, Wellcome Trust Genome Campus, Hinxton, UK.
4 Division of Gastroenterology, Department of Medicine, Addenbrooke's Hospital, University of Cambridge, Cambridge, UK.

## Sheet: Blad1
Supplementary_Table4c_PW_numbers_up_down_influence_cryopreservation
	Epithelium (n=2216 vs 47168)	Tcells (n=736 vs 18820)	Bcell (n=1664 vs 26183)	Myeloid (n=110 vs 5758)	Fibroblast (n=263 vs 6705)	Endothelial (n=104 vs 1187)
upregulated pathways 1-step collagenase UP vs 2-step split collagenase DOWN	21	57	123	72	75	10
of which upregulated upon cryopreservation	0	8	35	10	0	0
% upregulated upon cryopreservation	0	0.140351	0.284553	0.138889	0	0
downregulated pathways 1-step collagenase DOWN vs 2-step split collagenase UP	256	256	46	227	334	301
of which downregulated upon cryopreservation	6	0	3	13	14	2
% downregulated upon cryopreservation	0.0234375	0	0.0652174	0.0572687	0.0419162	0.00664452
	Epithelium (n=2216 vs 21677)	Tcells (n=736 vs 1632)	Bcell (n=1664 vs 3109)	Myeloid (n=110 vs 396)	Fibroblast (n=263 vs 213)	Endothelial (n=104 vs 81)
upregulated pathways 1-step collagenase UP vs 3-step split protease DOWN	17	105	54	46	15
of which upregulated upon cryopreservation	4	0	6	2	3
% upregulated upon cryopreservation	0.235294	0	0.111111	0.0434783	0.2
downregulated pathways 1-step collagenase DOWN vs 3-step split protease UP	56	87	141	195	153
of which downregulated upon cryopreservation	0	5	40	32	0
% downregulated upon cryopreservation	0	0.0574713	0.283688	0.164103	0
