# Supplementary material for: Gut mucosa dissociation protocols influence cell type proportions and single-cell gene expression levels
Source: Sci Rep. 2022 Jun 14;12:9897. doi: 10.1038/s41598-022-13812-y (PMC9197976; doi:10.1038/s41598-022-13812-y)
Supplement: Supplementary file 9 — Supplementary Table 5. [file 41598_2022_13812_MOESM9_ESM.xlsx]

## Sheet: Blad1
Gut mucosa dissociation protocols influence cell type proportions and single-cell gene expression levels
Werna T.C. Uniken Venema1,#, Aarón D. Ramírez-Sánchez2,#, Emilia V. Bigaeva1, Sebo Withoff2, Iris Jonkers2, Rebecca E. McIntyre3, Mennatallah Ghouraba3, Tim Raine4, Rinse K. Weersma2, Lude Franke1, Eleonora A.M. Festen1,*, Monique G.P. van der Wijst2,*
# shared first author, * corresponding authors
1 University of Groningen, University Medical Center Groningen, Department of Gastroenterology and Hepatology, Groningen, The Netherlands
2 University of Groningen, University Medical Center Groningen, Department of Genetics, Groningen, the Netherlands.
3 Wellcome Trust Sanger Institute, Wellcome Trust Genome Campus, Hinxton, UK.
4 Division of Gastroenterology, Department of Medicine, Addenbrooke's Hospital, University of Cambridge, Cambridge, UK.

## Sheet: Sheet3
Supplementary table 5 FACS panel
Moab	Fluorchrome	Amount	Cat. No.	Clone	Company	Laser	Filter	Titration date
CD3	AF700	1 μl	300423	UCHT1	Biolegend	Red	730/45	2017-06-23
CD8	PE Texas Red	1 μl	MHCD0817	-	Thermofisher	Yellow/Green	615/20	2017-06-23
CD14	APC Cy7	1 μl	367107	63D3	Biolegend	Red	780/60	NA
CD16	PerCP Cy5.5	1 μl	360711	B73.1	Biolegend	Blue	695/40	2017-06-23
CD19	PE	1 μl	302207	HIB19	Biolegend	Yellow/Green	585/15	2017-10-31
CD38	FITC	1 μl	356609	HB-7	Biolegend	Blue	530/30	2017-12-22
CD45	Pacific Orange	1 μl	MHCD4530	-	Thermofisher	Violet	586/15	2017-06-27
CD56	BV421	1 μl	318327	HCD56	Biolegend	Violet	430/24	2017-06-27
CD62L	PE Cy7	1 μl	304821	DREG-56	Biolegend	Yellow/Green	785/62	2017-12-22
Vedolizumab	AF647	1 μl	Custom made	-	Custom made	Red	660/20	2017-12-22
Live/ dead staining	Fixable blue	1 μl (1:10)	L34961	-	Thermofisher	UV	450/50	2017-06-27

## Sheet: Sheet1
Supplementary table 5 FACS panel
Panel	Antibody	Fluorochrome	Ab Clone	Main Purpose	Company	CAT
Panel A	CD3	BB515	HIT3A	T cells	BD Biooscience	565101
Panel A	CD38	BUV395	HB7	Plasma cells	BD Biooscience	563812
Panel A	CD56	PE-CF594	B159	NK cells	BD Biooscience	562328
Panel A	TCRγδ	PE-Cy 7	11F2	TCRγδ cells	BD Biooscience	655410
Panel A	EpCAM	APC	CO17-1A	Epithelial cells	Biolegend	369809
Panel A	CD11c	BV421	Bu15	Dendritic cells	Biolegend	337225
Panel A	CD19	BV605	HIB29	B cells	Biolegend	302243
Panel A	CD45	BV711	HI30	Immune cells	Biolegend	304049
Panel A	CD16	BV785	3G8	NK cells, non-classical monocytes	Biolegend	302045
Panel A	CD90	PE	5E10	Stromal cells	Biolegend	328109
Panel A	CD4	PerCP/Cy5.5	SK3	CD4 T cells	Biolegend	344607
Panel A	CD8	APC-eFluor 780	SK1	CD8 T cells	eBioscience	47-0087-42
Panel A	Live/dead staining	Zombie Aqua			Biolegend	423101
Panel B	CD3	AF700	UCHT1	T cells	Biolegend	300423
Panel B	CD8	PE Texas Red	-	CD8 T cells	Thermofisher	MHCD0817
Panel B	CD14	APC Cy7	63D3	Myeloid lineage	Biolegend	367107
Panel B	CD16	PerCP Cy5.5	B73.1	NK cells, non-classical monocytes	Biolegend	360711
Panel B	CD19	PE	HIB19	B cells	Biolegend	302207
Panel B	CD38	FITC	HB-7	Plasma cells	Biolegend	356609
Panel B	CD45	Pacific Orange	-	Immune cells	Thermofisher	MHCD4530
Panel B	CD56	BV421	HCD56	NK cells	Biolegend	318327
Panel B	CD62L	PE Cy7	DREG-56	Circulation cells	Biolegend	304821
Panel B	Vedolizumab	AF647	-		Custom made	Custom made
Panel B	Live/dead staining	Fixable blue	-		Thermofisher	L34961
Panel C	CD15	FITC	W6D3	Lineage	Biolegend	323003
Panel C	CD4	PerCP/Cy5.5	RPA-T4	CD4 T cells	Biolegend	300529
Panel C	TCRγδ	PE	B1	TCRγδ cells	Biolegend	331209
Panel C	CD56	PE/Dazzle594	5.1H11	NK cells	Biolegend	362543
Panel C	CD11c	PE/CY7	S-HCL-3	Dendritic cells	Biolegend	371507
Panel C	CD103	APC	Ber-ACT8	Tissue resident marker	Biolegend	350215
Panel C	CD45	Alexa700	HI30	Immune cells	Biolegend	304023
Panel C	CD25	BV421	BC96	Lineage	Biolegend	302629
Panel C	CD8a	BV510	RPAT8, (SK1)	CD8 T cells	Biolegend	301047
Panel C	CD11b	BV605	ICRF44	Dendritic cells	Biolegend	301331
Panel C	CD19	BV650	HIB19	B cells	Biolegend	302237
Panel C	EpCAM	BV711	9-c4	Epithelial cells	Biolegend	324239
Panel C	CD127	BV785	a019d5	Lineage	Biolegend	351329
Panel C	CD3	BUV395	UCHT1, SK7	T cells	BD Biooscience	BD
Panel C	CD30	BUV737	Ber88 (bd) BY88 (Totalseq)	Lineage	BD Biooscience	BD
Panel C	Live/dead staining	Zombie NIR			Biolegend	423105
