# Supplementary material for: Gut mucosa dissociation protocols influence cell type proportions and single-cell gene expression levels
Source: Sci Rep. 2022 Jun 14;12:9897. doi: 10.1038/s41598-022-13812-y (PMC9197976; doi:10.1038/s41598-022-13812-y)
Supplement: Supplementary file 10 — Supplementary Table 6. [file 41598_2022_13812_MOESM10_ESM.xlsx]

## Sheet: Blad1
Gut mucosa dissociation protocols influence cell type proportions and single-cell gene expression levels
Werna T.C. Uniken Venema1,#, Aarón D. Ramírez-Sánchez2,#, Emilia V. Bigaeva1, Sebo Withoff2, Iris Jonkers2, Rebecca E. McIntyre3, Mennatallah Ghouraba3, Tim Raine4, Rinse K. Weersma2, Lude Franke1, Eleonora A.M. Festen1,*, Monique G.P. van der Wijst2,*
# shared first author, * corresponding authors
1 University of Groningen, University Medical Center Groningen, Department of Gastroenterology and Hepatology, Groningen, The Netherlands
2 University of Groningen, University Medical Center Groningen, Department of Genetics, Groningen, the Netherlands.
3 Wellcome Trust Sanger Institute, Wellcome Trust Genome Campus, Hinxton, UK.
4 Division of Gastroenterology, Department of Medicine, Addenbrooke's Hospital, University of Cambridge, Cambridge, UK.

## Sheet: Supplementary_Table_6_pvals_cel
Supplementary Table 6 p-values of the enrichment of celltypes in Protocol 1 versus Protocol 2, Holmes corrected
	Protocol1	Protocol2	Holmes_corrected_pval
Fibroblasts	splitcollagenase_lp	splitcollagenase_epi	0.00615384615384615
Fibroblasts	splitprotease	splitcollagenase_lp	0.00615384615384615
Fibroblasts	splitprotease_epi	splitcollagenase_lp	6740000000
Fibroblasts	wholecollagenase	splitcollagenase_lp	0.017683465959328
Myeloid	splitcollagenase_lp	splitcollagenase_epi	1140
Myeloid	splitprotease_epi	splitcollagenase_epi	0.000729705077531165
Myeloid	wholecollagenase	splitcollagenase_epi	0.01562205910032
Myeloid	splitprotease	splitcollagenase_lp	0.0041025641025641
Myeloid	splitprotease_epi	splitcollagenase_lp	3030000000
Myeloid	wholecollagenase	splitcollagenase_lp	0.000134731169213928
Endothelial	splitprotease	splitcollagenase_lp	0.00341880341880342
Endothelial	splitprotease_epi	splitcollagenase_lp	0.000606290261462675
Endothelial	wholecollagenase	splitprotease_epi	0.0173160173160173
Epithelial	splitcollagenase_lp	splitcollagenase_epi	62
Epithelial	splitprotease	splitcollagenase_epi	0.0300854700854701
Epithelial	splitprotease_epi	splitcollagenase_epi	0.0325476822028546
Epithelial	wholecollagenase	splitcollagenase_epi	0.000134731169213928
Epithelial	splitprotease	splitcollagenase_lp	0.0041025641025641
Epithelial	splitprotease_epi	splitcollagenase_lp	3030000000
Epithelial	wholecollagenase	splitcollagenase_lp	0.00341880341880342
Epithelial	wholecollagenase	splitprotease_epi	0.0216450216450216
Bcell	splitcollagenase_lp	splitcollagenase_epi	1140
Bcell	splitprotease_epi	splitcollagenase_epi	0.0330452156539113
Bcell	wholecollagenase	splitcollagenase_epi	0.000301148127235084
Bcell	splitprotease_epi	splitcollagenase_lp	3030000000
Bcell	wholecollagenase	splitprotease_epi	0.0303030303030303
NK_ILC	splitcollagenase_lp	splitcollagenase_epi	1860000
NK_ILC	wholecollagenase	splitcollagenase_lp	0.00136752136752137
Tcell	splitcollagenase_lp	splitcollagenase_epi	12000
Tcell	wholecollagenase	splitcollagenase_epi	0.00195360195360195
Tcell	splitprotease	splitcollagenase_lp	0.0451282051282051
Tcell	splitprotease_epi	splitcollagenase_lp	3030000000
Tcell	wholecollagenase	splitprotease_epi	0.0303030303030303
